# Supplementary material for: Quantitative Nucleotide Level Analysis of Regulation of Translation in Response to Depolarization of Cultured Neural Cells
Source: Front Mol Neurosci. 2017 Jan 27;10:9. doi: 10.3389/fnmol.2017.00009 (PMC5269599; doi:10.3389/fnmol.2017.00009)
Supplement: Table S1 — Transcript ID, Gene symbol, and likely originating cell type for each transcript, based on pSI calculation from Zhang et al. (2014). [file Table1.CSV]

transcript_id	gene_name	cell_type	pSI
ENSMUST00000000033	Igf2	Oligodendrocyte.Precursor.Cell	0.005766808
ENSMUST00000000058	Cav2	Endothelial.Cells	0.015801279
ENSMUST00000000080	Klf6	Astrocytes	0.039568099
ENSMUST00000000109	Cntn1	Oligodendrocyte.Precursor.Cell	0.005019643
ENSMUST00000000137	Actr2	NULL	Inf
ENSMUST00000000145	Acsl6	Astrocytes	0.002130662
ENSMUST00000000175	Sdhd	NULL	Inf
ENSMUST00000000188	Ccnd2	Astrocytes	0.002495517
ENSMUST00000000193	Ccl2	Microglia	0.000684433
ENSMUST00000000253	Lhx2	Astrocytes	0.013132455
ENSMUST00000000287	Scpep1	Microglia	0.025815567
ENSMUST00000000304	Hddc2	NULL	Inf
ENSMUST00000000348	Rtca	NULL	Inf
ENSMUST00000000356	Dazap2	NULL	Inf
ENSMUST00000000384	Trappc10	NULL	Inf
ENSMUST00000000394	Tbrg4	NULL	Inf
ENSMUST00000000430	Galnt1	NULL	Inf
ENSMUST00000000466	Plin2	NULL	Inf
ENSMUST00000000476	Pdgfra	Oligodendrocyte.Precursor.Cell	6.37E-05
ENSMUST00000000505	Mcm7	NULL	Inf
ENSMUST00000000544	Acvr1b	NULL	Inf
ENSMUST00000000579	Sox9	Astrocytes	0.000473221
ENSMUST00000000594	C1d	NULL	Inf
ENSMUST00000000608	Gm2a	Oligodendrocyte.Precursor.Cell	0.034643095
ENSMUST00000000645	Myo18a	NULL	Inf
ENSMUST00000000646	Sez6	Neuron	0.011929851
ENSMUST00000000674	St7	NULL	Inf
ENSMUST00000000696	Cd52	Microglia	0.00091709
ENSMUST00000000759	Chmp1a	NULL	Inf
ENSMUST00000000767	Rpa1	NULL	Inf
ENSMUST00000000769	Serpinf1	Microglia	0.008866328
ENSMUST00000000776	Tubgcp3	NULL	Inf
ENSMUST00000000793	Polr3d	NULL	Inf
ENSMUST00000000804	Ddx3x	NULL	Inf
ENSMUST00000000844	Tpd52l2	NULL	Inf
ENSMUST00000000881	Bcl11a	Neuron	4.93E-05
ENSMUST00000000896	Pxmp4	NULL	Inf
ENSMUST00000000925	Smarcb1	NULL	Inf
ENSMUST00000000985	Oxa1l	NULL	Inf
ENSMUST00000001008	Ccl3	Microglia	5.84E-05
ENSMUST00000001042	Ilf2	NULL	Inf
ENSMUST00000001047	S100a3	Oligodendrocyte.Precursor.Cell	0.001868653
ENSMUST00000001063	Epn2	Oligodendrocyte.Precursor.Cell	0.019696094
ENSMUST00000001079	Sec24b	NULL	Inf
ENSMUST00000001148	Pcbp3	Neuron	0.004823881
ENSMUST00000001155	Araf	NULL	Inf
ENSMUST00000001156	Cfp	Microglia	0.029817259
ENSMUST00000001184	Mxd1	NULL	Inf
ENSMUST00000001186	Snrnp27	NULL	Inf
ENSMUST00000001187	Anxa4	Endothelial.Cells	0.035891003
ENSMUST00000001204	Calm1	NULL	Inf
ENSMUST00000001242	D10Jhu81e	NULL	Inf
ENSMUST00000001280	Gramd1a	Microglia	0.049692893
ENSMUST00000001319	Efnb2	Neuron	0.025699254
ENSMUST00000001347	Rnd2	Newly.Formed.Oligodendrocyte	0.014231929
ENSMUST00000001365	Yars	NULL	Inf
ENSMUST00000001384	Cnn1	Astrocytes	0.019135417
ENSMUST00000001402	Fbxo9	NULL	Inf
ENSMUST00000001416	Hars	NULL	Inf
ENSMUST00000001419	Zmat2	NULL	Inf
ENSMUST00000001439	Ube2c	Oligodendrocyte.Precursor.Cell	0.025695649
ENSMUST00000001451	Smg5	NULL	Inf
ENSMUST00000001452	Cct3	NULL	Inf
ENSMUST00000001455	Mef2d	NULL	Inf
ENSMUST00000001460	Snd1	NULL	Inf
ENSMUST00000001480	Npepps	NULL	Inf
ENSMUST00000001507	Cyp51	Myelinating.Oligodendrocytes	0.034491451
ENSMUST00000001547	Col1a1	Oligodendrocyte.Precursor.Cell	0.000747165
ENSMUST00000001562	Tulp3	Astrocytes	0.007506822
ENSMUST00000001566	Tubb5	NULL	Inf
ENSMUST00000001569	Flot1	NULL	Inf
ENSMUST00000001595	Fkbp10	Endothelial.Cells	0.007250145
ENSMUST00000001620	Fxr1	NULL	Inf
ENSMUST00000001672	Ifrd1	NULL	Inf
ENSMUST00000001712	Cabin1	NULL	Inf
ENSMUST00000001713	Gstt1	Oligodendrocyte.Precursor.Cell	0.007674005
ENSMUST00000001716	Ddt	NULL	Inf
ENSMUST00000001757	Eef1e1	NULL	Inf
ENSMUST00000001780	Akt1	NULL	Inf
ENSMUST00000001802	Naglu	Microglia	0.017680203
ENSMUST00000001806	Coasy	NULL	Inf
ENSMUST00000001812	Smo	Astrocytes	0.037117019
ENSMUST00000001825	Chordc1	NULL	Inf
ENSMUST00000001834	Rtcb	NULL	Inf
ENSMUST00000001845	Capns1	NULL	Inf
ENSMUST00000001882	Folr1	NULL	Inf
ENSMUST00000001920	Aif1l	NULL	Inf
ENSMUST00000001950	Tollip	NULL	Inf
ENSMUST00000001989	Uba1	NULL	Inf
ENSMUST00000002013	Spa17	NULL	Inf
ENSMUST00000002064	Blvra	NULL	Inf
ENSMUST00000002091	Bcap31	NULL	Inf
ENSMUST00000002099	Ift46	NULL	Inf
ENSMUST00000002112	Trappc6a	NULL	Inf
ENSMUST00000002121	Supt6	NULL	Inf
ENSMUST00000002127	Unc119	Neuron	0.016538806
ENSMUST00000002128	Rab34	Astrocytes	0.049559523
ENSMUST00000002172	Acp2	NULL	Inf
ENSMUST00000002198	Sf3a1	NULL	Inf
ENSMUST00000002292	Rmnd5a	NULL	Inf
ENSMUST00000002379	Cd320	Endothelial.Cells	0.026844729
ENSMUST00000002389	Tgm1	Microglia	0.020909475
ENSMUST00000002391	Tm9sf1	NULL	Inf
ENSMUST00000002397	Gmpr2	NULL	Inf
ENSMUST00000002400	Mdp1	NULL	Inf
ENSMUST00000002403	Dhrs1	NULL	Inf
ENSMUST00000002412	Ncan	Astrocytes	0.000710221
ENSMUST00000002413	Tmem161a	NULL	Inf
ENSMUST00000002444	Rfx2	Neuron	0.023236567
ENSMUST00000002445	Ranbp3	NULL	Inf
ENSMUST00000002473	Babam1	NULL	Inf
ENSMUST00000002518	Aes	Myelinating.Oligodendrocytes	0.039592808
ENSMUST00000002532	Rgs19	Microglia	0.027440778
ENSMUST00000002533	Rgs20	Astrocytes	0.000620566
ENSMUST00000002572	Slc9a3r2	Endothelial.Cells	0.032556285
ENSMUST00000002625	Uck1	NULL	Inf
ENSMUST00000002655	Mien1	NULL	Inf
ENSMUST00000002677	Axl	Astrocytes	0.008008888
ENSMUST00000002699	Akap8	NULL	Inf
ENSMUST00000002710	Pdcd2l	NULL	Inf
ENSMUST00000002735	Clpp	NULL	Inf
ENSMUST00000002737	Alkbh7	NULL	Inf
ENSMUST00000002756	Med6	NULL	Inf
ENSMUST00000002808	Prkra	NULL	Inf
ENSMUST00000002818	Ykt6	NULL	Inf
ENSMUST00000002825	Baz1b	NULL	Inf
ENSMUST00000002839	Ppp2r5d	NULL	Inf
ENSMUST00000002855	Kdelr1	NULL	Inf
ENSMUST00000002881	Nudt14	Endothelial.Cells	0.036533189
ENSMUST00000002885	Epdr1	Oligodendrocyte.Precursor.Cell	0.03195686
ENSMUST00000002889	Flii	NULL	Inf
ENSMUST00000002911	Hdgfrp2	NULL	Inf
ENSMUST00000002923	Adprh	NULL	Inf
ENSMUST00000002924	Tmem39a	NULL	Inf
ENSMUST00000002925	Timmdc1	NULL	Inf
ENSMUST00000003027	Map2k7	NULL	Inf
ENSMUST00000003029	Timm44	NULL	Inf
ENSMUST00000003038	Ap2a2	NULL	Inf
ENSMUST00000003117	Ap1m1	NULL	Inf
ENSMUST00000003121	Rab8a	NULL	Inf
ENSMUST00000003123	Fam32a	NULL	Inf
ENSMUST00000003203	Cdk12	NULL	Inf
ENSMUST00000003268	Sh3gl1	NULL	Inf
ENSMUST00000003284	Irf3	NULL	Inf
ENSMUST00000003360	Car11	Neuron	0.031295522
ENSMUST00000003386	Mrpl4	NULL	Inf
ENSMUST00000003433	Mknk2	Microglia	0.019230964
ENSMUST00000003434	Btbd2	NULL	Inf
ENSMUST00000003436	Abhd17a	NULL	Inf
ENSMUST00000003438	Mob3a	NULL	Inf
ENSMUST00000003442	Cacnb3	NULL	Inf
ENSMUST00000003444	Ccdc65	NULL	Inf
ENSMUST00000003461	Ogdh	NULL	Inf
ENSMUST00000003501	Elavl3	NULL	Inf
ENSMUST00000003512	Fcgrt	Endothelial.Cells	0.020349755
ENSMUST00000003527	Supt5	NULL	Inf
ENSMUST00000003529	Paf1	NULL	Inf
ENSMUST00000003536	Med29	NULL	Inf
ENSMUST00000003554	Casq1	NULL	Inf
ENSMUST00000003572	Gars	NULL	Inf
ENSMUST00000003599	Pcdhga9	NULL	Inf
ENSMUST00000003622	Slc25a1	Myelinating.Oligodendrocytes	0.0128997
ENSMUST00000003628	Ddr1	Myelinating.Oligodendrocytes	0.018293672
ENSMUST00000003635	Ier3	Microglia	0.007329103
ENSMUST00000003677	Rnf215	Astrocytes	0.013145708
ENSMUST00000003687	Tgfb3	NULL	Inf
ENSMUST00000003720	Crot	Astrocytes	0.015588212
ENSMUST00000003726	Brd4	NULL	Inf
ENSMUST00000003754	Calb2	Neuron	1.00E-04
ENSMUST00000003818	Insig2	NULL	Inf
ENSMUST00000003828	Kpna6	NULL	Inf
ENSMUST00000003843	Man1a	NULL	Inf
ENSMUST00000003860	Adck4	NULL	Inf
ENSMUST00000003870	Mxi1	NULL	Inf
ENSMUST00000003906	Farsa	NULL	Inf
ENSMUST00000003912	Calr	NULL	Inf
ENSMUST00000003946	Nob1	NULL	Inf
ENSMUST00000004036	Efnb3	Myelinating.Oligodendrocytes	0.003545743
ENSMUST00000004050	Mmd	NULL	Inf
ENSMUST00000004054	Kpna1	NULL	Inf
ENSMUST00000004057	Fam162a	NULL	Inf
ENSMUST00000004097	Cux1	NULL	Inf
ENSMUST00000004133	Brinp2	NULL	Inf
ENSMUST00000004134	Gstm5	Myelinating.Oligodendrocytes	0.037908514
ENSMUST00000004140	Gstm1	Astrocytes	0.025802604
ENSMUST00000004173	Cdip1	NULL	Inf
ENSMUST00000004200	Cwc15	NULL	Inf
ENSMUST00000004202	Dnmt1	NULL	Inf
ENSMUST00000004208	Angptl2	NULL	Inf
ENSMUST00000004316	Psap	NULL	Inf
ENSMUST00000004375	Phb2	NULL	Inf
ENSMUST00000004378	Eno2	NULL	Inf
ENSMUST00000004379	Emg1	NULL	Inf
ENSMUST00000004389	Grcc10	NULL	Inf
ENSMUST00000004396	Atp6v1f	NULL	Inf
ENSMUST00000004430	Clcn3	NULL	Inf
ENSMUST00000004494	Sin3b	NULL	Inf
ENSMUST00000004507	Ddx56	NULL	Inf
ENSMUST00000004508	Tmed4	NULL	Inf
ENSMUST00000004565	Ralb	NULL	Inf
ENSMUST00000004574	Dnajb11	NULL	Inf
ENSMUST00000004634	Slc1a4	Astrocytes	0.004078116
ENSMUST00000004646	Coro1c	NULL	Inf
ENSMUST00000004673	Ndrg2	Astrocytes	0.006869104
ENSMUST00000004756	Wwox	NULL	Inf
ENSMUST00000004784	Cnn2	Endothelial.Cells	0.00386475
ENSMUST00000004910	Eif2b2	NULL	Inf
ENSMUST00000004920	Ulk2	NULL	Inf
ENSMUST00000004965	Chmp2b	NULL	Inf
ENSMUST00000004968	Plod3	Microglia	0.045116751
ENSMUST00000004990	Mapk14	NULL	Inf
ENSMUST00000005015	Prcc	NULL	Inf
ENSMUST00000005017	Hdgf	NULL	Inf
ENSMUST00000005019	Crabp2	Neuron	0.006215672
ENSMUST00000005041	U2af2	NULL	Inf
ENSMUST00000005053	Tmem242	NULL	Inf
ENSMUST00000005057	Thop1	NULL	Inf
ENSMUST00000005066	Map2k1	NULL	Inf
ENSMUST00000005108	Kdm5a	NULL	Inf
ENSMUST00000005185	Cstb	NULL	Inf
ENSMUST00000005220	Slc1a2	Astrocytes	0.00088875
ENSMUST00000005234	Wdr1	NULL	Inf
ENSMUST00000005256	Ndrg1	Myelinating.Oligodendrocytes	0.001067337
ENSMUST00000005279	Klf5	Neuron	0.013172388
ENSMUST00000005371	Trp53	NULL	Inf
ENSMUST00000005406	App	NULL	Inf
ENSMUST00000005431	Letm1	NULL	Inf
ENSMUST00000005470	Cadm3	Neuron	0.00828806
ENSMUST00000005487	Txn2	NULL	Inf
ENSMUST00000005493	Slc1a3	Astrocytes	0.000441257
ENSMUST00000005504	Fbxo11	NULL	Inf
ENSMUST00000005532	Nid1	Endothelial.Cells	0.001225388
ENSMUST00000005548	Hmox1	Microglia	0.012240271
ENSMUST00000005578	Cic	NULL	Inf
ENSMUST00000005606	Prkaca	NULL	Inf
ENSMUST00000005620	Dnajb1	NULL	Inf
ENSMUST00000005651	Por	NULL	Inf
ENSMUST00000005798	Snx6	NULL	Inf
ENSMUST00000005810	Mthfd2	NULL	Inf
ENSMUST00000005830	Bcas2	NULL	Inf
ENSMUST00000005841	Ctcf	NULL	Inf
ENSMUST00000005860	Pvalb	Myelinating.Oligodendrocytes	0.016447206
ENSMUST00000005923	Psmb4	NULL	Inf
ENSMUST00000005964	Adh5	NULL	Inf
ENSMUST00000006027	Reep5	NULL	Inf
ENSMUST00000006035	Ergic3	NULL	Inf
ENSMUST00000006037	Ncoa2	NULL	Inf
ENSMUST00000006053	Smpd4	NULL	Inf
ENSMUST00000006071	Otx1	Astrocytes	0.000191783
ENSMUST00000006103	Ctns	NULL	Inf
ENSMUST00000006128	Rcn1	Oligodendrocyte.Precursor.Cell	0.017488696
ENSMUST00000006137	Trap1	NULL	Inf
ENSMUST00000006181	Napa	NULL	Inf
ENSMUST00000006235	Ctsb	Microglia	0.019864636
ENSMUST00000006254	Tbcb	NULL	Inf
ENSMUST00000006286	Inpp5k	NULL	Inf
ENSMUST00000006293	Crkl	NULL	Inf
ENSMUST00000006301	Lrwd1	NULL	Inf
ENSMUST00000006367	Htra1	Astrocytes	0.003157402
ENSMUST00000006381	Fblim1	Microglia	0.017145516
ENSMUST00000006424	Mob1b	NULL	Inf
ENSMUST00000006435	Atp6v1b2	NULL	Inf
ENSMUST00000006467	Arpc2	NULL	Inf
ENSMUST00000006557	Elovl1	Myelinating.Oligodendrocytes	0.020017627
ENSMUST00000006559	Tpbg	Astrocytes	0.003565136
ENSMUST00000006625	Rbm14	NULL	Inf
ENSMUST00000006629	Sptbn1	NULL	Inf
ENSMUST00000006632	Zdhhc24	NULL	Inf
ENSMUST00000006646	Nsmf	NULL	Inf
ENSMUST00000006692	Mvd	NULL	Inf
ENSMUST00000006750	Rundc3a	NULL	Inf
ENSMUST00000006774	Gtf2h1	NULL	Inf
ENSMUST00000006838	Qars	NULL	Inf
ENSMUST00000006851	Qrich1	NULL	Inf
ENSMUST00000006854	Usp19	NULL	Inf
ENSMUST00000006900	Acot13	NULL	Inf
ENSMUST00000006911	Cdk4	NULL	Inf
ENSMUST00000006914	B4galnt1	Microglia	0.036879865
ENSMUST00000006956	Saa3	NULL	Inf
ENSMUST00000006973	Kat2a	NULL	Inf
ENSMUST00000007012	Sod2	NULL	Inf
ENSMUST00000007042	Ik	NULL	Inf
ENSMUST00000007131	Acly	NULL	Inf
ENSMUST00000007139	Eif1b	NULL	Inf
ENSMUST00000007253	Neu1	Microglia	0.031639594
ENSMUST00000007255	Ddah2	NULL	Inf
ENSMUST00000007257	Clic1	Microglia	0.030306261
ENSMUST00000007266	Lsm2	NULL	Inf
ENSMUST00000007444	Strada	NULL	Inf
ENSMUST00000007482	Mrpl49	NULL	Inf
ENSMUST00000007559	Gatad1	NULL	Inf
ENSMUST00000007708	Ppp2r1a	NULL	Inf
ENSMUST00000007733	Tinf2	NULL	Inf
ENSMUST00000007803	Bcl2l1	Microglia	0.046718274
ENSMUST00000007814	Khsrp	NULL	Inf
ENSMUST00000007865	Ccdc124	NULL	Inf
ENSMUST00000007921	0610009B22Rik	NULL	Inf
ENSMUST00000007961	Zmiz1	NULL	Inf
ENSMUST00000007980	Hnrnpa0	NULL	Inf
ENSMUST00000008024	Arid1a	NULL	Inf
ENSMUST00000008088	Ttc9b	Neuron	0.039479104
ENSMUST00000008094	Abhd8	NULL	Inf
ENSMUST00000008131	Rabl5	NULL	Inf
ENSMUST00000008179	Mid1ip1	Myelinating.Oligodendrocytes	0.038644456
ENSMUST00000008280	Fhl2	Oligodendrocyte.Precursor.Cell	0.04621822
ENSMUST00000008284	Emc10	NULL	Inf
ENSMUST00000008445	Phax	NULL	Inf
ENSMUST00000008517	Prpf31	NULL	Inf
ENSMUST00000008528	Sertad1	Endothelial.Cells	0.043340533
ENSMUST00000008748	Ubqln4	NULL	Inf
ENSMUST00000008878	Gprc5b	Myelinating.Oligodendrocytes	0.010183325
ENSMUST00000008995	Hdac4	NULL	Inf
ENSMUST00000009003	Rala	NULL	Inf
ENSMUST00000009099	Mta1	NULL	Inf
ENSMUST00000009120	Gabpa	NULL	Inf
ENSMUST00000009138	Stk38	NULL	Inf
ENSMUST00000009234	Ap1b1	Microglia	0.049618443
ENSMUST00000009344	Xpo6	NULL	Inf
ENSMUST00000009435	Pttg1ip	NULL	Inf
ENSMUST00000009530	Timp1	Endothelial.Cells	0.002680901
ENSMUST00000009693	Srp14	NULL	Inf
ENSMUST00000009699	Cdk9	NULL	Inf
ENSMUST00000009713	Mkl2	Endothelial.Cells	0.029635291
ENSMUST00000009728	Syngr1	Microglia	0.028763113
ENSMUST00000009774	Ppp2cb	NULL	Inf
ENSMUST00000009789	P4ha1	NULL	Inf
ENSMUST00000009831	Fxyd5	Endothelial.Cells	0.002713301
ENSMUST00000009885	Ubp1	NULL	Inf
ENSMUST00000010189	Tmem115	NULL	Inf
ENSMUST00000010191	Hyal2	NULL	Inf
ENSMUST00000010201	Nprl2	NULL	Inf
ENSMUST00000010208	Slc38a3	Astrocytes	0.01142278
ENSMUST00000010211	Rassf1	Endothelial.Cells	0.048941597
ENSMUST00000010239	Slc3a2	NULL	Inf
ENSMUST00000010241	Nxf1	NULL	Inf
ENSMUST00000010249	Tmem179b	NULL	Inf
ENSMUST00000010254	Stx5a	NULL	Inf
ENSMUST00000010278	Wdr77	NULL	Inf
ENSMUST00000010421	2610507B11Rik	NULL	Inf
ENSMUST00000010434	AI597479	NULL	Inf
ENSMUST00000010451	Tmem86a	Microglia	0.018650592
ENSMUST00000010520	Nedd8	NULL	Inf
ENSMUST00000010597	Kansl3	NULL	Inf
ENSMUST00000010753	Psen2	NULL	Inf
ENSMUST00000010804	Plcd1	NULL	Inf
ENSMUST00000010807	Fads1	NULL	Inf
ENSMUST00000010899	Cars	NULL	Inf
ENSMUST00000010974	Kdelr3	NULL	Inf
ENSMUST00000011055	Apip	NULL	Inf
ENSMUST00000011058	Pdhx	NULL	Inf
ENSMUST00000011298	1700026D08Rik	NULL	Inf
ENSMUST00000011302	Brf1	NULL	Inf
ENSMUST00000011877	Sptbn1	NULL	Inf
ENSMUST00000011981	Snapc2	NULL	Inf
ENSMUST00000012028	Gltp	Myelinating.Oligodendrocytes	0.014946237
ENSMUST00000012259	Med15	NULL	Inf
ENSMUST00000012262	Dhdds	NULL	Inf
ENSMUST00000012440	Tjap1	NULL	Inf
ENSMUST00000012612	Zmiz2	NULL	Inf
ENSMUST00000013130	Strn3	NULL	Inf
ENSMUST00000013220	Amotl1	NULL	Inf
ENSMUST00000013299	Enkd1	NULL	Inf
ENSMUST00000013304	Atp6v0d1	NULL	Inf
ENSMUST00000013633	Fgfrl1	Astrocytes	0.04084977
ENSMUST00000013667	Bcas1	Myelinating.Oligodendrocytes	0.014712674
ENSMUST00000013737	Ndufs2	NULL	Inf
ENSMUST00000013759	Fnbp4	NULL	Inf
ENSMUST00000013766	Atraid	NULL	Inf
ENSMUST00000013807	Pten	NULL	Inf
ENSMUST00000013842	Pea15a	Myelinating.Oligodendrocytes	0.041203067
ENSMUST00000013886	Ppp1r12c	NULL	Inf
ENSMUST00000013966	Elof1	NULL	Inf
ENSMUST00000014065	Clip3	NULL	Inf
ENSMUST00000014220	Tctex1d2	NULL	Inf
ENSMUST00000014221	Chp1	NULL	Inf
ENSMUST00000014321	Tvp23b	NULL	Inf
ENSMUST00000014438	Ndufa2	NULL	Inf
ENSMUST00000014499	Anapc1	NULL	Inf
ENSMUST00000014546	Tsg101	NULL	Inf
ENSMUST00000014614	Rnf166	NULL	Inf
ENSMUST00000014642	Ankrd52	NULL	Inf
ENSMUST00000014698	Dguok	NULL	Inf
ENSMUST00000014750	Slc25a11	NULL	Inf
ENSMUST00000014812	Chfr	NULL	Inf
ENSMUST00000014892	Tex261	NULL	Inf
ENSMUST00000014911	Tbp	NULL	Inf
ENSMUST00000014913	Psmb1	NULL	Inf
ENSMUST00000014990	Tppp3	Myelinating.Oligodendrocytes	0.001813855
ENSMUST00000015003	E2f4	NULL	Inf
ENSMUST00000015011	Surf4	NULL	Inf
ENSMUST00000015017	Surf2	NULL	Inf
ENSMUST00000015107	Tlk2	NULL	Inf
ENSMUST00000015157	Trappc2l	NULL	Inf
ENSMUST00000015391	Nipsnap3b	NULL	Inf
ENSMUST00000015427	Fam3a	NULL	Inf
ENSMUST00000015435	Gdi1	NULL	Inf
ENSMUST00000015449	Sash1	Astrocytes	0.025114212
ENSMUST00000015456	Gadd45b	Microglia	0.017675127
ENSMUST00000015605	Atf6b	NULL	Inf
ENSMUST00000015620	Prrt1	NULL	Inf
ENSMUST00000015622	Rnf5	Myelinating.Oligodendrocytes	0.043050414
ENSMUST00000015667	Ctss	Microglia	0.001747885
ENSMUST00000015725	Bnip1	NULL	Inf
ENSMUST00000015749	Srf	NULL	Inf
ENSMUST00000015812	Pdzd11	NULL	Inf
ENSMUST00000015829	Acadsb	NULL	Inf
ENSMUST00000015858	Cers2	NULL	Inf
ENSMUST00000015893	Anp32e	NULL	Inf
ENSMUST00000015901	Ppil4	NULL	Inf
ENSMUST00000015903	Cnih1	NULL	Inf
ENSMUST00000015920	Med22	NULL	Inf
ENSMUST00000015950	Qdpr	Myelinating.Oligodendrocytes	0.004058699
ENSMUST00000015981	Sqstm1	NULL	Inf
ENSMUST00000016072	Rrbp1	NULL	Inf
ENSMUST00000016087	Bola1	NULL	Inf
ENSMUST00000016088	Gatsl2	Neuron	0.034414925
ENSMUST00000016105	Adss	NULL	Inf
ENSMUST00000016115	Actr8	NULL	Inf
ENSMUST00000016138	Fnta	NULL	Inf
ENSMUST00000016143	Wasf3	Astrocytes	0.037175489
ENSMUST00000016144	Ppap2a	NULL	Inf
ENSMUST00000016168	Lbp	Endothelial.Cells	0.031521143
ENSMUST00000016309	Tmbim1	Myelinating.Oligodendrocytes	0.009754098
ENSMUST00000016400	Ctsz	Microglia	0.00472758
ENSMUST00000016401	Slmo2	NULL	Inf
ENSMUST00000016452	Ube2a	NULL	Inf
ENSMUST00000016488	Ppdpf	NULL	Inf
ENSMUST00000016530	Mpped2	NULL	Inf
ENSMUST00000016571	Ndufa1	NULL	Inf
ENSMUST00000016639	Plgrkt	NULL	Inf
ENSMUST00000016670	Dyrk3	NULL	Inf
ENSMUST00000016672	Mapkapk2	Microglia	0.016098139
ENSMUST00000016771	Myh9	Microglia	0.049752961
ENSMUST00000016781	Ift27	NULL	Inf
ENSMUST00000016897	Ttll1	NULL	Inf
ENSMUST00000016901	Ttll12	NULL	Inf
ENSMUST00000017090	Kctd5	NULL	Inf
ENSMUST00000017153	Sdc4	Microglia	0.017178511
ENSMUST00000017288	Rnd3	Neuron	0.023459701
ENSMUST00000017332	Coa3	NULL	Inf
ENSMUST00000017354	Med24	NULL	Inf
ENSMUST00000017365	Psmd3	NULL	Inf
ENSMUST00000017430	Glod4	Myelinating.Oligodendrocytes	0.041303543
ENSMUST00000017435	Taok1	NULL	Inf
ENSMUST00000017443	Dnttip1	NULL	Inf
ENSMUST00000017534	Aldoc	Astrocytes	0.00921026
ENSMUST00000017567	Zfp207	NULL	Inf
ENSMUST00000017597	Pipox	Astrocytes	0.000910579
ENSMUST00000017604	Cyba	Microglia	0.006241117
ENSMUST00000017620	Cant1	NULL	Inf
ENSMUST00000017629	Top2b	NULL	Inf
ENSMUST00000017637	Igfbp4	NULL	Inf
ENSMUST00000017783	Rab11fip4	Neuron	0.037175373
ENSMUST00000017808	Slc35c2	Microglia	0.034091371
ENSMUST00000017821	Wsb1	Astrocytes	0.031409527
ENSMUST00000017831	Rhot1	NULL	Inf
ENSMUST00000017851	Serinc3	Microglia	0.037274112
ENSMUST00000017904	Ctsa	Microglia	0.012926396
ENSMUST00000017945	Mlx	NULL	Inf
ENSMUST00000017946	Fam134c	NULL	Inf
ENSMUST00000017981	Nkiras2	NULL	Inf
ENSMUST00000018002	Ift52	NULL	Inf
ENSMUST00000018087	Gdap1l1	Neuron	0.006401493
ENSMUST00000018156	Rac3	Neuron	0.013785821
ENSMUST00000018186	Cyb5r3	Myelinating.Oligodendrocytes	0.046306187
ENSMUST00000018274	Csnk1d	NULL	Inf
ENSMUST00000018287	Mafk	Microglia	0.048526227
ENSMUST00000018304	Med1	NULL	Inf
ENSMUST00000018315	Vmp1	Myelinating.Oligodendrocytes	0.027924379
ENSMUST00000018333	Uchl5	NULL	Inf
ENSMUST00000018353	Stk4	NULL	Inf
ENSMUST00000018361	Pmp22	Microglia	0.010966159
ENSMUST00000018429	Pld2	Astrocytes	0.018587355
ENSMUST00000018431	Spag7	NULL	Inf
ENSMUST00000018437	Pfn1	NULL	Inf
ENSMUST00000018449	Prpf8	NULL	Inf
ENSMUST00000018466	Tomm34	NULL	Inf
ENSMUST00000018470	Ywhab	NULL	Inf
ENSMUST00000018547	Ggnbp2	NULL	Inf
ENSMUST00000018556	Kansl1	NULL	Inf
ENSMUST00000018568	Drg2	NULL	Inf
ENSMUST00000018569	Dhx40	NULL	Inf
ENSMUST00000018625	Appbp2	NULL	Inf
ENSMUST00000018644	Adora2b	Astrocytes	0.001259843
ENSMUST00000018645	Ncor1	NULL	Inf
ENSMUST00000018681	Pcgf2	Neuron	0.022454478
ENSMUST00000018685	Cwc25	NULL	Inf
ENSMUST00000018691	Pip4k2b	NULL	Inf
ENSMUST00000018700	Dlg4	NULL	Inf
ENSMUST00000018737	Sparc	Endothelial.Cells	0.030418709
ENSMUST00000018743	Mief2	NULL	Inf
ENSMUST00000018755	Pdlim4	Microglia	0.010635364
ENSMUST00000018792	Dusp14	Neuron	0.008511194
ENSMUST00000018803	Pnpo	Microglia	0.020649746
ENSMUST00000018816	Copz2	NULL	Inf
ENSMUST00000018821	Slc25a39	NULL	Inf
ENSMUST00000018875	Ap2b1	NULL	Inf
ENSMUST00000018880	Ndel1	NULL	Inf
ENSMUST00000018887	Myh10	Endothelial.Cells	0.017329899
ENSMUST00000018909	Fxr2	NULL	Inf
ENSMUST00000018914	Atp5g3	NULL	Inf
ENSMUST00000018965	Avpi1	NULL	Inf
ENSMUST00000018990	Pank3	NULL	Inf
ENSMUST00000018992	Rars	NULL	Inf
ENSMUST00000018993	Wwc1	Astrocytes	0.003645435
ENSMUST00000019038	9-Sep	NULL	Inf
ENSMUST00000019043	Irf1	Microglia	0.036089679
ENSMUST00000019067	Med11	NULL	Inf
ENSMUST00000019074	Ccl4	Microglia	4.57E-05
ENSMUST00000019075	Gm16515	NULL	Inf
ENSMUST00000019183	Dalrd3	NULL	Inf
ENSMUST00000019198	Fis1	NULL	Inf
ENSMUST00000019199	Plod1	Microglia	0.034488156
ENSMUST00000019229	Med8	NULL	Inf
ENSMUST00000019231	Atp6ap1	NULL	Inf
ENSMUST00000019268	Scrn1	Myelinating.Oligodendrocytes	0.027597391
ENSMUST00000019302	Tmem160	NULL	Inf
ENSMUST00000019317	Rab5c	NULL	Inf
ENSMUST00000019333	Rnf145	NULL	Inf
ENSMUST00000019354	Atp6v1e1	NULL	Inf
ENSMUST00000019382	Tecr	NULL	Inf
ENSMUST00000019405	Map1s	NULL	Inf
ENSMUST00000019439	Tmem129	NULL	Inf
ENSMUST00000019441	Nop9	NULL	Inf
ENSMUST00000019447	Psmc3ip	Endothelial.Cells	0.021455512
ENSMUST00000019470	Psme3	NULL	Inf
ENSMUST00000019503	Gdpd2	Astrocytes	0.000120059
ENSMUST00000019506	D8Ertd738e	NULL	Inf
ENSMUST00000019514	Calm3	Myelinating.Oligodendrocytes	0.041947823
ENSMUST00000019605	Plscr3	NULL	Inf
ENSMUST00000019615	Cdc37	NULL	Inf
ENSMUST00000019638	Cops6	NULL	Inf
ENSMUST00000019660	Zkscan1	NULL	Inf
ENSMUST00000019683	Rcn3	NULL	Inf
ENSMUST00000019684	Slc9a3r2	Endothelial.Cells	0.032556285
ENSMUST00000019722	Ubxn6	NULL	Inf
ENSMUST00000019723	D17Wsu104e	NULL	Inf
ENSMUST00000019726	Plin3	Myelinating.Oligodendrocytes	0.019866913
ENSMUST00000019791	Sema6a	Newly.Formed.Oligodendrocyte	0.044064053
ENSMUST00000019803	Ccdc12	NULL	Inf
ENSMUST00000019833	1110001J03Rik	NULL	Inf
ENSMUST00000019854	Mrpl24	NULL	Inf
ENSMUST00000019931	Lrp11	Neuron	0.006358209
ENSMUST00000019932	1700021F05Rik	NULL	Inf
ENSMUST00000019938	Nr2e1	Astrocytes	0.003157402
ENSMUST00000019945	Pex3	NULL	Inf
ENSMUST00000019950	Ltv1	NULL	Inf
ENSMUST00000019975	Wasf1	Newly.Formed.Oligodendrocyte	0.026814441
ENSMUST00000019977	Ddo	Astrocytes	0.005085367
ENSMUST00000020002	Abracl	NULL	Inf
ENSMUST00000020004	Asf1a	NULL	Inf
ENSMUST00000020022	Smpdl3a	Astrocytes	0.032739534
ENSMUST00000020023	Reep3	NULL	Inf
ENSMUST00000020049	Ccdc59	NULL	Inf
ENSMUST00000020078	Lims1	Endothelial.Cells	0.034694691
ENSMUST00000020085	Ube2d1	Myelinating.Oligodendrocytes	0.029002292
ENSMUST00000020106	Arid5b	NULL	Inf
ENSMUST00000020145	Sgk1	Microglia	0.015273266
ENSMUST00000020153	Hbs1l	NULL	Inf
ENSMUST00000020171	Ctgf	Astrocytes	0.037337647
ENSMUST00000020174	Stx7	NULL	Inf
ENSMUST00000020188	Ifngr1	Microglia	0.01401692
ENSMUST00000020217	Nudt4	Myelinating.Oligodendrocytes	0.019528468
ENSMUST00000020220	Nuak1	NULL	Inf
ENSMUST00000020223	Tcp11l2	NULL	Inf
ENSMUST00000020234	Timp3	Astrocytes	0.005402666
ENSMUST00000020248	Ccdc53	NULL	Inf
ENSMUST00000020253	Chpt1	Oligodendrocyte.Precursor.Cell	0.044989252
ENSMUST00000020263	Hnrnph3	NULL	Inf
ENSMUST00000020268	Ccar1	NULL	Inf
ENSMUST00000020273	Supv3l1	NULL	Inf
ENSMUST00000020284	Tysnd1	NULL	Inf
ENSMUST00000020285	Sar1a	NULL	Inf
ENSMUST00000020286	Ppa1	NULL	Inf
ENSMUST00000020288	Eif4ebp2	NULL	Inf
ENSMUST00000020298	Pcbd1	Oligodendrocyte.Precursor.Cell	0.022050997
ENSMUST00000020307	Anapc16	NULL	Inf
ENSMUST00000020308	Ddit4	NULL	Inf
ENSMUST00000020311	Micu1	NULL	Inf
ENSMUST00000020315	Cand1	NULL	Inf
ENSMUST00000020322	Srgap1	NULL	Inf
ENSMUST00000020339	Tbc1d15	NULL	Inf
ENSMUST00000020358	Rab1	NULL	Inf
ENSMUST00000020359	Gamt	Myelinating.Oligodendrocytes	0.002775427
ENSMUST00000020361	Ndufs7	NULL	Inf
ENSMUST00000020375	Rab3ip	NULL	Inf
ENSMUST00000020377	Tcf3	NULL	Inf
ENSMUST00000020379	Tcf3	NULL	Inf
ENSMUST00000020381	Frs2	NULL	Inf
ENSMUST00000020382	Yeats4	NULL	Inf
ENSMUST00000020391	Rab36	Neuron	0.039952985
ENSMUST00000020403	Csrp2	Endothelial.Cells	0.000310709
ENSMUST00000020408	Mdm2	NULL	Inf
ENSMUST00000020420	Ap3d1	NULL	Inf
ENSMUST00000020440	Timm13	NULL	Inf
ENSMUST00000020446	Tmbim4	NULL	Inf
ENSMUST00000020452	Prmt2	NULL	Inf
ENSMUST00000020463	Ncln	NULL	Inf
ENSMUST00000020478	Hcfc2	NULL	Inf
ENSMUST00000020484	Txnrd1	NULL	Inf
ENSMUST00000020488	D10Wsu102e	NULL	Inf
ENSMUST00000020493	Pofut2	NULL	Inf
ENSMUST00000020500	Appl2	Astrocytes	0.012072191
ENSMUST00000020501	Sumo3	NULL	Inf
ENSMUST00000020504	Hint1	NULL	Inf
ENSMUST00000020522	Pfkl	NULL	Inf
ENSMUST00000020524	Rhbdf1	NULL	Inf
ENSMUST00000020537	Nsg2	Neuron	0.00070597
ENSMUST00000020576	Ccng1	NULL	Inf
ENSMUST00000020578	Nudcd2	NULL	Inf
ENSMUST00000020586	Slc22a4	Astrocytes	0.021097685
ENSMUST00000020608	Ppp2ca	NULL	Inf
ENSMUST00000020624	Cnot6	NULL	Inf
ENSMUST00000020629	Gfpt2	NULL	Inf
ENSMUST00000020630	Hspa4	NULL	Inf
ENSMUST00000020634	Mapk9	NULL	Inf
ENSMUST00000020640	Gnb2l1	NULL	Inf
ENSMUST00000020643	Rufy1	NULL	Inf
ENSMUST00000020653	Sar1b	NULL	Inf
ENSMUST00000020657	Ube2b	NULL	Inf
ENSMUST00000020665	Med7	NULL	Inf
ENSMUST00000020687	Pttg1	NULL	Inf
ENSMUST00000020695	Tns3	Newly.Formed.Oligodendrocyte	0.016252139
ENSMUST00000020717	Arf5	NULL	Inf
ENSMUST00000020719	2310033P09Rik	NULL	Inf
ENSMUST00000020734	Eif4enif1	NULL	Inf
ENSMUST00000020741	Drg1	NULL	Inf
ENSMUST00000020754	Ccdc104	NULL	Inf
ENSMUST00000020755	Smek2	NULL	Inf
ENSMUST00000020769	Dbnl	NULL	Inf
ENSMUST00000020775	Dynll2	Newly.Formed.Oligodendrocyte	0.042913373
ENSMUST00000020804	Gdpd1	NULL	Inf
ENSMUST00000020820	Mrpl22	NULL	Inf
ENSMUST00000020822	Cnot8	NULL	Inf
ENSMUST00000020830	Mfap3	NULL	Inf
ENSMUST00000020831	Fam114a2	NULL	Inf
ENSMUST00000020835	Ppm1d	NULL	Inf
ENSMUST00000020846	Srebf1	Astrocytes	0.018432213
ENSMUST00000020856	Bzw2	NULL	Inf
ENSMUST00000020878	Efcab10	NULL	Inf
ENSMUST00000020896	Tspan13	Endothelial.Cells	0.024054166
ENSMUST00000020909	Laptm4a	NULL	Inf
ENSMUST00000020915	Pum2	NULL	Inf
ENSMUST00000020922	Trib2	Astrocytes	0.012635846
ENSMUST00000020926	Fam84a	Astrocytes	0.008762766
ENSMUST00000020929	Amz2	NULL	Inf
ENSMUST00000020930	Gna13	NULL	Inf
ENSMUST00000020939	Nrcam	Astrocytes	0.014658923
ENSMUST00000020954	Trappc12	NULL	Inf
ENSMUST00000020957	Adi1	Myelinating.Oligodendrocytes	0.006586462
ENSMUST00000020964	Fkbp1b	Neuron	0.01713209
ENSMUST00000020971	Rnf144a	NULL	Inf
ENSMUST00000020991	Dnmt3a	NULL	Inf
ENSMUST00000021001	Rab10	NULL	Inf
ENSMUST00000021011	Ccl7	Microglia	0.000807107
ENSMUST00000021018	Taf15	NULL	Inf
ENSMUST00000021049	Psmc5	NULL	Inf
ENSMUST00000021066	Cacng4	Oligodendrocyte.Precursor.Cell	0.001503966
ENSMUST00000021077	Slc9a3r1	Astrocytes	0.017473299
ENSMUST00000021082	Nt5c	NULL	Inf
ENSMUST00000021085	Nup85	NULL	Inf
ENSMUST00000021087	Mif4gd	NULL	Inf
ENSMUST00000021091	Pafah1b1	NULL	Inf
ENSMUST00000021130	Ten1	NULL	Inf
ENSMUST00000021133	Srp68	NULL	Inf
ENSMUST00000021147	Exoc7	NULL	Inf
ENSMUST00000021157	Med31	NULL	Inf
ENSMUST00000021158	Txndc17	Myelinating.Oligodendrocytes	0.047562136
ENSMUST00000021168	Wscd1	Myelinating.Oligodendrocytes	0.017265997
ENSMUST00000021177	Sec14l1	NULL	Inf
ENSMUST00000021197	Blmh	NULL	Inf
ENSMUST00000021201	Cpd	NULL	Inf
ENSMUST00000021203	Timm22	NULL	Inf
ENSMUST00000021204	Nxn	Endothelial.Cells	0.03066711
ENSMUST00000021239	Lrrc59	NULL	Inf
ENSMUST00000021243	Slc35b1	NULL	Inf
ENSMUST00000021246	Snx11	NULL	Inf
ENSMUST00000021251	Lrrc46	NULL	Inf
ENSMUST00000021271	Per1	NULL	Inf
ENSMUST00000021287	Wdr16	Astrocytes	0.04456537
ENSMUST00000021296	Tmem101	NULL	Inf
ENSMUST00000021306	Eftud2	NULL	Inf
ENSMUST00000021313	Dcakd	NULL	Inf
ENSMUST00000021314	Nmt1	NULL	Inf
ENSMUST00000021329	Gosr2	NULL	Inf
ENSMUST00000021332	Fkbp3	NULL	Inf
ENSMUST00000021333	Foxg1	Neuron	0.020730597
ENSMUST00000021338	Ap4s1	NULL	Inf
ENSMUST00000021347	Sel1l	NULL	Inf
ENSMUST00000021362	Klhdc2	NULL	Inf
ENSMUST00000021375	Sec23a	NULL	Inf
ENSMUST00000021381	Pnn	Astrocytes	0.03576986
ENSMUST00000021390	Galc	NULL	Inf
ENSMUST00000021405	Polr2h	NULL	Inf
ENSMUST00000021412	Psma6	NULL	Inf
ENSMUST00000021413	Nfkbia	Microglia	0.017261421
ENSMUST00000021425	Ahsa1	NULL	Inf
ENSMUST00000021426	Vipas39	NULL	Inf
ENSMUST00000021447	Ppp2r5e	NULL	Inf
ENSMUST00000021450	Sgpp1	NULL	Inf
ENSMUST00000021479	Actr10	NULL	Inf
ENSMUST00000021486	Timm9	NULL	Inf
ENSMUST00000021497	Rtn1	Neuron	0.015789552
ENSMUST00000021512	Dhrs7	NULL	Inf
ENSMUST00000021514	Ppm1a	NULL	Inf
ENSMUST00000021522	Glrx5	NULL	Inf
ENSMUST00000021523	Mnat1	NULL	Inf
ENSMUST00000021530	Hif1a	NULL	Inf
ENSMUST00000021536	Atp6v1d	NULL	Inf
ENSMUST00000021552	Zfp36l1	NULL	Inf
ENSMUST00000021554	Actn1	Endothelial.Cells	0.034835923
ENSMUST00000021564	Smoc1	Oligodendrocyte.Precursor.Cell	0.001187458
ENSMUST00000021567	Pcnx	NULL	Inf
ENSMUST00000021574	Gtpbp4	NULL	Inf
ENSMUST00000021607	Lgmn	Microglia	0.008081218
ENSMUST00000021614	Pfkp	NULL	Inf
ENSMUST00000021662	Entpd5	Myelinating.Oligodendrocytes	0.036138727
ENSMUST00000021668	Npc2	NULL	Inf
ENSMUST00000021670	Ylpm1	NULL	Inf
ENSMUST00000021674	Fos	Astrocytes	0.013919857
ENSMUST00000021676	0610007P14Rik	NULL	Inf
ENSMUST00000021684	Cyp46a1	NULL	Inf
ENSMUST00000021689	Evl	NULL	Inf
ENSMUST00000021692	Yy1	NULL	Inf
ENSMUST00000021719	2010107E04Rik	NULL	Inf
ENSMUST00000021738	Gpr137b	Microglia	0.034537225
ENSMUST00000021761	Trim27	NULL	Inf
ENSMUST00000021785	Exoc2	NULL	Inf
ENSMUST00000021793	Elovl2	Astrocytes	0.00071178
ENSMUST00000021794	Nedd9	Astrocytes	0.01584938
ENSMUST00000021797	Tbc1d7	NULL	Inf
ENSMUST00000021803	Nup153	NULL	Inf
ENSMUST00000021807	Dek	NULL	Inf
ENSMUST00000021854	Eci2	NULL	Inf
ENSMUST00000021864	Ssr1	NULL	Inf
ENSMUST00000021903	Gadd45g	NULL	Inf
ENSMUST00000021913	Auh	Myelinating.Oligodendrocytes	0.045497091
ENSMUST00000021920	Sptlc1	NULL	Inf
ENSMUST00000021929	Habp4	NULL	Inf
ENSMUST00000021930	Sfxn1	Astrocytes	0.01938801
ENSMUST00000021933	Ctsl	NULL	Inf
ENSMUST00000021940	Lman2	NULL	Inf
ENSMUST00000021950	Dbn1	Neuron	0.006677612
ENSMUST00000021963	Caml	NULL	Inf
ENSMUST00000021970	Cxcl14	Astrocytes	0.04424807
ENSMUST00000021990	Ptdss1	NULL	Inf
ENSMUST00000022009	Cetn3	NULL	Inf
ENSMUST00000022039	Golm1	Microglia	0.017367174
ENSMUST00000022060	Pdcd6	NULL	Inf
ENSMUST00000022062	Sdha	NULL	Inf
ENSMUST00000022078	Rhobtb3	NULL	Inf
ENSMUST00000022087	Nsun2	NULL	Inf
ENSMUST00000022089	Med10	NULL	Inf
ENSMUST00000022098	Mrpl36	NULL	Inf
ENSMUST00000022099	Lpcat1	NULL	Inf
ENSMUST00000022102	Clptm1l	NULL	Inf
ENSMUST00000022135	Taf9	NULL	Inf
ENSMUST00000022145	Serf1	Neuron	0.038221642
ENSMUST00000022164	Ankra2	NULL	Inf
ENSMUST00000022189	Aggf1	NULL	Inf
ENSMUST00000022196	Ap3b1	NULL	Inf
ENSMUST00000022197	Scamp1	NULL	Inf
ENSMUST00000022212	Plk2	Endothelial.Cells	0.00333721
ENSMUST00000022230	Srek1ip1	NULL	Inf
ENSMUST00000022242	Emb	Oligodendrocyte.Precursor.Cell	0.0115729
ENSMUST00000022245	Mrps30	NULL	Inf
ENSMUST00000022256	Psmd6	NULL	Inf
ENSMUST00000022282	Gpx8	Astrocytes	0.037093631
ENSMUST00000022286	Ndufs4	NULL	Inf
ENSMUST00000022292	Samd8	NULL	Inf
ENSMUST00000022317	Fam213a	NULL	Inf
ENSMUST00000022322	Glud1	Astrocytes	0.012953925
ENSMUST00000022344	Ecd	NULL	Inf
ENSMUST00000022345	Dnajc9	NULL	Inf
ENSMUST00000022355	Ppp3cb	Neuron	0.041257463
ENSMUST00000022358	Zswim8	NULL	Inf
ENSMUST00000022369	Vcl	Astrocytes	0.016286739
ENSMUST00000022377	Txndc16	NULL	Inf
ENSMUST00000022378	Ero1l	NULL	Inf
ENSMUST00000022380	Psmc6	NULL	Inf
ENSMUST00000022419	Ppif	Neuron	0.040026119
ENSMUST00000022437	Hacl1	NULL	Inf
ENSMUST00000022446	Eaf1	NULL	Inf
ENSMUST00000022451	Capn7	NULL	Inf
ENSMUST00000022458	Bap1	NULL	Inf
ENSMUST00000022496	Kpna3	NULL	Inf
ENSMUST00000022499	Rnaseh2b	NULL	Inf
ENSMUST00000022511	Zmym2	NULL	Inf
ENSMUST00000022518	N6amt2	NULL	Inf
ENSMUST00000022529	Tkt	NULL	Inf
ENSMUST00000022531	Lats2	NULL	Inf
ENSMUST00000022543	Micu2	NULL	Inf
ENSMUST00000022550	Extl3	NULL	Inf
ENSMUST00000022561	Amer2	NULL	Inf
ENSMUST00000022563	Mtmr6	NULL	Inf
ENSMUST00000022587	Tsc22d1	Endothelial.Cells	0.012697516
ENSMUST00000022595	Rgcc	NULL	Inf
ENSMUST00000022609	Elp3	NULL	Inf
ENSMUST00000022616	Clu	Astrocytes	0.007379746
ENSMUST00000022681	Pdlim2	Myelinating.Oligodendrocytes	0.001434867
ENSMUST00000022693	Bmp1	NULL	Inf
ENSMUST00000022701	Rb1	Astrocytes	0.012931317
ENSMUST00000022704	Itm2b	NULL	Inf
ENSMUST00000022718	Ednrb	Astrocytes	0.007975364
ENSMUST00000022721	Cln5	NULL	Inf
ENSMUST00000022722	Irg1	Microglia	0.043106599
ENSMUST00000022728	Gpr180	NULL	Inf
ENSMUST00000022734	Dnajc3	NULL	Inf
ENSMUST00000022746	Osmr	Endothelial.Cells	0.002494808
ENSMUST00000022765	Rab2b	NULL	Inf
ENSMUST00000022782	Lrp10	NULL	Inf
ENSMUST00000022791	Fbxo4	NULL	Inf
ENSMUST00000022815	Ngdn	NULL	Inf
ENSMUST00000022842	Cct5	NULL	Inf
ENSMUST00000022849	Tars	NULL	Inf
ENSMUST00000022867	Laptm4b	NULL	Inf
ENSMUST00000022871	Sdc2	Astrocytes	0.048370624
ENSMUST00000022875	Ank	Myelinating.Oligodendrocytes	0.037825665
ENSMUST00000022881	Fam134b	NULL	Inf
ENSMUST00000022882	Myo10	Astrocytes	0.026964996
ENSMUST00000022890	Rnf19a	Endothelial.Cells	0.028743042
ENSMUST00000022904	Atp6v1c1	NULL	Inf
ENSMUST00000022909	Dcaf13	NULL	Inf
ENSMUST00000022925	Eif3h	NULL	Inf
ENSMUST00000022927	Rad21	NULL	Inf
ENSMUST00000022954	Khdrbs3	NULL	Inf
ENSMUST00000022960	Eif3e	NULL	Inf
ENSMUST00000022971	Myc	Microglia	0.038021151
ENSMUST00000022976	E430025E21Rik	NULL	Inf
ENSMUST00000022977	Sqle	NULL	Inf
ENSMUST00000022980	Ndufb9	Myelinating.Oligodendrocytes	0.049004936
ENSMUST00000022993	Derl1	NULL	Inf
ENSMUST00000023008	Asap1	NULL	Inf
ENSMUST00000023024	Tef	NULL	Inf
ENSMUST00000023040	Slc25a17	NULL	Inf
ENSMUST00000023055	Dnal4	NULL	Inf
ENSMUST00000023057	Nptxr	Neuron	0.002762687
ENSMUST00000023064	Cby1	NULL	Inf
ENSMUST00000023071	Samm50	NULL	Inf
ENSMUST00000023075	C1qtnf6	NULL	Inf
ENSMUST00000023085	Ndufa6	NULL	Inf
ENSMUST00000023088	Naga	NULL	Inf
ENSMUST00000023095	3-Sep	NULL	Inf
ENSMUST00000023099	Slc38a2	Endothelial.Cells	0.043774196
ENSMUST00000023100	Srebf2	NULL	Inf
ENSMUST00000023112	Pmm1	NULL	Inf
ENSMUST00000023117	Phf5a	NULL	Inf
ENSMUST00000023128	Itga5	Microglia	0.028395093
ENSMUST00000023133	Ppp1r1a	NULL	Inf
ENSMUST00000023134	Glycam1	Astrocytes	0.014516255
ENSMUST00000023143	Litaf	NULL	Inf
ENSMUST00000023150	1810013L24Rik	NULL	Inf
ENSMUST00000023151	Bcl6	NULL	Inf
ENSMUST00000023171	Hes1	Astrocytes	0.01802448
ENSMUST00000023189	Glyr1	NULL	Inf
ENSMUST00000023210	Cyc1	NULL	Inf
ENSMUST00000023212	Maf1	NULL	Inf
ENSMUST00000023217	Bop1	NULL	Inf
ENSMUST00000023225	Grina	NULL	Inf
ENSMUST00000023226	Plec	NULL	Inf
ENSMUST00000023231	Tsta3	NULL	Inf
ENSMUST00000023241	Ly6h	Neuron	0.001915672
ENSMUST00000023259	Lynx1	NULL	Inf
ENSMUST00000023283	Lmf2	NULL	Inf
ENSMUST00000023289	Chkb	NULL	Inf
ENSMUST00000023294	Rabl2	NULL	Inf
ENSMUST00000023334	Pvrl3	NULL	Inf
ENSMUST00000023343	Atg3	NULL	Inf
ENSMUST00000023351	Mzt2	NULL	Inf
ENSMUST00000023357	Fopnl	NULL	Inf
ENSMUST00000023362	Ntan1	NULL	Inf
ENSMUST00000023363	Rrn3	NULL	Inf
ENSMUST00000023396	Pmm2	NULL	Inf
ENSMUST00000023405	Arl6	NULL	Inf
ENSMUST00000023426	Cldn25	NULL	Inf
ENSMUST00000023432	Nit2	NULL	Inf
ENSMUST00000023441	P2rx6	Astrocytes	0.007821782
ENSMUST00000023442	4930451C15Rik	Astrocytes	0.042276448
ENSMUST00000023444	Lztr1	NULL	Inf
ENSMUST00000023449	Snap29	NULL	Inf
ENSMUST00000023467	Pak2	NULL	Inf
ENSMUST00000023468	Spag6	Neuron	0.022814925
ENSMUST00000023482	B4galt4	NULL	Inf
ENSMUST00000023489	Fyttd1	NULL	Inf
ENSMUST00000023491	Lrch3	NULL	Inf
ENSMUST00000023501	Maats1	NULL	Inf
ENSMUST00000023507	Gsk3b	NULL	Inf
ENSMUST00000023554	Dirc2	NULL	Inf
ENSMUST00000023580	Usp25	NULL	Inf
ENSMUST00000023601	St6gal1	NULL	Inf
ENSMUST00000023608	Atp5j	NULL	Inf
ENSMUST00000023610	Adamts1	NULL	Inf
ENSMUST00000023612	Ets2	Endothelial.Cells	0.040467725
ENSMUST00000023615	Dscr3	NULL	Inf
ENSMUST00000023616	Slc15a2	Astrocytes	0.000456069
ENSMUST00000023629	Pros1	NULL	Inf
ENSMUST00000023672	Rcan1	Microglia	0.004931472
ENSMUST00000023684	Gart	NULL	Inf
ENSMUST00000023686	Tmem50b	NULL	Inf
ENSMUST00000023687	Ifngr2	Microglia	0.046700508
ENSMUST00000023689	Ifnar1	Endothelial.Cells	0.040268339
ENSMUST00000023694	1110004E09Rik	NULL	Inf
ENSMUST00000023749	Tmbim6	NULL	Inf
ENSMUST00000023756	Racgap1	Oligodendrocyte.Precursor.Cell	0.016115188
ENSMUST00000023758	Asic1	NULL	Inf
ENSMUST00000023759	Smarcd1	NULL	Inf
ENSMUST00000023760	Gpd1	Myelinating.Oligodendrocytes	0.010584347
ENSMUST00000023762	Cers5	NULL	Inf
ENSMUST00000023768	Dip2b	NULL	Inf
ENSMUST00000023774	Slc11a2	Microglia	0.032620135
ENSMUST00000023805	Csad	NULL	Inf
ENSMUST00000023807	Igfbp6	NULL	Inf
ENSMUST00000023810	Prr13	NULL	Inf
ENSMUST00000023818	Calcoco1	NULL	Inf
ENSMUST00000023829	Cdkn1a	Endothelial.Cells	0.033249148
ENSMUST00000023854	Fhl1	NULL	Inf
ENSMUST00000023856	Msrb2	NULL	Inf
ENSMUST00000023867	Rfc2	NULL	Inf
ENSMUST00000023873	Prmt5	NULL	Inf
ENSMUST00000023913	Wrb	NULL	Inf
ENSMUST00000024042	Creld2	NULL	Inf
ENSMUST00000024047	Twf2	Microglia	0.025132826
ENSMUST00000024123	Agap3	NULL	Inf
ENSMUST00000024159	Dlx2	Neuron	5.00E-05
ENSMUST00000024260	Pcbp4	Myelinating.Oligodendrocytes	0.025631059
ENSMUST00000024470	Ogfod2	NULL	Inf
ENSMUST00000024594	Agpat4	Myelinating.Oligodendrocytes	0.007939362
ENSMUST00000024636	Fgfr1op	NULL	Inf
ENSMUST00000024697	Hcfc1r1	NULL	Inf
ENSMUST00000024698	Tnfrsf12a	Microglia	0.018678511
ENSMUST00000024706	Pla2g7	Astrocytes	0.002721603
ENSMUST00000024708	Tnfrsf21	NULL	Inf
ENSMUST00000024727	Cdc5l	NULL	Inf
ENSMUST00000024739	Hsp90ab1	NULL	Inf
ENSMUST00000024747	Vegfa	Astrocytes	0.002225774
ENSMUST00000024756	Enpp5	NULL	Inf
ENSMUST00000024778	Med20	NULL	Inf
ENSMUST00000024791	Trem2	Microglia	0.000323181
ENSMUST00000024802	Ppil1	NULL	Inf
ENSMUST00000024832	Rsph1	Astrocytes	0.007389101
ENSMUST00000024839	Sik1	NULL	Inf
ENSMUST00000024854	Clip4	NULL	Inf
ENSMUST00000024857	Lbh	Oligodendrocyte.Precursor.Cell	0.012933808
ENSMUST00000024869	Spast	NULL	Inf
ENSMUST00000024880	Vit	Astrocytes	0.001152257
ENSMUST00000024887	Ndufaf7	NULL	Inf
ENSMUST00000024894	Cyp1b1	Astrocytes	0.001358073
ENSMUST00000024897	Vapa	NULL	Inf
ENSMUST00000024905	Ralbp1	NULL	Inf
ENSMUST00000024906	Twsg1	Neuron	0.013508209
ENSMUST00000024909	Ndufv2	NULL	Inf
ENSMUST00000024956	Rhoq	Astrocytes	0.038851641
ENSMUST00000024963	Mcfd2	NULL	Inf
ENSMUST00000024974	Hagh	NULL	Inf
ENSMUST00000025002	Tekt4	Astrocytes	0.018818118
ENSMUST00000025003	Sox8	Newly.Formed.Oligodendrocyte	0.033674517
ENSMUST00000025014	Mrpl28	NULL	Inf
ENSMUST00000025025	Dusp1	Microglia	0.033796108
ENSMUST00000025027	Cuta	NULL	Inf
ENSMUST00000025050	Nudt3	NULL	Inf
ENSMUST00000025053	Mllt1	NULL	Inf
ENSMUST00000025069	Crem	Endothelial.Cells	0.00565174
ENSMUST00000025092	Tmem178	Neuron	0.011318657
ENSMUST00000025101	Dync2li1	NULL	Inf
ENSMUST00000025106	Polr2d	NULL	Inf
ENSMUST00000025109	Sap130	NULL	Inf
ENSMUST00000025110	Syt4	Neuron	0.000128358
ENSMUST00000025120	Elp2	NULL	Inf
ENSMUST00000025127	Mapre2	NULL	Inf
ENSMUST00000025161	Tapbp	Microglia	0.022555838
ENSMUST00000025163	H2-Ke2	NULL	Inf
ENSMUST00000025166	Cdh2	NULL	Inf
ENSMUST00000025170	Wdr46	NULL	Inf
ENSMUST00000025193	Brd2	NULL	Inf
ENSMUST00000025208	Dnajc18	NULL	Inf
ENSMUST00000025217	Hspa9	NULL	Inf
ENSMUST00000025218	Etf1	NULL	Inf
ENSMUST00000025234	Epb4.1l4a	Neuron	0.010973134
ENSMUST00000025236	Stard4	NULL	Inf
ENSMUST00000025239	Bin1	NULL	Inf
ENSMUST00000025241	Ercc3	NULL	Inf
ENSMUST00000025246	Csnk2b	NULL	Inf
ENSMUST00000025263	Tnf	Microglia	0.000156514
ENSMUST00000025270	Riok3	NULL	Inf
ENSMUST00000025279	Npc1	NULL	Inf
ENSMUST00000025290	Impact	NULL	Inf
ENSMUST00000025292	Dhx16	NULL	Inf
ENSMUST00000025338	Gabbr1	Astrocytes	0.013874639
ENSMUST00000025364	Yipf5	NULL	Inf
ENSMUST00000025377	Ppp2r2b	Neuron	0.045665672
ENSMUST00000025385	Hsd17b4	NULL	Inf
ENSMUST00000025393	Smad4	NULL	Inf
ENSMUST00000025394	Sec11c	NULL	Inf
ENSMUST00000025402	Gnal	Neuron	0.031220896
ENSMUST00000025408	Afg3l2	NULL	Inf
ENSMUST00000025413	Sncaip	Astrocytes	0.009455835
ENSMUST00000025419	Ppic	Endothelial.Cells	0.000540002
ENSMUST00000025421	Seh1l	NULL	Inf
ENSMUST00000025427	Rnmt	NULL	Inf
ENSMUST00000025439	Me2	NULL	Inf
ENSMUST00000025453	Smad2	NULL	Inf
ENSMUST00000025462	Rbfa	NULL	Inf
ENSMUST00000025476	Txnl1	NULL	Inf
ENSMUST00000025483	Nars	NULL	Inf
ENSMUST00000025484	Fech	NULL	Inf
ENSMUST00000025486	Lmnb1	NULL	Inf
ENSMUST00000025506	Rbm22	NULL	Inf
ENSMUST00000025515	Tmx3	NULL	Inf
ENSMUST00000025541	Gnaq	NULL	Inf
ENSMUST00000025546	Cndp2	Microglia	0.028664975
ENSMUST00000025561	Anxa1	Endothelial.Cells	0.001480435
ENSMUST00000025563	Fth1	Myelinating.Oligodendrocytes	0.032711088
ENSMUST00000025568	Tmem138	NULL	Inf
ENSMUST00000025569	Tmem216	NULL	Inf
ENSMUST00000025570	Sdhaf2	NULL	Inf
ENSMUST00000025590	Osbp	NULL	Inf
ENSMUST00000025617	Rfk	NULL	Inf
ENSMUST00000025631	Ostf1	NULL	Inf
ENSMUST00000025649	Ddb1	NULL	Inf
ENSMUST00000025651	Fen1	NULL	Inf
ENSMUST00000025667	Rtn3	NULL	Inf
ENSMUST00000025679	Otub1	NULL	Inf
ENSMUST00000025684	Ehd1	NULL	Inf
ENSMUST00000025691	Fas	Endothelial.Cells	0.047030822
ENSMUST00000025696	Ak3	NULL	Inf
ENSMUST00000025707	Zfpl1	NULL	Inf
ENSMUST00000025723	Syvn1	NULL	Inf
ENSMUST00000025728	Frmd8	Myelinating.Oligodendrocytes	0.020587872
ENSMUST00000025729	Tnks2	NULL	Inf
ENSMUST00000025739	Uhrf2	NULL	Inf
ENSMUST00000025745	Mrpl21	NULL	Inf
ENSMUST00000025759	Eif1ad	NULL	Inf
ENSMUST00000025762	Banf1	NULL	Inf
ENSMUST00000025786	Pacs1	NULL	Inf
ENSMUST00000025791	Adrbk1	Microglia	0.040813029
ENSMUST00000025804	Rab1b	NULL	Inf
ENSMUST00000025805	Cnih2	Neuron	0.039579851
ENSMUST00000025811	Yif1a	NULL	Inf
ENSMUST00000025835	Cpt1a	NULL	Inf
ENSMUST00000025836	Mrpl11	NULL	Inf
ENSMUST00000025846	Ppp6r3	NULL	Inf
ENSMUST00000025847	Fibp	NULL	Inf
ENSMUST00000025850	Fosl1	NULL	Inf
ENSMUST00000025851	Dpp3	NULL	Inf
ENSMUST00000025853	Drap1	NULL	Inf
ENSMUST00000025864	Rnaseh2c	NULL	Inf
ENSMUST00000025867	Rela	Microglia	0.04022335
ENSMUST00000025893	Arl2	Myelinating.Oligodendrocytes	0.014098361
ENSMUST00000025904	Prdx5	NULL	Inf
ENSMUST00000025910	Bad	NULL	Inf
ENSMUST00000025918	Stip1	NULL	Inf
ENSMUST00000025930	Smc3	NULL	Inf
ENSMUST00000025931	Pdcd4	NULL	Inf
ENSMUST00000025932	Shoc2	NULL	Inf
ENSMUST00000025961	Prdx3	NULL	Inf
ENSMUST00000025979	Aldh18a1	NULL	Inf
ENSMUST00000025989	Tm9sf3	NULL	Inf
ENSMUST00000025992	Kctd1	NULL	Inf
ENSMUST00000026008	Trim8	NULL	Inf
ENSMUST00000026009	Arl3	NULL	Inf
ENSMUST00000026013	Maoa	Endothelial.Cells	0.008875966
ENSMUST00000026016	Fundc1	NULL	Inf
ENSMUST00000026050	Gsto1	NULL	Inf
ENSMUST00000026122	P4hb	NULL	Inf
ENSMUST00000026128	Anapc11	NULL	Inf
ENSMUST00000026129	Pcyt2	Myelinating.Oligodendrocytes	0.019264939
ENSMUST00000026137	Stra13	NULL	Inf
ENSMUST00000026151	Dus1l	NULL	Inf
ENSMUST00000026156	Rfng	NULL	Inf
ENSMUST00000026217	Chuk	NULL	Inf
ENSMUST00000026221	Scd2	Myelinating.Oligodendrocytes	0.025052001
ENSMUST00000026222	Ndufb8	NULL	Inf
ENSMUST00000026252	Ldb1	NULL	Inf
ENSMUST00000026254	Gbf1	NULL	Inf
ENSMUST00000026262	Hexa	Microglia	0.009651438
ENSMUST00000026265	Bbs4	NULL	Inf
ENSMUST00000026269	Limd1	NULL	Inf
ENSMUST00000026289	Hsd17b10	NULL	Inf
ENSMUST00000026292	Huwe1	NULL	Inf
ENSMUST00000026297	Gnl3l	NULL	Inf
ENSMUST00000026302	Maged2	NULL	Inf
ENSMUST00000026360	Itgb8	Oligodendrocyte.Precursor.Cell	0.026963161
ENSMUST00000026387	Sbds	NULL	Inf
ENSMUST00000026406	Rdh5	Astrocytes	0.003778748
ENSMUST00000026408	Gdf11	NULL	Inf
ENSMUST00000026425	Pa2g4	NULL	Inf
ENSMUST00000026433	Smarcc2	NULL	Inf
ENSMUST00000026434	Chmp6	NULL	Inf
ENSMUST00000026436	Baiap2	NULL	Inf
ENSMUST00000026439	Nabp2	NULL	Inf
ENSMUST00000026446	Cnpy2	NULL	Inf
ENSMUST00000026459	Atp5b	NULL	Inf
ENSMUST00000026469	Nab2	Microglia	0.009830795
ENSMUST00000026475	Ddit3	NULL	Inf
ENSMUST00000026479	Dctn2	NULL	Inf
ENSMUST00000026480	Ttc4	NULL	Inf
ENSMUST00000026485	Hdhd2	NULL	Inf
ENSMUST00000026495	Atp5a1	NULL	Inf
ENSMUST00000026538	Echs1	NULL	Inf
ENSMUST00000026539	Fuom	NULL	Inf
ENSMUST00000026547	Tubgcp2	NULL	Inf
ENSMUST00000026550	Inpp5a	NULL	Inf
ENSMUST00000026557	Bet1l	NULL	Inf
ENSMUST00000026558	Ric8	NULL	Inf
ENSMUST00000026559	Sirt3	NULL	Inf
ENSMUST00000026560	Psmd13	NULL	Inf
ENSMUST00000026568	Ptdss2	NULL	Inf
ENSMUST00000026576	Taldo1	Myelinating.Oligodendrocytes	0.0257474
ENSMUST00000026608	Crcp	NULL	Inf
ENSMUST00000026613	Gusb	Microglia	0.028474619
ENSMUST00000026624	Tm9sf2	NULL	Inf
ENSMUST00000026635	Farp1	NULL	Inf
ENSMUST00000026649	Syngr2	Microglia	0.012576988
ENSMUST00000026666	Gaa	NULL	Inf
ENSMUST00000026704	Cct8	NULL	Inf
ENSMUST00000026710	Usp16	NULL	Inf
ENSMUST00000026723	Hprt	Endothelial.Cells	0.031435574
ENSMUST00000026737	Shisa5	NULL	Inf
ENSMUST00000026816	Wdr73	NULL	Inf
ENSMUST00000026818	Sec11a	NULL	Inf
ENSMUST00000026823	Pigq	Myelinating.Oligodendrocytes	0.025065221
ENSMUST00000026826	Rab40c	NULL	Inf
ENSMUST00000026827	0610011F06Rik	NULL	Inf
ENSMUST00000026886	Itih5	Oligodendrocyte.Precursor.Cell	0.014749833
ENSMUST00000026891	Exosc7	NULL	Inf
ENSMUST00000026896	St8sia2	Neuron	5.97E-05
ENSMUST00000026899	Slc25a10	NULL	Inf
ENSMUST00000026973	Prkar1b	Neuron	0.006599254
ENSMUST00000026975	Heatr2	NULL	Inf
ENSMUST00000026976	Get4	NULL	Inf
ENSMUST00000026985	Cplx2	Neuron	0.013170896
ENSMUST00000026987	Nop16	NULL	Inf
ENSMUST00000026990	Thoc3	NULL	Inf
ENSMUST00000026999	Smad7	NULL	Inf
ENSMUST00000027050	Cops5	NULL	Inf
ENSMUST00000027052	Stau2	NULL	Inf
ENSMUST00000027053	Rdh10	NULL	Inf
ENSMUST00000027065	Tmem14a	NULL	Inf
ENSMUST00000027125	Coq10b	Astrocytes	0.044198955
ENSMUST00000027131	Slc39a10	Endothelial.Cells	0.004076597
ENSMUST00000027149	Lancl1	NULL	Inf
ENSMUST00000027153	Acadl	NULL	Inf
ENSMUST00000027174	Nop58	NULL	Inf
ENSMUST00000027193	Ndufb3	NULL	Inf
ENSMUST00000027247	Pdcl3	NULL	Inf
ENSMUST00000027286	Coa5	NULL	Inf
ENSMUST00000027297	Plekhb2	NULL	Inf
ENSMUST00000027303	Imp4	NULL	Inf
ENSMUST00000027322	Rhbdd1	NULL	Inf
ENSMUST00000027338	1110058L19Rik	NULL	Inf
ENSMUST00000027339	Smap1	NULL	Inf
ENSMUST00000027367	Ctdsp1	NULL	Inf
ENSMUST00000027370	Pnkd	NULL	Inf
ENSMUST00000027377	Igfbp5	Astrocytes	0.009165822
ENSMUST00000027379	Xrcc5	NULL	Inf
ENSMUST00000027421	Trip12	NULL	Inf
ENSMUST00000027425	Itm2c	NULL	Inf
ENSMUST00000027426	4933407L21Rik	NULL	Inf
ENSMUST00000027429	2810459M11Rik	Astrocytes	0.005180479
ENSMUST00000027444	Pde6d	Myelinating.Oligodendrocytes	0.02153975
ENSMUST00000027446	Cops7b	NULL	Inf
ENSMUST00000027464	Mrpl44	NULL	Inf
ENSMUST00000027467	Serpine2	Oligodendrocyte.Precursor.Cell	0.034281373
ENSMUST00000027477	Ngef	Astrocytes	0.002720823
ENSMUST00000027478	Ndufa10	NULL	Inf
ENSMUST00000027492	Mterfd2	NULL	Inf
ENSMUST00000027503	Dtymk	NULL	Inf
ENSMUST00000027521	Agap1	Myelinating.Oligodendrocytes	0.039486163
ENSMUST00000027534	Ilkap	NULL	Inf
ENSMUST00000027592	Ubxn4	NULL	Inf
ENSMUST00000027602	Dars	NULL	Inf
ENSMUST00000027623	Tsn	NULL	Inf
ENSMUST00000027626	Mki67ip	NULL	Inf
ENSMUST00000027634	Dbi	NULL	Inf
ENSMUST00000027639	Marco	NULL	Inf
ENSMUST00000027677	Csrp1	Myelinating.Oligodendrocytes	0.012095011
ENSMUST00000027682	Gpr37l1	NULL	Inf
ENSMUST00000027684	Arl8a	NULL	Inf
ENSMUST00000027693	Rab7l1	NULL	Inf
ENSMUST00000027706	Lrrn2	Oligodendrocyte.Precursor.Cell	0.037901564
ENSMUST00000027727	Adipor1	NULL	Inf
ENSMUST00000027738	Tor1aip1	NULL	Inf
ENSMUST00000027743	Stx6	NULL	Inf
ENSMUST00000027752	Lamc1	Endothelial.Cells	0.019717538
ENSMUST00000027760	Rgl1	Endothelial.Cells	0.041286035
ENSMUST00000027777	Parp1	NULL	Inf
ENSMUST00000027780	Acbd3	NULL	Inf
ENSMUST00000027802	Pycr2	NULL	Inf
ENSMUST00000027833	Copa	NULL	Inf
ENSMUST00000027837	Vangl2	NULL	Inf
ENSMUST00000027856	Dcaf6	NULL	Inf
ENSMUST00000027863	Atp1b1	Neuron	0.017602239
ENSMUST00000027867	Ccdc181	NULL	Inf
ENSMUST00000027877	Kifap3	NULL	Inf
ENSMUST00000027886	Ralgps2	Neuron	0.034637313
ENSMUST00000027897	Smyd2	NULL	Inf
ENSMUST00000027940	Tmem206	Microglia	0.026086294
ENSMUST00000027941	Atf3	Microglia	0.014401015
ENSMUST00000027947	Angel2	NULL	Inf
ENSMUST00000027965	Fam107b	NULL	Inf
ENSMUST00000027973	Sephs1	NULL	Inf
ENSMUST00000027974	Atf6	NULL	Inf
ENSMUST00000027975	Phyh	NULL	Inf
ENSMUST00000027981	Uap1	NULL	Inf
ENSMUST00000027988	Ccdc3	Astrocytes	0.015678647
ENSMUST00000027989	Hsd17b7	NULL	Inf
ENSMUST00000027992	Enkur	Astrocytes	0.007267483
ENSMUST00000028004	Aldh9a1	NULL	Inf
ENSMUST00000028005	Mgst3	Myelinating.Oligodendrocytes	0.037986956
ENSMUST00000028021	Pigc	NULL	Inf
ENSMUST00000028059	Rsu1	NULL	Inf
ENSMUST00000028062	Vim	Endothelial.Cells	0.002106837
ENSMUST00000028063	Pter	NULL	Inf
ENSMUST00000028081	Plxdc2	Microglia	0.021062606
ENSMUST00000028083	Psmb7	NULL	Inf
ENSMUST00000028087	Ppp6c	NULL	Inf
ENSMUST00000028100	Epc1	NULL	Inf
ENSMUST00000028123	Gad2	Neuron	0.000204478
ENSMUST00000028135	Fam129b	NULL	Inf
ENSMUST00000028137	Coq4	NULL	Inf
ENSMUST00000028151	Dpm2	NULL	Inf
ENSMUST00000028160	Slc25a25	NULL	Inf
ENSMUST00000028162	Ptges2	NULL	Inf
ENSMUST00000028166	Nr4a2	Astrocytes	0.006586107
ENSMUST00000028170	Ralgds	Myelinating.Oligodendrocytes	0.04357571
ENSMUST00000028177	Olfm1	Neuron	0.007896269
ENSMUST00000028190	Abl1	NULL	Inf
ENSMUST00000028199	Tor1b	NULL	Inf
ENSMUST00000028200	Tor1a	NULL	Inf
ENSMUST00000028205	BC005624	NULL	Inf
ENSMUST00000028207	Crat	NULL	Inf
ENSMUST00000028214	Sh3glb2	NULL	Inf
ENSMUST00000028220	Fbxw2	NULL	Inf
ENSMUST00000028224	Gapvd1	NULL	Inf
ENSMUST00000028234	Traf1	NULL	Inf
ENSMUST00000028238	Rab14	NULL	Inf
ENSMUST00000028239	Gsn	Myelinating.Oligodendrocytes	0.000532346
ENSMUST00000028241	Stom	Endothelial.Cells	0.041927391
ENSMUST00000028278	Psmd14	NULL	Inf
ENSMUST00000028282	Brd3	NULL	Inf
ENSMUST00000028288	Notch1	Astrocytes	0.037840493
ENSMUST00000028295	Dnlz	NULL	Inf
ENSMUST00000028300	Nacc2	NULL	Inf
ENSMUST00000028328	Entpd2	Astrocytes	0.000450612
ENSMUST00000028332	Dpp7	NULL	Inf
ENSMUST00000028341	Anapc2	NULL	Inf
ENSMUST00000028342	Ssna1	NULL	Inf
ENSMUST00000028356	Cd302	NULL	Inf
ENSMUST00000028386	Nckap1	NULL	Inf
ENSMUST00000028398	Ube2e3	NULL	Inf
ENSMUST00000028403	Cybrd1	Astrocytes	0.000255711
ENSMUST00000028408	Hat1	NULL	Inf
ENSMUST00000028426	Cers6	NULL	Inf
ENSMUST00000028470	Timm10	NULL	Inf
ENSMUST00000028509	Gorasp2	NULL	Inf
ENSMUST00000028511	Mtx2	NULL	Inf
ENSMUST00000028517	Ola1	NULL	Inf
ENSMUST00000028551	Emc4	NULL	Inf
ENSMUST00000028553	Nop10	NULL	Inf
ENSMUST00000028580	Ccdc34	NULL	Inf
ENSMUST00000028583	Lin7c	NULL	Inf
ENSMUST00000028599	Cstf3	NULL	Inf
ENSMUST00000028600	Hipk3	NULL	Inf
ENSMUST00000028603	Fbxo3	NULL	Inf
ENSMUST00000028607	Caprin1	NULL	Inf
ENSMUST00000028610	Cat	NULL	Inf
ENSMUST00000028612	Pamr1	Astrocytes	0.000438918
ENSMUST00000028617	Api5	NULL	Inf
ENSMUST00000028619	Hsd17b12	NULL	Inf
ENSMUST00000028623	Ext2	NULL	Inf
ENSMUST00000028624	Gatm	NULL	Inf
ENSMUST00000028635	Cops2	NULL	Inf
ENSMUST00000028636	Galk2	NULL	Inf
ENSMUST00000028639	Meis2	Neuron	0.018865672
ENSMUST00000028663	Creb3l1	Astrocytes	0.035011304
ENSMUST00000028672	Mdk	Oligodendrocyte.Precursor.Cell	0.014161293
ENSMUST00000028678	Atg13	NULL	Inf
ENSMUST00000028683	Pdia3	NULL	Inf
ENSMUST00000028689	Lrp4	Astrocytes	0.01822094
ENSMUST00000028727	Snap25	Neuron	0.00146194
ENSMUST00000028743	Snap23	NULL	Inf
ENSMUST00000028752	Vps39	NULL	Inf
ENSMUST00000028769	Ptpra	NULL	Inf
ENSMUST00000028781	Atrn	Newly.Formed.Oligodendrocyte	0.044521229
ENSMUST00000028800	1700037H04Rik	NULL	Inf
ENSMUST00000028801	Spef1	NULL	Inf
ENSMUST00000028806	Smox	NULL	Inf
ENSMUST00000028807	Ivd	NULL	Inf
ENSMUST00000028814	Rassf2	NULL	Inf
ENSMUST00000028825	Fam98b	NULL	Inf
ENSMUST00000028826	Chgb	Neuron	0.000734328
ENSMUST00000028829	Spred1	NULL	Inf
ENSMUST00000028835	Crls1	NULL	Inf
ENSMUST00000028838	Hdc	Microglia	0.02520643
ENSMUST00000028841	Usp8	NULL	Inf
ENSMUST00000028850	Kcnip3	Oligodendrocyte.Precursor.Cell	0.002629901
ENSMUST00000028854	Mal	Myelinating.Oligodendrocytes	0.000468888
ENSMUST00000028864	Fbln7	Oligodendrocyte.Precursor.Cell	0.003846268
ENSMUST00000028883	Pdyn	Astrocytes	0.007414828
ENSMUST00000028892	Idh3b	NULL	Inf
ENSMUST00000028909	Snx5	NULL	Inf
ENSMUST00000028915	Rbbp9	NULL	Inf
ENSMUST00000028916	Sec23b	NULL	Inf
ENSMUST00000028921	Xrn2	NULL	Inf
ENSMUST00000028928	Gzf1	NULL	Inf
ENSMUST00000028938	Cst3	Microglia	0.004224196
ENSMUST00000028944	Acss1	Astrocytes	0.007915335
ENSMUST00000028972	Pdrg1	NULL	Inf
ENSMUST00000028977	Kif3b	NULL	Inf
ENSMUST00000028981	Mapre1	NULL	Inf
ENSMUST00000028991	Snta1	Microglia	0.013424704
ENSMUST00000028995	Fam210b	NULL	Inf
ENSMUST00000028999	Pkia	Neuron	0.015423881
ENSMUST00000029002	Stmn2	Neuron	0.000485821
ENSMUST00000029005	Rtfdc1	NULL	Inf
ENSMUST00000029013	Rae1	NULL	Inf
ENSMUST00000029014	Rbm38	Microglia	0.020835871
ENSMUST00000029053	Ptpn1	Microglia	0.027518613
ENSMUST00000029060	Atp9a	Myelinating.Oligodendrocytes	0.049293143
ENSMUST00000029069	E2f5	NULL	Inf
ENSMUST00000029078	Car2	Myelinating.Oligodendrocytes	0.015615195
ENSMUST00000029082	Psma7	NULL	Inf
ENSMUST00000029085	Mrgbp	NULL	Inf
ENSMUST00000029087	Ogfr	NULL	Inf
ENSMUST00000029090	Gid8	NULL	Inf
ENSMUST00000029092	Arfgap1	NULL	Inf
ENSMUST00000029125	Armc1	NULL	Inf
ENSMUST00000029128	Map1lc3a	NULL	Inf
ENSMUST00000029141	Mmp24	Neuron	0.001364179
ENSMUST00000029142	Eif6	NULL	Inf
ENSMUST00000029149	Rbm39	NULL	Inf
ENSMUST00000029158	Aar2	NULL	Inf
ENSMUST00000029165	1110008F13Rik	NULL	Inf
ENSMUST00000029171	Rpn2	NULL	Inf
ENSMUST00000029175	Src	NULL	Inf
ENSMUST00000029178	Ctnnbl1	NULL	Inf
ENSMUST00000029180	Rprd1b	NULL	Inf
ENSMUST00000029188	Wisp2	NULL	Inf
ENSMUST00000029194	Skil	NULL	Inf
ENSMUST00000029199	Zmat3	NULL	Inf
ENSMUST00000029208	Slc13a3	Astrocytes	0.005628752
ENSMUST00000029266	Anxa5	Endothelial.Cells	0.02936446
ENSMUST00000029270	Ccna2	Oligodendrocyte.Precursor.Cell	0.028785857
ENSMUST00000029315	Supt20	NULL	Inf
ENSMUST00000029346	Schip1	NULL	Inf
ENSMUST00000029353	Kpna4	NULL	Inf
ENSMUST00000029358	Nmd3	NULL	Inf
ENSMUST00000029368	Ccna1	Astrocytes	0.028999766
ENSMUST00000029376	Tm4sf1	Endothelial.Cells	0.000110493
ENSMUST00000029386	Etfdh	NULL	Inf
ENSMUST00000029387	Eif2a	NULL	Inf
ENSMUST00000029416	Ccnl1	NULL	Inf
ENSMUST00000029446	Csde1	NULL	Inf
ENSMUST00000029447	Sike1	NULL	Inf
ENSMUST00000029476	Sec22b	NULL	Inf
ENSMUST00000029480	Prpf38b	NULL	Inf
ENSMUST00000029542	Ints3	NULL	Inf
ENSMUST00000029546	Jtb	NULL	Inf
ENSMUST00000029551	1700094D03Rik	NULL	Inf
ENSMUST00000029553	Ubap2l	NULL	Inf
ENSMUST00000029559	Il6ra	Microglia	0.002766497
ENSMUST00000029565	Slc50a1	NULL	Inf
ENSMUST00000029570	Hiat1	NULL	Inf
ENSMUST00000029574	Vcam1	Astrocytes	0.001041553
ENSMUST00000029575	Extl2	NULL	Inf
ENSMUST00000029610	Hadh	NULL	Inf
ENSMUST00000029623	Tlr2	Microglia	0.000192893
ENSMUST00000029643	Gar1	NULL	Inf
ENSMUST00000029644	Ppa2	NULL	Inf
ENSMUST00000029666	Papss1	NULL	Inf
ENSMUST00000029669	Dnajb4	NULL	Inf
ENSMUST00000029676	Adam15	Microglia	0.037274112
ENSMUST00000029684	Scamp3	NULL	Inf
ENSMUST00000029692	Rit1	NULL	Inf
ENSMUST00000029696	2810403A07Rik	NULL	Inf
ENSMUST00000029698	Lamtor2	NULL	Inf
ENSMUST00000029699	Lmna	NULL	Inf
ENSMUST00000029719	Dclk2	Astrocytes	0.018052545
ENSMUST00000029759	Mettl14	NULL	Inf
ENSMUST00000029769	Gclm	NULL	Inf
ENSMUST00000029770	Abcd3	NULL	Inf
ENSMUST00000029773	Cnn3	NULL	Inf
ENSMUST00000029780	Ptbp2	NULL	Inf
ENSMUST00000029783	Snx27	NULL	Inf
ENSMUST00000029786	Mrpl9	NULL	Inf
ENSMUST00000029796	Rap1gds1	NULL	Inf
ENSMUST00000029800	Tspan5	NULL	Inf
ENSMUST00000029804	Metap1	NULL	Inf
ENSMUST00000029815	Cisd2	NULL	Inf
ENSMUST00000029817	Bdh2	Astrocytes	0.041659001
ENSMUST00000029831	Zranb2	NULL	Inf
ENSMUST00000029838	Rpf1	NULL	Inf
ENSMUST00000029845	Ddah1	Astrocytes	0.035972558
ENSMUST00000029846	Cyr61	Astrocytes	0.005081469
ENSMUST00000029850	Cryz	NULL	Inf
ENSMUST00000029868	Gem	Astrocytes	0.035923443
ENSMUST00000029877	Decr1	NULL	Inf
ENSMUST00000029881	Mmp16	Oligodendrocyte.Precursor.Cell	0.002151805
ENSMUST00000029885	Cpne3	NULL	Inf
ENSMUST00000029912	Sdcbp	NULL	Inf
ENSMUST00000029938	Gtf2b	NULL	Inf
ENSMUST00000029941	Pdlim5	NULL	Inf
ENSMUST00000029946	Rragd	Astrocytes	0.035382397
ENSMUST00000029968	Rars2	NULL	Inf
ENSMUST00000029970	Slc35a1	NULL	Inf
ENSMUST00000029971	1700003M02Rik	NULL	Inf
ENSMUST00000029972	Smim8	NULL	Inf
ENSMUST00000029989	Rnf20	NULL	Inf
ENSMUST00000030003	Exosc3	NULL	Inf
ENSMUST00000030010	Abca1	Astrocytes	0.01899119
ENSMUST00000030013	Xpa	NULL	Inf
ENSMUST00000030014	Ncbp1	NULL	Inf
ENSMUST00000030018	Nans	NULL	Inf
ENSMUST00000030028	Erp44	NULL	Inf
ENSMUST00000030032	Tmeff1	Myelinating.Oligodendrocytes	0.034717962
ENSMUST00000030051	Txn1	NULL	Inf
ENSMUST00000030056	Tnc	Astrocytes	0.000140329
ENSMUST00000030078	Hsdl2	NULL	Inf
ENSMUST00000030091	Pole3	NULL	Inf
ENSMUST00000030103	Tmem261	NULL	Inf
ENSMUST00000030117	Smu1	NULL	Inf
ENSMUST00000030125	Bag1	NULL	Inf
ENSMUST00000030128	Chmp5	NULL	Inf
ENSMUST00000030134	Rad23b	NULL	Inf
ENSMUST00000030138	Nol6	NULL	Inf
ENSMUST00000030143	Ubap2	NULL	Inf
ENSMUST00000030145	Dcaf12	NULL	Inf
ENSMUST00000030154	Nudt2	NULL	Inf
ENSMUST00000030158	Dctn3	NULL	Inf
ENSMUST00000030185	Tpm1	Oligodendrocyte.Precursor.Cell	0.046135201
ENSMUST00000030187	Tln1	Microglia	0.028371404
ENSMUST00000030191	Npr2	NULL	Inf
ENSMUST00000030202	Glipr2	NULL	Inf
ENSMUST00000030206	Snapc3	NULL	Inf
ENSMUST00000030207	Psip1	NULL	Inf
ENSMUST00000030251	Pde4b	NULL	Inf
ENSMUST00000030257	Cachd1	Astrocytes	0.016041163
ENSMUST00000030281	Eps15	NULL	Inf
ENSMUST00000030284	Rnf11	NULL	Inf
ENSMUST00000030286	Dock7	Astrocytes	0.012157948
ENSMUST00000030288	Osbpl9	NULL	Inf
ENSMUST00000030315	Pum1	NULL	Inf
ENSMUST00000030332	Gpx7	NULL	Inf
ENSMUST00000030340	Scp2	NULL	Inf
ENSMUST00000030348	Magoh	NULL	Inf
ENSMUST00000030356	Lrp8	Endothelial.Cells	0.014344106
ENSMUST00000030360	Lrrc42	Newly.Formed.Oligodendrocyte	0.045707766
ENSMUST00000030365	Mrpl37	NULL	Inf
ENSMUST00000030367	Ssbp3	NULL	Inf
ENSMUST00000030395	Ccdc23	NULL	Inf
ENSMUST00000030398	Slc2a1	Endothelial.Cells	0.003431087
ENSMUST00000030399	Rragc	NULL	Inf
ENSMUST00000030400	Mycbp	NULL	Inf
ENSMUST00000030408	Mfsd2a	Endothelial.Cells	0.018786242
ENSMUST00000030417	Cdc42	NULL	Inf
ENSMUST00000030427	Tceb3	NULL	Inf
ENSMUST00000030432	Hmgcl	NULL	Inf
ENSMUST00000030434	Fuca1	NULL	Inf
ENSMUST00000030446	Urod	NULL	Inf
ENSMUST00000030453	Mmachc	NULL	Inf
ENSMUST00000030457	Nasp	NULL	Inf
ENSMUST00000030464	Pik3r3	Newly.Formed.Oligodendrocyte	0.00930894
ENSMUST00000030491	Cmpk1	NULL	Inf
ENSMUST00000030501	Ebna1bp2	NULL	Inf
ENSMUST00000030518	Capzb	NULL	Inf
ENSMUST00000030536	Pink1	Myelinating.Oligodendrocytes	0.023196721
ENSMUST00000030538	Ddost	NULL	Inf
ENSMUST00000030563	Pef1	NULL	Inf
ENSMUST00000030581	Adc	Neuron	0.012329851
ENSMUST00000030586	Ccdc28b	NULL	Inf
ENSMUST00000030588	Phc2	NULL	Inf
ENSMUST00000030606	Rcan3	NULL	Inf
ENSMUST00000030613	Srrm1	NULL	Inf
ENSMUST00000030623	Sfpq	NULL	Inf
ENSMUST00000030626	Tmem50a	NULL	Inf
ENSMUST00000030628	Tmem57	NULL	Inf
ENSMUST00000030637	Ncdn	NULL	Inf
ENSMUST00000030642	Psmb2	NULL	Inf
ENSMUST00000030651	Sh3bgrl3	NULL	Inf
ENSMUST00000030660	Trappc3	NULL	Inf
ENSMUST00000030661	Gpn2	NULL	Inf
ENSMUST00000030665	Nudc	NULL	Inf
ENSMUST00000030669	Slc9a1	NULL	Inf
ENSMUST00000030676	Grik3	Newly.Formed.Oligodendrocyte	0.006785918
ENSMUST00000030698	Stx12	NULL	Inf
ENSMUST00000030726	Rcc1	NULL	Inf
ENSMUST00000030730	Trnau1ap	NULL	Inf
ENSMUST00000030731	Taf12	NULL	Inf
ENSMUST00000030738	Utp11l	NULL	Inf
ENSMUST00000030743	Srsf4	NULL	Inf
ENSMUST00000030760	Necap2	NULL	Inf
ENSMUST00000030765	Padi2	Myelinating.Oligodendrocytes	0.005110171
ENSMUST00000030787	Rheb	NULL	Inf
ENSMUST00000030795	Abcf2	NULL	Inf
ENSMUST00000030797	Vamp3	NULL	Inf
ENSMUST00000030805	Park7	NULL	Inf
ENSMUST00000030806	Kif1b	NULL	Inf
ENSMUST00000030839	Ctnnbip1	NULL	Inf
ENSMUST00000030841	Klhl7	NULL	Inf
ENSMUST00000030842	Lzic	NULL	Inf
ENSMUST00000030849	Fam126a	NULL	Inf
ENSMUST00000030858	Fbxo6	NULL	Inf
ENSMUST00000030865	Agtrap	NULL	Inf
ENSMUST00000030879	Clcn6	NULL	Inf
ENSMUST00000030884	Mfn2	NULL	Inf
ENSMUST00000030896	Tprgl	NULL	Inf
ENSMUST00000030903	Atad3a	NULL	Inf
ENSMUST00000030905	Ssu72	NULL	Inf
ENSMUST00000030915	Morn1	NULL	Inf
ENSMUST00000030939	Nadk	NULL	Inf
ENSMUST00000030942	Mrpl20	NULL	Inf
ENSMUST00000030944	Ccnl2	NULL	Inf
ENSMUST00000030947	Mxra8	Microglia	0.030021151
ENSMUST00000030968	Pacrgl	NULL	Inf
ENSMUST00000030971	Gpr125	NULL	Inf
ENSMUST00000030973	Prom1	Endothelial.Cells	0.007764393
ENSMUST00000030986	Lrpap1	NULL	Inf
ENSMUST00000030992	Rnf4	NULL	Inf
ENSMUST00000030993	Nelfa	NULL	Inf
ENSMUST00000031002	Man2b2	Microglia	0.017708122
ENSMUST00000031004	Crmp1	Neuron	0.000223881
ENSMUST00000031008	Stx18	NULL	Inf
ENSMUST00000031009	Nsg1	Neuron	0.002897761
ENSMUST00000031011	Rab28	NULL	Inf
ENSMUST00000031017	Fosl2	Neuron	0.037429851
ENSMUST00000031029	Snx17	NULL	Inf
ENSMUST00000031032	Ppm1g	NULL	Inf
ENSMUST00000031034	Nrbp1	NULL	Inf
ENSMUST00000031038	Ociad1	NULL	Inf
ENSMUST00000031058	Mapre3	NULL	Inf
ENSMUST00000031061	Dhx15	NULL	Inf
ENSMUST00000031072	Anapc4	NULL	Inf
ENSMUST00000031089	Klhl5	NULL	Inf
ENSMUST00000031091	D5Ertd579e	NULL	Inf
ENSMUST00000031099	Grpel1	NULL	Inf
ENSMUST00000031103	Ugdh	Oligodendrocyte.Precursor.Cell	0.007072122
ENSMUST00000031122	Gabrb1	Astrocytes	0.001358073
ENSMUST00000031131	Uchl1	Neuron	0.007343284
ENSMUST00000031144	Tmem165	NULL	Inf
ENSMUST00000031160	Paics	NULL	Inf
ENSMUST00000031167	Polr2b	NULL	Inf
ENSMUST00000031190	Dr1	NULL	Inf
ENSMUST00000031229	Rufy3	Neuron	0.035586567
ENSMUST00000031243	Spp1	Microglia	0.009818105
ENSMUST00000031250	Nudt9	NULL	Inf
ENSMUST00000031251	Hsd17b11	NULL	Inf
ENSMUST00000031256	Aff1	Astrocytes	0.03966399
ENSMUST00000031276	Rasgef1b	NULL	Inf
ENSMUST00000031327	Cxcl1	Endothelial.Cells	0.014025089
ENSMUST00000031331	Ccng2	Endothelial.Cells	0.021511174
ENSMUST00000031333	Gtf2h3	NULL	Inf
ENSMUST00000031334	Eif2b1	NULL	Inf
ENSMUST00000031345	Rchy1	NULL	Inf
ENSMUST00000031347	Rilpl2	Microglia	0.010703892
ENSMUST00000031349	Snrnp35	NULL	Inf
ENSMUST00000031351	Arl6ip4	NULL	Inf
ENSMUST00000031367	Slc15a4	Microglia	0.031108291
ENSMUST00000031377	Scarb2	NULL	Inf
ENSMUST00000031385	Diablo	Neuron	0.046973134
ENSMUST00000031411	Aldh2	NULL	Inf
ENSMUST00000031414	Brap	NULL	Inf
ENSMUST00000031419	Fam216a	NULL	Inf
ENSMUST00000031422	Anapc7	NULL	Inf
ENSMUST00000031423	Atp2a2	NULL	Inf
ENSMUST00000031429	P2rx4	NULL	Inf
ENSMUST00000031435	Kdm2b	NULL	Inf
ENSMUST00000031437	Morn3	NULL	Inf
ENSMUST00000031445	Aacs	Myelinating.Oligodendrocytes	0.017426406
ENSMUST00000031446	Tmem132b	Newly.Formed.Oligodendrocyte	0.021109934
ENSMUST00000031447	Anxa3	Endothelial.Cells	0.008782089
ENSMUST00000031472	Pxmp2	Astrocytes	0.038930381
ENSMUST00000031486	Prkab1	NULL	Inf
ENSMUST00000031490	Ulk1	NULL	Inf
ENSMUST00000031492	Rab35	NULL	Inf
ENSMUST00000031508	Triap1	NULL	Inf
ENSMUST00000031513	Srsf9	NULL	Inf
ENSMUST00000031530	Sppl3	NULL	Inf
ENSMUST00000031531	Psmg3	NULL	Inf
ENSMUST00000031538	2210016L21Rik	NULL	Inf
ENSMUST00000031555	Lfng	Microglia	0.010048223
ENSMUST00000031556	Tmem106b	NULL	Inf
ENSMUST00000031560	Mmab	NULL	Inf
ENSMUST00000031565	Fscn1	NULL	Inf
ENSMUST00000031588	Usp30	Myelinating.Oligodendrocytes	0.026928433
ENSMUST00000031597	Plbd2	NULL	Inf
ENSMUST00000031601	Zkscan5	NULL	Inf
ENSMUST00000031607	Dtx1	NULL	Inf
ENSMUST00000031621	Ccz1	NULL	Inf
ENSMUST00000031625	Arpc1a	Myelinating.Oligodendrocytes	0.036202186
ENSMUST00000031627	Pdap1	NULL	Inf
ENSMUST00000031640	Cdk8	NULL	Inf
ENSMUST00000031646	Rasl11a	Astrocytes	0.006055976
ENSMUST00000031651	Pan3	NULL	Inf
ENSMUST00000031654	Pomp	NULL	Inf
ENSMUST00000031670	Gng11	Endothelial.Cells	0.01207776
ENSMUST00000031678	Tspan12	NULL	Inf
ENSMUST00000031692	Bcl7b	NULL	Inf
ENSMUST00000031695	Wasl	NULL	Inf
ENSMUST00000031726	Gnb2	NULL	Inf
ENSMUST00000031731	Pcolce	Oligodendrocyte.Precursor.Cell	0.005981766
ENSMUST00000031736	Agfg2	NULL	Inf
ENSMUST00000031766	Asns	NULL	Inf
ENSMUST00000031775	Cald1	Endothelial.Cells	0.02914929
ENSMUST00000031788	Hibadh	NULL	Inf
ENSMUST00000031793	Nt5c3	NULL	Inf
ENSMUST00000031840	Gpnmb	Microglia	0.041604061
ENSMUST00000031841	Tra2a	NULL	Inf
ENSMUST00000031843	Npy	Neuron	1.49E-06
ENSMUST00000031866	Mtpn	NULL	Inf
ENSMUST00000031868	Slc13a4	NULL	Inf
ENSMUST00000032060	Nfu1	NULL	Inf
ENSMUST00000032065	Pcyox1	NULL	Inf
ENSMUST00000032071	Dusp11	NULL	Inf
ENSMUST00000032078	Cct7	NULL	Inf
ENSMUST00000032088	Zfml	NULL	Inf
ENSMUST00000032105	Lrig1	Astrocytes	0.001288688
ENSMUST00000032138	Cnbp	NULL	Inf
ENSMUST00000032141	Hmces	NULL	Inf
ENSMUST00000032143	Rpn1	NULL	Inf
ENSMUST00000032165	Ruvbl1	NULL	Inf
ENSMUST00000032168	Sec61a1	NULL	Inf
ENSMUST00000032172	Chchd6	NULL	Inf
ENSMUST00000032175	Aldh1l1	Astrocytes	0.000332112
ENSMUST00000032183	Tmem43	NULL	Inf
ENSMUST00000032185	Slc6a6	Endothelial.Cells	0.015327739
ENSMUST00000032191	Sumf1	NULL	Inf
ENSMUST00000032194	Bhlhe40	Astrocytes	0.00413113
ENSMUST00000032196	Arl8b	NULL	Inf
ENSMUST00000032216	Ptms	NULL	Inf
ENSMUST00000032220	Cops7a	NULL	Inf
ENSMUST00000032240	Clec4d	Microglia	0.017371404
ENSMUST00000032264	Gabarapl1	NULL	Inf
ENSMUST00000032272	Adipor2	NULL	Inf
ENSMUST00000032279	Erc1	NULL	Inf
ENSMUST00000032322	Lrp6	NULL	Inf
ENSMUST00000032326	Ddx47	NULL	Inf
ENSMUST00000032330	Emp1	Endothelial.Cells	0.027605716
ENSMUST00000032335	Atf7ip	NULL	Inf
ENSMUST00000032342	Mgp	Endothelial.Cells	0.003020686
ENSMUST00000032344	Arhgdib	Microglia	0.003532995
ENSMUST00000032362	Slco1c1	Endothelial.Cells	0.002783916
ENSMUST00000032372	Golt1b	NULL	Inf
ENSMUST00000032373	Ldhb	Microglia	0.028590525
ENSMUST00000032399	Kras	NULL	Inf
ENSMUST00000032413	Etnk1	NULL	Inf
ENSMUST00000032422	Creld1	NULL	Inf
ENSMUST00000032425	Emc3	NULL	Inf
ENSMUST00000032429	Med21	NULL	Inf
ENSMUST00000032440	Sec13	NULL	Inf
ENSMUST00000032454	Slc6a1	Astrocytes	0.006929134
ENSMUST00000032459	Vgll4	NULL	Inf
ENSMUST00000032462	Timp4	Newly.Formed.Oligodendrocyte	0.025593676
ENSMUST00000032476	Slc2a3	Neuron	0.014723881
ENSMUST00000032477	Necap1	NULL	Inf
ENSMUST00000032479	Pianp	NULL	Inf
ENSMUST00000032480	Ing4	NULL	Inf
ENSMUST00000032489	Ltbr	NULL	Inf
ENSMUST00000032491	Tnfrsf1a	Microglia	0.017021997
ENSMUST00000032492	Cd9	Newly.Formed.Oligodendrocyte	0.037639964
ENSMUST00000032508	Fkbp4	NULL	Inf
ENSMUST00000032555	Tomm40	NULL	Inf
ENSMUST00000032557	Mark2	NULL	Inf
ENSMUST00000032561	Vasp	Microglia	0.016663283
ENSMUST00000032570	Dmwd	NULL	Inf
ENSMUST00000032571	Nova2	Neuron	0.013609701
ENSMUST00000032585	Pop4	NULL	Inf
ENSMUST00000032629	Cyfip1	NULL	Inf
ENSMUST00000032709	Kctd15	Oligodendrocyte.Precursor.Cell	0.031201542
ENSMUST00000032729	Tjp1	Endothelial.Cells	0.036980975
ENSMUST00000032754	Sema4b	Astrocytes	0.018316052
ENSMUST00000032776	Mef2a	NULL	Inf
ENSMUST00000032779	Ctsc	Microglia	0.028296954
ENSMUST00000032809	Yif1b	NULL	Inf
ENSMUST00000032824	Psmc4	NULL	Inf
ENSMUST00000032825	Mfge8	Astrocytes	0.002973415
ENSMUST00000032882	Ndufc2	NULL	Inf
ENSMUST00000032887	Coq7	NULL	Inf
ENSMUST00000032888	Arl6ip1	NULL	Inf
ENSMUST00000032920	Cdipt	NULL	Inf
ENSMUST00000032924	Kctd13	Myelinating.Oligodendrocytes	0.013583642
ENSMUST00000032931	Fchsd2	NULL	Inf
ENSMUST00000032936	Ppp4c	NULL	Inf
ENSMUST00000032949	Coro1a	Microglia	0.002804569
ENSMUST00000032962	Cln3	Microglia	0.041471235
ENSMUST00000032963	Ppme1	NULL	Inf
ENSMUST00000032992	Eif3c	NULL	Inf
ENSMUST00000033006	Nsmce1	NULL	Inf
ENSMUST00000033008	Psma1	NULL	Inf
ENSMUST00000033009	Prkrir	NULL	Inf
ENSMUST00000033025	Lcmt1	NULL	Inf
ENSMUST00000033030	Parva	NULL	Inf
ENSMUST00000033036	Dkk3	Neuron	0.005083582
ENSMUST00000033040	Pak1	Myelinating.Oligodendrocytes	0.042819496
ENSMUST00000033054	Adm	Endothelial.Cells	0.001741298
ENSMUST00000033058	Sbf2	NULL	Inf
ENSMUST00000033074	Vkorc1	NULL	Inf
ENSMUST00000033087	Ruvbl2	NULL	Inf
ENSMUST00000033093	Bax	NULL	Inf
ENSMUST00000033095	Prr14	NULL	Inf
ENSMUST00000033096	Nucb1	NULL	Inf
ENSMUST00000033121	Nomo1	Endothelial.Cells	0.014777769
ENSMUST00000033133	Rgs10	Microglia	0.003274958
ENSMUST00000033135	Tial1	NULL	Inf
ENSMUST00000033136	Bag3	NULL	Inf
ENSMUST00000033141	Tacc2	Oligodendrocyte.Precursor.Cell	0.007542806
ENSMUST00000033158	Ubfd1	NULL	Inf
ENSMUST00000033163	Mettl9	NULL	Inf
ENSMUST00000033176	Uqcrc2	NULL	Inf
ENSMUST00000033184	Tpp1	NULL	Inf
ENSMUST00000033198	Crym	NULL	Inf
ENSMUST00000033236	Thumpd1	NULL	Inf
ENSMUST00000033241	Lhpp	NULL	Inf
ENSMUST00000033257	Mettl10	NULL	Inf
ENSMUST00000033269	Ctbp2	Astrocytes	0.041157714
ENSMUST00000033280	9030624J02Rik	NULL	Inf
ENSMUST00000033282	Bccip	NULL	Inf
ENSMUST00000033283	Rrm1	NULL	Inf
ENSMUST00000033313	Atp6ap2	NULL	Inf
ENSMUST00000033321	Cask	NULL	Inf
ENSMUST00000033333	Tmem9b	NULL	Inf
ENSMUST00000033342	Eif3f	NULL	Inf
ENSMUST00000033383	Usp11	NULL	Inf
ENSMUST00000033407	Cttn	NULL	Inf
ENSMUST00000033430	Rab33a	Myelinating.Oligodendrocytes	0.009218227
ENSMUST00000033431	Slc25a14	NULL	Inf
ENSMUST00000033489	Praf2	NULL	Inf
ENSMUST00000033494	Otud5	NULL	Inf
ENSMUST00000033497	Pqbp1	NULL	Inf
ENSMUST00000033498	Timm17b	NULL	Inf
ENSMUST00000033506	Wdr13	NULL	Inf
ENSMUST00000033540	Vbp1	NULL	Inf
ENSMUST00000033541	Fundc2	NULL	Inf
ENSMUST00000033570	Igbp1	NULL	Inf
ENSMUST00000033591	Itm2a	Endothelial.Cells	0.000304062
ENSMUST00000033662	Pdha1	NULL	Inf
ENSMUST00000033699	Flna	NULL	Inf
ENSMUST00000033713	Cetn2	NULL	Inf
ENSMUST00000033715	Nsdhl	NULL	Inf
ENSMUST00000033717	Hccs	NULL	Inf
ENSMUST00000033720	Rbbp7	NULL	Inf
ENSMUST00000033723	Syap1	NULL	Inf
ENSMUST00000033725	Msl3	NULL	Inf
ENSMUST00000033727	Ctps2	NULL	Inf
ENSMUST00000033734	Ap1s2	NULL	Inf
ENSMUST00000033737	Haus7	NULL	Inf
ENSMUST00000033739	Car5b	Astrocytes	0.006612614
ENSMUST00000033741	Bgn	Endothelial.Cells	0.017393038
ENSMUST00000033752	Slc6a8	Newly.Formed.Oligodendrocyte	0.048562464
ENSMUST00000033761	Hcfc1	NULL	Inf
ENSMUST00000033775	Mpp1	NULL	Inf
ENSMUST00000033797	Morf4l2	NULL	Inf
ENSMUST00000033800	Plp1	Myelinating.Oligodendrocytes	0.004107174
ENSMUST00000033804	Zcchc18	Neuron	0.012947015
ENSMUST00000033805	Psmd10	NULL	Inf
ENSMUST00000033824	Lamp1	NULL	Inf
ENSMUST00000033828	Gas6	Microglia	0.02865736
ENSMUST00000033839	Coprs	NULL	Inf
ENSMUST00000033873	Erlin2	NULL	Inf
ENSMUST00000033875	Prosc	NULL	Inf
ENSMUST00000033899	Col4a2	Endothelial.Cells	0.000731079
ENSMUST00000033901	Carkd	NULL	Inf
ENSMUST00000033905	Ankrd10	NULL	Inf
ENSMUST00000033913	Dctn6	NULL	Inf
ENSMUST00000033915	Gpm6a	NULL	Inf
ENSMUST00000033920	Aga	NULL	Inf
ENSMUST00000033923	Dlc1	Endothelial.Cells	0.004570906
ENSMUST00000033929	Tnks	NULL	Inf
ENSMUST00000033933	Tmem66	NULL	Inf
ENSMUST00000033934	Mrps31	NULL	Inf
ENSMUST00000033935	Smim19	NULL	Inf
ENSMUST00000033938	Polb	NULL	Inf
ENSMUST00000033941	Plat	NULL	Inf
ENSMUST00000033950	Gins4	NULL	Inf
ENSMUST00000033952	Sfrp1	Astrocytes	0.004258205
ENSMUST00000033961	Tm2d2	NULL	Inf
ENSMUST00000033965	Tenm3	NULL	Inf
ENSMUST00000033973	Rwdd4a	NULL	Inf
ENSMUST00000033983	Mak16	NULL	Inf
ENSMUST00000033992	Gsr	NULL	Inf
ENSMUST00000034000	Asah1	NULL	Inf
ENSMUST00000034012	Cnot7	NULL	Inf
ENSMUST00000034015	Sc4mol	Astrocytes	0.040063928
ENSMUST00000034022	Sap30	Microglia	0.028742809
ENSMUST00000034023	Scrg1	Newly.Formed.Oligodendrocyte	0.039357021
ENSMUST00000034049	Slc25a4	NULL	Inf
ENSMUST00000034051	Ufsp2	NULL	Inf
ENSMUST00000034058	Cbr4	NULL	Inf
ENSMUST00000034065	Nek1	NULL	Inf
ENSMUST00000034085	Brd7	NULL	Inf
ENSMUST00000034090	Sall1	Microglia	0.025441624
ENSMUST00000034121	Man2b1	Microglia	0.007905245
ENSMUST00000034131	Vps35	NULL	Inf
ENSMUST00000034132	Orc6	NULL	Inf
ENSMUST00000034136	Gpt2	Oligodendrocyte.Precursor.Cell	0.005809058
ENSMUST00000034138	Dnaja2	NULL	Inf
ENSMUST00000034150	Gab1	NULL	Inf
ENSMUST00000034171	Ap1g1	NULL	Inf
ENSMUST00000034187	Mmp2	NULL	Inf
ENSMUST00000034197	St3gal2	NULL	Inf
ENSMUST00000034214	Mt2	NULL	Inf
ENSMUST00000034215	Mt1	NULL	Inf
ENSMUST00000034220	Herpud1	Microglia	0.022799492
ENSMUST00000034226	Fam192a	NULL	Inf
ENSMUST00000034227	Pllp	Myelinating.Oligodendrocytes	0.02442006
ENSMUST00000034228	Arl2bp	NULL	Inf
ENSMUST00000034230	Cx3cl1	Neuron	0.022942537
ENSMUST00000034234	Coq9	NULL	Inf
ENSMUST00000034239	Katnb1	NULL	Inf
ENSMUST00000034245	Usb1	NULL	Inf
ENSMUST00000034264	Pgls	NULL	Inf
ENSMUST00000034267	Slc27a1	Astrocytes	0.003010057
ENSMUST00000034272	Mvb12a	NULL	Inf
ENSMUST00000034277	Emc8	NULL	Inf
ENSMUST00000034285	Cotl1	Microglia	0.011164975
ENSMUST00000034296	Pik3r2	NULL	Inf
ENSMUST00000034299	Ifi30	Microglia	0.008291032
ENSMUST00000034301	Rab3a	Neuron	0.034276119
ENSMUST00000034313	Ntpcr	Microglia	0.018941624
ENSMUST00000034361	D230025D16Rik	NULL	Inf
ENSMUST00000034369	Psmb10	Microglia	0.043648054
ENSMUST00000034370	Slc12a4	NULL	Inf
ENSMUST00000034400	Cyb5b	NULL	Inf
ENSMUST00000034414	4931406C07Rik	NULL	Inf
ENSMUST00000034426	Kars	NULL	Inf
ENSMUST00000034432	Cfdp1	NULL	Inf
ENSMUST00000034441	Aars	NULL	Inf
ENSMUST00000034464	2310022B05Rik	NULL	Inf
ENSMUST00000034465	2810004N23Rik	NULL	Inf
ENSMUST00000034469	Egln1	NULL	Inf
ENSMUST00000034470	Vps26b	NULL	Inf
ENSMUST00000034472	Jam3	Myelinating.Oligodendrocytes	0.033893883
ENSMUST00000034507	Sesn3	NULL	Inf
ENSMUST00000034512	Oaf	Microglia	0.028296954
ENSMUST00000034524	Rexo2	NULL	Inf
ENSMUST00000034539	Dcps	Myelinating.Oligodendrocytes	0.032336506
ENSMUST00000034547	Acat1	NULL	Inf
ENSMUST00000034552	Fdx1	NULL	Inf
ENSMUST00000034567	Dlat	NULL	Inf
ENSMUST00000034590	Tagln	NULL	Inf
ENSMUST00000034611	Phldb1	Myelinating.Oligodendrocytes	0.030430108
ENSMUST00000034623	Trappc4	NULL	Inf
ENSMUST00000034630	Fez1	Myelinating.Oligodendrocytes	0.004576062
ENSMUST00000034644	Vps11	NULL	Inf
ENSMUST00000034697	Slc44a2	NULL	Inf
ENSMUST00000034702	Lysmd2	NULL	Inf
ENSMUST00000034703	Carm1	NULL	Inf
ENSMUST00000034713	Ldlr	NULL	Inf
ENSMUST00000034717	Kank2	NULL	Inf
ENSMUST00000034739	Rnf111	NULL	Inf
ENSMUST00000034740	Nedd4	NULL	Inf
ENSMUST00000034745	Myo1e	Endothelial.Cells	0.043320595
ENSMUST00000034746	Mns1	NULL	Inf
ENSMUST00000034749	Fam81a	NULL	Inf
ENSMUST00000034754	Bnip2	Endothelial.Cells	0.031359973
ENSMUST00000034756	Anxa2	Endothelial.Cells	0.002920994
ENSMUST00000034763	Rp9	NULL	Inf
ENSMUST00000034775	Fem1b	NULL	Inf
ENSMUST00000034777	Calml4	Endothelial.Cells	0.03956966
ENSMUST00000034796	Elovl4	NULL	Inf
ENSMUST00000034815	Kif23	Endothelial.Cells	0.046843067
ENSMUST00000034820	Tle3	NULL	Inf
ENSMUST00000034822	Acsbg1	Astrocytes	0.001664458
ENSMUST00000034830	Crabp1	Neuron	2.09E-05
ENSMUST00000034832	Ptpn9	NULL	Inf
ENSMUST00000034834	Pkm	NULL	Inf
ENSMUST00000034843	Ireb2	NULL	Inf
ENSMUST00000034856	Mpi	NULL	Inf
ENSMUST00000034859	Fbxo22	NULL	Inf
ENSMUST00000034863	Csk	Microglia	0.035267343
ENSMUST00000034868	Clk1	NULL	Inf
ENSMUST00000034878	Tmem30a	NULL	Inf
ENSMUST00000034883	Stoml1	NULL	Inf
ENSMUST00000034904	Elovl5	Astrocytes	0.025048725
ENSMUST00000034905	Gclc	NULL	Inf
ENSMUST00000034913	Fam195b	NULL	Inf
ENSMUST00000034915	Ctsh	Endothelial.Cells	0.022430838
ENSMUST00000034946	Snx1	NULL	Inf
ENSMUST00000034947	Ppib	NULL	Inf
ENSMUST00000034955	Spg21	NULL	Inf
ENSMUST00000034964	Tipin	NULL	Inf
ENSMUST00000034965	Snapc5	NULL	Inf
ENSMUST00000035007	Cmtm6	Microglia	0.016177665
ENSMUST00000035010	Stt3b	NULL	Inf
ENSMUST00000035014	Tgfbr2	Microglia	0.023972927
ENSMUST00000035029	Rbp2	NULL	Inf
ENSMUST00000035033	Copb2	NULL	Inf
ENSMUST00000035034	Mrps22	NULL	Inf
ENSMUST00000035038	Faim	NULL	Inf
ENSMUST00000035045	Mras	Astrocytes	0.028900756
ENSMUST00000035057	Smarcc1	NULL	Inf
ENSMUST00000035086	Pdcd6ip	NULL	Inf
ENSMUST00000035100	Ttc21a	NULL	Inf
ENSMUST00000035101	Csrnp1	NULL	Inf
ENSMUST00000035110	Hhatl	Myelinating.Oligodendrocytes	0.009917151
ENSMUST00000035120	Cck	Neuron	0.008968657
ENSMUST00000035121	Amotl2	NULL	Inf
ENSMUST00000035142	Ryk	NULL	Inf
ENSMUST00000035155	Rab6b	Neuron	0.006170896
ENSMUST00000035166	Uba5	NULL	Inf
ENSMUST00000035177	Mrpl3	NULL	Inf
ENSMUST00000035199	Rbm5	NULL	Inf
ENSMUST00000035232	Klhdc8b	Microglia	0.020661591
ENSMUST00000035237	Usp4	NULL	Inf
ENSMUST00000035242	Rab24	NULL	Inf
ENSMUST00000035276	Dctpp1	NULL	Inf
ENSMUST00000035295	Degs1	Myelinating.Oligodendrocytes	0.032462542
ENSMUST00000035325	Qsox1	Microglia	0.035858714
ENSMUST00000035346	8430427H17Rik	Newly.Formed.Oligodendrocyte	0.039809306
ENSMUST00000035499	Igdcc4	Astrocytes	0.002324784
ENSMUST00000035532	Pik3r1	NULL	Inf
ENSMUST00000035538	Wnk2	Neuron	0.047434328
ENSMUST00000035540	Phf2	NULL	Inf
ENSMUST00000035559	Armcx2	NULL	Inf
ENSMUST00000035579	Fbxo21	NULL	Inf
ENSMUST00000035608	Olig2	Oligodendrocyte.Precursor.Cell	0.03079831
ENSMUST00000035635	Bmp2k	NULL	Inf
ENSMUST00000035638	Zfp637	NULL	Inf
ENSMUST00000035645	Rusc2	NULL	Inf
ENSMUST00000035648	Atg12	NULL	Inf
ENSMUST00000035657	Tssc1	NULL	Inf
ENSMUST00000035673	Vhl	NULL	Inf
ENSMUST00000035735	Ndufa4l2	Endothelial.Cells	0.002628562
ENSMUST00000035779	Acsl3	Newly.Formed.Oligodendrocyte	0.040272186
ENSMUST00000035785	Ssr2	NULL	Inf
ENSMUST00000035804	Cdo1	Oligodendrocyte.Precursor.Cell	0.000916908
ENSMUST00000035812	Ttl	NULL	Inf
ENSMUST00000035836	Inppl1	Newly.Formed.Oligodendrocyte	0.047380817
ENSMUST00000035840	Zdhhc5	NULL	Inf
ENSMUST00000035844	Josd2	Myelinating.Oligodendrocytes	0.003932663
ENSMUST00000035849	1700028P14Rik	NULL	Inf
ENSMUST00000035861	Pex5	NULL	Inf
ENSMUST00000035871	Tmem127	NULL	Inf
ENSMUST00000035889	Myo6	NULL	Inf
ENSMUST00000035899	Bloc1s5	NULL	Inf
ENSMUST00000035925	Slc7a6os	NULL	Inf
ENSMUST00000035934	Exoc3	NULL	Inf
ENSMUST00000035935	Ccdc40	NULL	Inf
ENSMUST00000035988	Txndc5	NULL	Inf
ENSMUST00000036049	Hsdl1	NULL	Inf
ENSMUST00000036070	Fam107a	NULL	Inf
ENSMUST00000036153	Cops8	NULL	Inf
ENSMUST00000036176	Arhgap39	NULL	Inf
ENSMUST00000036210	Poglut1	NULL	Inf
ENSMUST00000036215	Foxj1	Myelinating.Oligodendrocytes	0.041725718
ENSMUST00000036225	Mpp6	NULL	Inf
ENSMUST00000036236	Mpp6	NULL	Inf
ENSMUST00000036247	C030006K11Rik	NULL	Inf
ENSMUST00000036248	Pmepa1	NULL	Inf
ENSMUST00000036253	Tnrc18	NULL	Inf
ENSMUST00000036267	Chst2	NULL	Inf
ENSMUST00000036288	R3hdm1	NULL	Inf
ENSMUST00000036354	Pja1	NULL	Inf
ENSMUST00000036372	Chsy1	Astrocytes	0.024404771
ENSMUST00000036376	Tmub2	NULL	Inf
ENSMUST00000036381	Chmp7	NULL	Inf
ENSMUST00000036383	Dnali1	Astrocytes	0.01996102
ENSMUST00000036387	S100b	Myelinating.Oligodendrocytes	0.003443504
ENSMUST00000036451	Wdr78	Astrocytes	0.026108989
ENSMUST00000036470	Ccdc32	NULL	Inf
ENSMUST00000036476	Kazn	Newly.Formed.Oligodendrocyte	0.023512346
ENSMUST00000036509	Ubac1	NULL	Inf
ENSMUST00000036540	Fam117b	NULL	Inf
ENSMUST00000036541	Arl5a	NULL	Inf
ENSMUST00000036557	Wdr78	Astrocytes	0.026108989
ENSMUST00000036665	Cog6	NULL	Inf
ENSMUST00000036682	Pxk	NULL	Inf
ENSMUST00000036691	Prrc2b	Neuron	0.037311194
ENSMUST00000036701	Fhad1	NULL	Inf
ENSMUST00000036719	Prex1	NULL	Inf
ENSMUST00000036759	Fam21	NULL	Inf
ENSMUST00000036805	Plekhj1	NULL	Inf
ENSMUST00000036811	Ctnnd1	NULL	Inf
ENSMUST00000036854	Efhd2	Microglia	0.005894247
ENSMUST00000036877	Dennd2a	NULL	Inf
ENSMUST00000036880	Cdk10	NULL	Inf
ENSMUST00000036884	Klf9	NULL	Inf
ENSMUST00000036928	Ephx1	NULL	Inf
ENSMUST00000036991	Hspb8	Endothelial.Cells	0.014609953
ENSMUST00000036996	Ndufb7	NULL	Inf
ENSMUST00000036999	Clip2	NULL	Inf
ENSMUST00000037001	Letmd1	NULL	Inf
ENSMUST00000037014	BC022687	NULL	Inf
ENSMUST00000037029	9430020K01Rik	Endothelial.Cells	0.011567666
ENSMUST00000037048	Mmd2	Astrocytes	0.034829656
ENSMUST00000037055	Atp13a2	NULL	Inf
ENSMUST00000037099	Clic4	NULL	Inf
ENSMUST00000037119	Dlx1	Neuron	1.49E-06
ENSMUST00000037127	Eri3	NULL	Inf
ENSMUST00000037141	Setd7	NULL	Inf
ENSMUST00000037190	2700029M09Rik	NULL	Inf
ENSMUST00000037205	Mcee	NULL	Inf
ENSMUST00000037246	Ccs	NULL	Inf
ENSMUST00000037270	D15Ertd621e	NULL	Inf
ENSMUST00000037285	Git1	NULL	Inf
ENSMUST00000037299	Ythdf1	NULL	Inf
ENSMUST00000037315	Abhd2	NULL	Inf
ENSMUST00000037324	Skp1a	NULL	Inf
ENSMUST00000037337	Tbc1d19	NULL	Inf
ENSMUST00000037341	Nhsl1	Astrocytes	0.003499649
[truncated: 4,961 more rows]
