# Supplementary material for: Quantitative Nucleotide Level Analysis of Regulation of Translation in Response to Depolarization of Cultured Neural Cells
Source: Front Mol Neurosci. 2017 Jan 27;10:9. doi: 10.3389/fnmol.2017.00009 (PMC5269599; doi:10.3389/fnmol.2017.00009)
Supplement: Table S2 — RNA-seq, RF, and TE levels without (noKCl) and with (yesKCl) depolarization. [file Table2.CSV]

transcript_id	gene_name	mean_noKCl_rna	mean_yesKCl_rna	fold_change_rna	p.val_rna	FDR_rna	mean_noKCl_rf	mean_yesKCl_rf	fold_change_rf	p.val_rf	FDR_rf	mean_noKCl_te	mean_yesKCl_te	fold_change_te	p.val_te	FDR_te
ENSMUST00000000033	Igf2	131.2450812	129.0410515	0.983206764	0.768	0.828130823	348.1698461	409.7037047	1.176734667	0.09	0.192269285	2.660641188	3.191166826	1.199322749	0.136	0.447033233
ENSMUST00000000058	Cav2	17.79474993	12.05820741	0.677627247	0.076	0.187319094	169.1297686	152.3726699	0.900922234	0.162	0.277818509	9.538919844	13.01547232	1.364421561	0.084	0.410260172
ENSMUST00000000080	Klf6	16.70351657	62.92419622	3.767122688	0.048	0.17847596	56.18734062	245.5252088	4.3697003	0.018	0.129157716	3.428349321	3.908200768	1.139924925	0.34	0.615800238
ENSMUST00000000109	Cntn1	12.04674012	13.21625899	1.097081772	0.448	0.553082834	117.3108725	122.8322979	1.047066211	0.318	0.446348691	10.06406083	9.312755946	0.925355157	0.624	0.825496613
ENSMUST00000000137	Actr2	25.16639244	25.21658494	1.001994426	0.954	0.965665072	252.0088774	274.1280268	1.087770962	0.176	0.294726473	10.00995192	10.91019277	1.089925598	0.216	0.520093582
ENSMUST00000000145	Acsl6	30.27216928	27.3147821	0.902306731	0.268	0.380161669	81.78136968	93.18494453	1.139438059	0.106	0.211168193	2.710144548	3.429218798	1.265229034	0.046	0.410260172
ENSMUST00000000175	Sdhd	128.2282432	169.6893055	1.323337989	0.048	0.17847596	211.7446643	257.6592827	1.216838529	0.026	0.129157716	1.686961407	1.519406907	0.900735586	0.526	0.760154839
ENSMUST00000000188	Ccnd2	56.57383834	48.68475444	0.860552437	0.034	0.17847596	345.5141659	316.0774262	0.914803335	0.226	0.348989457	6.10026657	6.49343774	1.06444091	0.22	0.521968847
ENSMUST00000000193	Ccl2	163.6616129	19.41064594	0.118602314	0.05	0.17847596	343.2345329	33.75253462	0.098339278	0.042	0.139074783	2.13393714	1.739182229	0.815097642	0.376	0.646414447
ENSMUST00000000253	Lhx2	37.96785263	48.68459509	1.282258324	0.058	0.17847596	17.78851153	10.86321608	0.610709072	0.074	0.173892009	0.475951182	0.224226657	0.472221614	0.052	0.410260172
ENSMUST00000000287	Scpep1	23.24798687	35.47419063	1.525903762	0.04	0.17847596	48.76477922	91.15902822	1.869344234	0.022	0.129157716	2.102766331	2.573855941	1.223926775	0.056	0.410260172
ENSMUST00000000304	Hddc2	47.30826517	32.18453832	0.680315336	0.14	0.246131117	50.84556507	42.49864187	0.835840962	0.156	0.270083201	1.13763111	1.347253822	1.184100637	0.48	0.725477277
ENSMUST00000000348	Rtca	36.41350238	55.05357469	1.511900012	0.068	0.182226601	35.65469558	45.19614971	1.267599719	0.048	0.144037825	0.985977557	0.848425662	0.860633209	0.342	0.617513514
ENSMUST00000000356	Dazap2	199.5392015	234.6072059	1.175744937	0.05	0.17847596	144.2568864	179.6370676	1.245256478	0.03	0.129157716	0.722070417	0.766827542	1.061898709	0.278	0.56793133
ENSMUST00000000384	Trappc10	14.20468286	18.42348121	1.297000531	0.048	0.17847596	13.94968056	7.983889925	0.57236562	0.022	0.129157716	0.987677702	0.434784387	0.440774973	0.034	0.410260172
ENSMUST00000000394	Tbrg4	14.8176785	15.70916544	1.060163739	0.468	0.571658059	13.7346868	5.817220772	0.423584263	0.026	0.129157716	0.938886123	0.375199838	0.400261084	0.048	0.410260172
ENSMUST00000000430	Galnt1	24.84030498	20.42484092	0.82224598	0.11	0.21426087	39.94203801	21.44517302	0.536918925	0.028	0.129157716	1.629649394	1.043624296	0.640618578	0.078	0.410260172
ENSMUST00000000466	Plin2	29.75307425	25.61634898	0.860964778	0.07	0.184343015	65.59695214	79.57052725	1.213018466	0.152	0.265511927	2.195170581	3.126535384	1.42408582	0.072	0.410260172
ENSMUST00000000476	Pdgfra	11.55917217	7.085401193	0.612967874	0.07	0.184343015	64.99815118	53.665033	0.825642059	0.054	0.150701356	5.758280525	7.588789184	1.317836343	0.094	0.410260172
ENSMUST00000000505	Mcm7	20.02223542	14.21443072	0.709932254	0.078	0.188287797	31.54825379	29.41025103	0.932232858	0.162	0.277818509	1.602682186	2.086134496	1.301463915	0.122	0.435608064
ENSMUST00000000544	Acvr1b	15.6161588	17.32892421	1.109679047	0.286	0.398204022	34.05561171	29.25493711	0.859038396	0.088	0.190508243	2.232206302	1.690220483	0.757305978	0.21	0.514263666
ENSMUST00000000579	Sox9	77.71001918	35.35331868	0.454939003	0.044	0.17847596	200.1946239	113.750415	0.568201306	0.034	0.133483934	2.57394127	3.217819219	1.250055392	0.064	0.410260172
ENSMUST00000000594	C1d	10.91583859	7.87113732	0.721074909	0.098	0.201340167	128.090066	75.86786499	0.592304111	0.018	0.129157716	11.91323669	9.875659075	0.828979593	0.276	0.567039655
ENSMUST00000000608	Gm2a	88.82998316	102.7130554	1.156288133	0.14	0.246131117	278.593672	329.5754508	1.182996245	0.2	0.321621622	3.147511633	3.23769122	1.028641974	0.854	0.971335723
ENSMUST00000000645	Myo18a	13.32388028	12.25847958	0.920038256	0.436	0.542577778	23.24419643	16.72869586	0.719705506	0.022	0.129157716	1.783526209	1.365553457	0.765779426	0.174	0.485771261
ENSMUST00000000646	Sez6	20.24524694	10.22709298	0.505160199	0.04	0.17847596	48.90985252	32.58038646	0.666138184	0.034	0.133483934	2.441195099	3.184430179	1.304330756	0.078	0.410260172
ENSMUST00000000674	St7	14.81547027	21.38318476	1.443301115	0.054	0.17847596	16.05161348	29.01669674	1.807661834	0.03	0.129157716	1.106895115	1.372468754	1.239710091	0.35	0.624116132
ENSMUST00000000696	Cd52	15.94484733	13.22993261	0.829730905	0.402	0.510697581	13.33343357	14.63411148	1.097542794	0.802	0.885735499	0.88220421	1.161956527	1.316747037	0.464	0.713759645
ENSMUST00000000759	Chmp1a	52.97301481	49.06195179	0.926168767	0.468	0.571658059	96.70693433	99.20701714	1.025851889	0.834	0.912475794	1.887055964	2.038187141	1.080045921	0.718	0.893657134
ENSMUST00000000767	Rpa1	17.86483696	18.28513369	1.02352648	0.886	0.916817391	75.26841871	74.13295156	0.984914628	0.72	0.822857143	4.343314034	4.07608977	0.938488732	0.7	0.881190083
ENSMUST00000000769	Serpinf1	237.1059039	252.2109865	1.063706059	0.438	0.544355091	337.5035128	281.8593915	0.835130734	0.116	0.222813619	1.437170857	1.118073911	0.778123062	0.146	0.458341303
ENSMUST00000000776	Tubgcp3	14.23489127	17.99092245	1.263860897	0.074	0.186432021	13.4640988	13.59455775	1.009688673	0.858	0.928595708	0.953633364	0.75681322	0.793826456	0.108	0.426622407
ENSMUST00000000793	Polr3d	9.566103163	12.76044968	1.333923486	0.084	0.191712316	21.04944972	25.88084649	1.229515133	0.042	0.139074783	2.204100173	2.056951047	0.933268734	0.468	0.716727931
ENSMUST00000000804	Ddx3x	18.82546413	36.34439962	1.930597799	0.05	0.17847596	38.51155618	106.9743709	2.777675167	0.022	0.129157716	2.065335917	2.960707428	1.433313627	0.04	0.410260172
ENSMUST00000000844	Tpd52l2	39.37541479	35.81965231	0.909695872	0.116	0.22091923	106.2905704	100.7444141	0.947821297	0.114	0.220529337	2.703879003	2.81269658	1.040230109	0.228	0.529727883
ENSMUST00000000881	Bcl11a	18.73311026	24.05028142	1.28383814	0.09	0.196008007	25.56262939	22.38811352	0.875819046	0.278	0.403592833	1.389933898	0.937484905	0.674715676	0.124	0.437214815
ENSMUST00000000896	Pxmp4	14.70423062	13.99296361	0.95162841	0.58	0.670809415	38.16593355	30.86469858	0.808702605	0.068	0.167222473	2.635180924	2.228285409	0.845649625	0.346	0.621787636
ENSMUST00000000925	Smarcb1	86.77344501	46.14001396	0.531729655	0.058	0.17847596	145.8050034	109.2738307	0.749453576	0.04	0.137410916	1.755376112	2.426345226	1.382019039	0.188	0.495435294
ENSMUST00000000985	Oxa1l	26.40522088	18.88973172	0.715378667	0.046	0.17847596	47.68072149	42.58998688	0.893235092	0.51	0.639367901	1.804037218	2.263825405	1.254725046	0.144	0.45696
ENSMUST00000001008	Ccl3	95.17417749	137.7149654	1.446978257	0.04	0.17847596	88.96679007	143.4936907	1.612883614	0.046	0.141836437	0.950155879	1.045385548	1.10011994	0.608	0.815808316
ENSMUST00000001042	Ilf2	33.1152644	33.58238681	1.014105954	0.914	0.937637931	121.4843649	131.8970087	1.085711096	0.176	0.294726473	3.790856425	3.989521007	1.052392432	0.792	0.937062607
ENSMUST00000001047	S100a3	58.4277111	21.27175124	0.364069563	0.044	0.17847596	81.06451931	32.75060146	0.40401396	0.024	0.129157716	1.398016948	1.655460686	1.184017598	0.496	0.738521212
ENSMUST00000001063	Epn2	19.07668162	14.41728887	0.755754547	0.044	0.17847596	30.92611727	19.19063707	0.620544001	0.018	0.129157716	1.636008821	1.331129097	0.813758045	0.11	0.430061602
ENSMUST00000001079	Sec24b	23.20817927	21.79960904	0.939307163	0.474	0.577412668	26.74308404	25.22571038	0.943263203	0.664	0.772418512	1.153565255	1.192627567	1.033832919	0.856	0.972593764
ENSMUST00000001148	Pcbp3	36.8075439	34.47353411	0.93658882	0.66	0.740397702	38.40135434	22.90710582	0.596528682	0.03	0.129157716	1.103818805	0.665443917	0.603215581	0.17	0.482564294
ENSMUST00000001155	Araf	12.08708109	9.85244119	0.815121626	0.176	0.28751952	23.01109124	19.31588145	0.839423121	0.142	0.253390815	1.921434342	1.960893085	1.020525405	0.85	0.968956743
ENSMUST00000001156	Cfp	8.107666071	12.9876001	1.601891344	0.104	0.207075556	16.34184244	24.35732677	1.490458399	0.056	0.153581563	2.152943769	1.883535504	0.87492326	0.596	0.808250712
ENSMUST00000001184	Mxd1	5.194153381	16.3635239	3.150373642	0.036	0.17847596	6.95976726	29.8528849	4.288878479	0.018	0.129157716	1.365833794	1.824650551	1.335678529	0.218	0.521611059
ENSMUST00000001186	Snrnp27	32.44402783	28.24572626	0.870598633	0.288	0.400329987	29.31592987	24.27932131	0.828201364	0.422	0.554990848	0.937666749	0.870918512	0.928890378	0.816	0.950543897
ENSMUST00000001187	Anxa4	23.21208589	26.53103544	1.142983684	0.152	0.259791741	71.4095125	79.16195386	1.108561626	0.146	0.258229447	3.094266969	2.983929657	0.964352893	0.606	0.814559831
ENSMUST00000001204	Calm1	261.3454009	289.9313257	1.109379865	0.196	0.307717172	799.6761964	1023.031721	1.279307108	0.02	0.129157716	3.072405421	3.54724398	1.154499161	0.126	0.438528115
ENSMUST00000001242	D10Jhu81e	30.09008869	23.9020137	0.794348396	0.192	0.303943463	117.1245258	134.4561946	1.147975164	0.11	0.215806285	4.015265627	5.638478804	1.404159816	0.094	0.410260172
ENSMUST00000001280	Gramd1a	16.04300525	28.04128129	1.747882074	0.04	0.17847596	18.04739966	19.48159831	1.079464034	0.434	0.567148936	1.129579561	0.694828083	0.615461404	0.048	0.410260172
ENSMUST00000001319	Efnb2	25.26510181	90.97978012	3.601005878	0.042	0.17847596	51.21755829	155.8293254	3.042458253	0.02	0.129157716	2.045133433	1.760170023	0.860730779	0.31	0.596654031
ENSMUST00000001347	Rnd2	80.64784488	73.00617899	0.905246496	0.204	0.315336716	23.99970638	15.87983245	0.661681877	0.224	0.347238754	0.305973498	0.218689861	0.715663932	0.394	0.660075671
ENSMUST00000001365	Yars	26.52027361	25.39950965	0.957739351	0.112	0.216825623	56.40169153	55.95535937	0.992086687	0.948	0.999026982	2.122419866	2.200104838	1.036584838	0.708	0.887300971
ENSMUST00000001384	Cnn1	13.13187447	4.831039231	0.367886492	0.042	0.17847596	32.33632278	7.755213106	0.239853285	0.038	0.135427234	2.486402842	1.577020245	0.634404777	0.302	0.589298488
ENSMUST00000001402	Fbxo9	26.89267198	16.80486771	0.624886502	0.042	0.17847596	13.75607144	4.868446724	0.353959543	0.046	0.141836437	0.520376335	0.277880641	0.534893171	0.146	0.458341303
ENSMUST00000001416	Hars	27.2390356	21.68634453	0.796149499	0.048	0.17847596	54.87452915	50.91951066	0.927927465	0.228	0.351436551	2.02725987	2.351381802	1.15980296	0.192	0.498898669
ENSMUST00000001419	Zmat2	69.19992349	56.11352321	0.81088996	0.178	0.28985418	188.6544216	180.7828405	0.958275352	0.596	0.714712014	2.747011826	3.220626783	1.172348224	0.058	0.410260172
ENSMUST00000001439	Ube2c	12.94798907	16.24093503	1.254321033	0.082	0.190341969	45.30641019	45.88885071	1.012855304	0.928	0.984077973	3.558205256	2.864183001	0.805006397	0.28	0.56957265
ENSMUST00000001451	Smg5	8.970359846	9.703925523	1.081776616	0.612	0.699008998	8.948291912	7.982520446	0.892084036	0.446	0.579252387	1.009095678	0.860063155	0.852457024	0.462	0.712987234
ENSMUST00000001452	Cct3	33.04729074	28.11025141	0.850606836	0.264	0.376521348	11.2187107	16.83813892	1.500853219	0.264	0.391248103	0.358791983	0.594249059	1.654425576	0.148	0.461198036
ENSMUST00000001455	Mef2d	16.43871254	32.42921132	1.972734255	0.034	0.17847596	13.52750124	22.18544644	1.639978151	0.026	0.129157716	0.82618131	0.68437669	0.828568878	0.286	0.575323825
ENSMUST00000001460	Snd1	20.63925888	17.38700616	0.842423958	0.222	0.332563336	59.45137046	63.2948108	1.064647386	0.202	0.324085106	2.960424465	3.640786401	1.229741445	0.184	0.493778717
ENSMUST00000001480	Npepps	18.25392045	27.00175659	1.479230539	0.05	0.17847596	83.42695942	115.6935445	1.38675985	0.018	0.129157716	4.58869851	4.307100485	0.938645638	0.454	0.707667622
ENSMUST00000001507	Cyp51	32.9353107	118.3431674	3.593200273	0.04	0.17847596	166.8440727	471.2237425	2.824325195	0.022	0.129157716	5.10553946	3.98863949	0.781280458	0.094	0.410260172
ENSMUST00000001547	Col1a1	55.1408067	44.11035838	0.799958525	0.054	0.17847596	187.1380176	69.95381995	0.373812051	0.038	0.135427234	3.425131303	1.60902925	0.469926313	0.058	0.410260172
ENSMUST00000001562	Tulp3	24.7379235	15.67789465	0.633759525	0.044	0.17847596	43.73966808	28.17316753	0.644118363	0.042	0.139074783	1.775751535	1.817466035	1.023477959	0.898	0.992622351
ENSMUST00000001566	Tubb5	135.0527242	108.5176756	0.803520819	0.098	0.201340167	128.189612	139.329598	1.08690173	0.142	0.253390815	0.960839579	1.28661122	1.33869644	0.062	0.410260172
ENSMUST00000001569	Flot1	40.19038279	38.52446881	0.958549437	0.44	0.546394913	57.21497229	56.52982259	0.988025202	0.752	0.847474401	1.430028187	1.469935113	1.02788689	0.702	0.882249505
ENSMUST00000001595	Fkbp10	17.86128975	17.15142817	0.960256981	0.426	0.533445577	29.21660931	30.04225054	1.028258343	0.828	0.907475608	1.649652132	1.75282305	1.062503126	0.696	0.878332394
ENSMUST00000001620	Fxr1	21.19424652	23.65658473	1.116179559	0.558	0.651798773	72.7618255	149.7899915	2.058619775	0.02	0.129157716	3.722403491	6.337133837	1.702242008	0.054	0.410260172
ENSMUST00000001672	Ifrd1	19.46908589	98.08743993	5.03811224	0.046	0.17847596	23.25767985	60.07181334	2.582812685	0.016	0.129157716	1.211983323	0.616971007	0.509463729	0.052	0.410260172
ENSMUST00000001712	Cabin1	10.0947046	7.87758965	0.780368516	0.08	0.189276173	13.86463506	10.48692433	0.756396969	0.058	0.155977401	1.392306941	1.338349998	0.961274188	0.816	0.950543897
ENSMUST00000001713	Gstt1	16.43334663	19.45545095	1.183900723	0.082	0.190341969	17.29085631	24.36815633	1.409285151	0.178	0.296510936	1.058679913	1.237316647	1.168576126	0.388	0.655067169
ENSMUST00000001716	Ddt	60.38427414	61.52420639	1.018877966	0.824	0.869314864	21.85672469	19.46119437	0.890403491	0.486	0.617719626	0.373795153	0.322677168	0.863610869	0.616	0.819611461
ENSMUST00000001757	Eef1e1	20.65562022	17.6268993	0.853370613	0.358	0.469686133	63.49292656	41.46264989	0.653033324	0.1	0.204018216	3.230219577	2.440124531	0.755480856	0.41	0.672530691
ENSMUST00000001780	Akt1	41.73610666	52.65757495	1.261679135	0.096	0.200366128	24.03564518	11.29778794	0.470065097	0.02	0.129157716	0.579736498	0.219353486	0.379437983	0.034	0.410260172
ENSMUST00000001802	Naglu	10.82516766	11.05116549	1.020877074	0.754	0.816618885	33.76153584	30.6314211	0.907290295	0.394	0.525609389	3.140537358	2.772889187	0.882971893	0.452	0.706284776
ENSMUST00000001806	Coasy	54.69280584	44.75194908	0.818241968	0.104	0.207075556	37.58990534	37.31500484	0.992687048	0.93	0.985512731	0.693562296	0.837703867	1.207528642	0.14	0.452948173
ENSMUST00000001812	Smo	35.29640868	28.29641711	0.801679779	0.034	0.17847596	11.77044299	1.816066104	0.154362223	0.02	0.129157716	0.334022891	0.064025007	0.194091236	0.03	0.410260172
ENSMUST00000001825	Chordc1	15.05192627	23.23294591	1.543519779	0.058	0.17847596	53.9084003	108.1303036	2.005796818	0.022	0.129157716	3.824807821	4.659302376	1.218122445	0.45	0.705330315
ENSMUST00000001834	Rtcb	49.05862429	44.0952071	0.898826817	0.152	0.259791741	107.55466	99.83953898	0.928268573	0.27	0.396743199	2.208253757	2.264613099	1.025510579	0.79	0.936442023
ENSMUST00000001845	Capns1	462.205409	399.2036024	0.863693056	0.164	0.273130112	480.28291	477.9836024	0.995212607	0.894	0.956278652	1.043884843	1.205952182	1.155105455	0.146	0.458341303
ENSMUST00000001882	Folr1	12.12744312	13.24193355	1.09189822	0.44	0.546394913	26.80183602	32.74080369	1.221579823	0.12	0.226779156	2.216207986	2.557634415	1.153989356	0.37	0.641602914
ENSMUST00000001920	Aif1l	16.38975375	14.147616	0.863198814	0.202	0.313453953	53.36604953	47.1956829	0.884378719	0.536	0.661938706	3.277514828	3.320951322	1.013248833	0.94	1
ENSMUST00000001950	Tollip	35.7577877	83.31438881	2.32996486	0.034	0.17847596	80.97116697	184.2529177	2.275521633	0.016	0.129157716	2.290823544	2.213154833	0.966110519	0.826	0.956196382
ENSMUST00000001989	Uba1	59.12934208	71.09086164	1.202294143	0.046	0.17847596	153.1523581	199.7133824	1.304015693	0.026	0.129157716	2.589304433	2.808596222	1.084658693	0.054	0.410260172
ENSMUST00000002013	Spa17	39.8352854	39.86994362	1.000870038	0.988	0.990731797	113.2675378	118.4619185	1.04585899	0.706	0.809773494	2.887244076	3.001911083	1.039701287	0.804	0.944219584
ENSMUST00000002064	Blvra	13.3452961	10.63464204	0.796883184	0.144	0.250389041	25.2058946	31.68288012	1.256952934	0.348	0.478405776	1.921748382	3.005653055	1.563726738	0.178	0.489050505
ENSMUST00000002091	Bcap31	100.6700709	117.2176522	1.164374388	0.086	0.193550827	240.0089051	307.6149807	1.281680356	0.02	0.129157716	2.397148344	2.624389658	1.094756988	0.224	0.524918154
ENSMUST00000002099	Ift46	34.84326642	32.15062181	0.922721235	0.268	0.380161669	79.39660562	68.70096725	0.865290165	0.38	0.511231231	2.281998657	2.152248004	0.943166566	0.69	0.872930233
ENSMUST00000002112	Trappc6a	38.78500707	41.41590752	1.067832924	0.098	0.201340167	35.02797972	48.60003974	1.387452336	0.204	0.326331443	0.898274807	1.183657234	1.317347294	0.288	0.577516588
ENSMUST00000002121	Supt6	20.3679511	26.53968642	1.303012084	0.056	0.17847596	37.18898999	37.98998222	1.021537845	0.614	0.729747815	1.833273986	1.442401173	0.786905982	0.09	0.410260172
ENSMUST00000002127	Unc119	17.2586484	19.82114617	1.148476156	0.308	0.421136086	24.7047127	25.42624806	1.029205203	0.814	0.89587052	1.470120108	1.283166482	0.872917497	0.468	0.716727931
ENSMUST00000002128	Rab34	17.93671316	9.930353193	0.553632826	0.04	0.17847596	15.63440763	9.461513928	0.605197776	0.042	0.139074783	0.869001015	0.947990929	1.090792898	0.302	0.589298488
ENSMUST00000002172	Acp2	9.913645949	9.677719415	0.97620184	0.598	0.686519144	66.29432912	56.8437462	0.857447228	0.408	0.540310902	6.688431264	5.904509583	0.882811909	0.474	0.720268156
ENSMUST00000002198	Sf3a1	17.08378112	19.93650173	1.166984147	0.134	0.239115276	59.82653183	54.0698189	0.903778198	0.358	0.488712673	3.533593313	2.723273524	0.770745962	0.162	0.473442824
ENSMUST00000002292	Rmnd5a	7.247727865	13.27503308	1.831613069	0.04	0.17847596	24.47496743	32.10034604	1.311545545	0.06	0.158008299	3.460242119	2.414429015	0.697850347	0.152	0.463794872
ENSMUST00000002379	Cd320	12.92651363	10.84301174	0.838819503	0.362	0.473709966	17.19409573	17.78195319	1.034187507	0.81	0.892758321	1.475207064	1.638870392	1.11086746	0.788	0.935090059
ENSMUST00000002389	Tgm1	26.71743493	4.767976675	0.178459373	0.042	0.17847596	58.8225235	9.951408955	0.169190969	0.022	0.129157716	2.208607363	2.065878162	0.935405175	0.66	0.851814947
ENSMUST00000002391	Tm9sf1	16.04346221	16.40815944	1.022731828	0.788	0.842894382	34.89684004	24.45635487	0.700827181	0.03	0.129157716	2.205336047	1.490043478	0.675800715	0.076	0.410260172
ENSMUST00000002397	Gmpr2	16.69854125	9.236154594	0.553111464	0.048	0.17847596	36.23499404	25.80265704	0.712100157	0.024	0.129157716	2.202861762	2.801844385	1.271787747	0.066	0.410260172
ENSMUST00000002400	Mdp1	20.50104613	13.33492343	0.650450877	0.048	0.17847596	44.10000707	35.87250635	0.813439618	0.116	0.222813619	2.173033134	2.689055385	1.237357124	0.106	0.423111111
ENSMUST00000002403	Dhrs1	604.472449	555.034688	0.918213376	0.112	0.216825623	731.6832168	762.0081402	1.04144537	0.728	0.828518828	1.222095804	1.372567085	1.123024934	0.42	0.681303514
ENSMUST00000002412	Ncan	369.6948979	348.8589118	0.94364005	0.358	0.469686133	670.5914526	528.3491534	0.787885625	0.04	0.137410916	1.818421791	1.522194144	0.837185831	0.11	0.430061602
ENSMUST00000002413	Tmem161a	9.704512548	9.350450411	0.963515722	0.786	0.841345889	26.0131065	28.4244261	1.09269277	0.406	0.538317549	2.878262949	3.087362928	1.072622745	0.806	0.944674669
ENSMUST00000002444	Rfx2	15.25463628	8.782637379	0.575735614	0.05	0.17847596	13.00361593	5.921979741	0.455452108	0.026	0.129157716	0.85537774	0.696945406	0.814997137	0.288	0.577516588
ENSMUST00000002445	Ranbp3	16.13109001	17.7255602	1.098844542	0.4	0.509090909	41.98836014	54.08024739	1.28797503	0.05	0.145788668	2.637728175	3.058364086	1.15940858	0.162	0.473442824
ENSMUST00000002473	Babam1	30.84574334	28.83307301	0.934750467	0.106	0.209905356	29.66278262	16.48354965	0.555713001	0.03	0.129157716	0.964780323	0.569574208	0.59079088	0.048	0.410260172
ENSMUST00000002518	Aes	112.3224553	112.6728551	1.003119588	0.952	0.964794677	100.1075764	55.17085183	0.551120132	0.026	0.129157716	0.901401481	0.489732667	0.543807471	0.07	0.410260172
ENSMUST00000002532	Rgs19	15.29850282	9.74460064	0.636964332	0.066	0.181595376	14.03785549	11.96352739	0.852243789	0.582	0.702013304	0.894834139	1.249515641	1.395923181	0.134	0.445069341
ENSMUST00000002533	Rgs20	44.45123267	32.78900095	0.737639858	0.146	0.252082521	104.7195078	61.00832605	0.582591962	0.046	0.141836437	2.423268183	1.990466876	0.821471358	0.426	0.686358367
ENSMUST00000002572	Slc9a3r2	14.76375948	12.02362322	0.814401185	0.082	0.190341969	14.13192664	11.62877963	0.822885445	0.386	0.517020049	0.961404113	1.013687795	1.05432612	0.854	0.971335723
ENSMUST00000002625	Uck1	22.89295502	28.58070197	1.248449663	0.054	0.17847596	35.59672401	33.49415723	0.940935359	0.316	0.44468884	1.56114701	1.171231957	0.750397977	0.042	0.410260172
ENSMUST00000002655	Mien1	131.3987178	151.1355945	1.150206007	0.14	0.246131117	129.6459882	137.187508	1.058169649	0.29	0.416096458	0.994030529	0.91178587	0.917344587	0.352	0.62694855
ENSMUST00000002677	Axl	22.71678199	22.61661607	0.995590664	0.94	0.956835071	23.35369322	23.64265245	1.012372641	0.854	0.926636843	1.030519208	1.0453982	1.014424348	0.82	0.952580842
ENSMUST00000002699	Akap8	9.336618965	11.48513322	1.230116947	0.144	0.250389041	21.26660083	30.8227919	1.44933094	0.024	0.129157716	2.354761446	2.689194331	1.141963816	0.43	0.689158249
ENSMUST00000002710	Pdcd2l	12.25257518	7.869777993	0.642295834	0.074	0.186432021	20.72405299	19.56707631	0.944174971	0.292	0.418256912	1.739517513	2.536662296	1.457992968	0.09	0.410260172
ENSMUST00000002735	Clpp	49.37716364	26.69760283	0.54068725	0.04	0.17847596	54.44454862	40.78388701	0.749094977	0.03	0.129157716	1.103725213	1.579936704	1.431067821	0.09	0.410260172
ENSMUST00000002737	Alkbh7	21.16873185	13.51109924	0.638257376	0.04	0.17847596	25.31683534	33.92541475	1.340020357	0.054	0.150701356	1.217907453	2.51610111	2.065046943	0.034	0.410260172
ENSMUST00000002756	Med6	20.26050659	21.14860579	1.043834008	0.796	0.848116396	44.33178631	51.32097028	1.157652711	0.256	0.382668499	2.343190504	2.423364546	1.034201163	0.908	0.996732199
ENSMUST00000002808	Prkra	17.19162871	6.98014694	0.406020108	0.06	0.1785	36.24993827	26.36984316	0.727452707	0.042	0.139074783	2.191991321	3.819030122	1.741926694	0.034	0.410260172
ENSMUST00000002818	Ykt6	65.75241419	85.98347952	1.307685514	0.08	0.189276173	28.38756152	32.51062324	1.145236725	0.354	0.484990826	0.457597562	0.377191239	0.8246691	0.518	0.754607498
ENSMUST00000002825	Baz1b	11.25198455	12.94056465	1.150069537	0.352	0.464052622	31.00484192	39.53026185	1.27496173	0.064	0.162096442	2.816230583	3.117373847	1.106893368	0.54	0.770157303
ENSMUST00000002839	Ppp2r5d	23.11829933	28.32680839	1.225298106	0.206	0.317269161	31.901195	40.18397655	1.259630459	0.084	0.185756098	1.416796808	1.439959929	1.016337405	0.942	1
ENSMUST00000002855	Kdelr1	63.02721119	64.91001712	1.029872906	0.792	0.845392011	210.5901256	158.03147	0.750423217	0.048	0.144037825	3.388853182	2.449870908	0.723002082	0.118	0.433520502
ENSMUST00000002881	Nudt14	13.350287	13.38304895	1.002454026	0.978	0.984333025	32.15259953	38.11775005	1.185520458	0.406	0.538317549	2.504543831	2.914854729	1.163761213	0.586	0.801396301
ENSMUST00000002885	Epdr1	23.60642275	22.6189468	0.958169183	0.34	0.452936855	76.91990819	92.14974041	1.197993401	0.03	0.129157716	3.267910024	4.078995915	1.248121204	0.062	0.410260172
ENSMUST00000002889	Flii	18.92670621	17.24730095	0.91126796	0.344	0.456667945	36.60816858	36.01730629	0.983860265	0.764	0.857571702	1.955245412	2.105592653	1.076855	0.52	0.756074838
ENSMUST00000002911	Hdgfrp2	18.51743489	14.87298782	0.803188342	0.212	0.32389007	30.4467929	26.87725232	0.882765211	0.076	0.176629844	1.6974897	1.808553114	1.065389513	0.688	0.871558217
ENSMUST00000002923	Adprh	51.12416495	33.88010113	0.662702289	0.052	0.17847596	76.17188848	72.35455772	0.949885966	0.5	0.630359212	1.514795927	2.134429172	1.408784081	0.07	0.410260172
ENSMUST00000002924	Tmem39a	7.634151946	20.98942015	2.749410844	0.036	0.17847596	5.057154444	10.58768064	2.093388163	0.022	0.129157716	0.656974121	0.504980074	0.768996922	0.13	0.439059867
ENSMUST00000002925	Timmdc1	13.67700138	7.574564179	0.553817607	0.036	0.17847596	23.35527016	15.37527978	0.65833627	0.022	0.129157716	1.730817009	2.031779675	1.173784334	0.254	0.54831746
ENSMUST00000003027	Map2k7	15.01549036	18.06963461	1.203399567	0.132	0.236934245	22.72974592	21.88103603	0.962662471	0.566	0.688163474	1.518433514	1.211858649	0.798230813	0.028	0.410260172
ENSMUST00000003029	Timm44	13.24356481	8.99298744	0.679045829	0.05	0.17847596	25.95291668	20.27828793	0.781357518	0.048	0.144037825	1.9799435	2.258729463	1.14073393	0.22	0.521968847
ENSMUST00000003038	Ap2a2	38.43017067	33.08110157	0.860810686	0.048	0.17847596	47.40972582	39.94712987	0.842596885	0.078	0.179091951	1.236004102	1.209376709	0.978474289	0.824	0.954751864
ENSMUST00000003117	Ap1m1	31.56626543	16.55270152	0.524379469	0.038	0.17847596	59.50222301	34.88331022	0.586259172	0.022	0.129157716	1.88636669	2.103969913	1.115294618	0.17	0.482564294
ENSMUST00000003121	Rab8a	11.94008035	8.903055264	0.745644502	0.084	0.191712316	50.67167144	49.33102717	0.973543051	0.81	0.892758321	4.333097909	5.590288447	1.290069713	0.232	0.531881999
ENSMUST00000003123	Fam32a	41.10471297	42.98507567	1.045745672	0.68	0.756372134	18.33325273	18.27677164	0.996919368	0.992	1	0.463838001	0.425474048	0.917468124	0.78	0.931598936
ENSMUST00000003203	Cdk12	8.211820707	10.53660257	1.283101877	0.162	0.270746544	10.60708741	15.42007735	1.453709491	0.06	0.158008299	1.321208246	1.463951005	1.10795785	0.524	0.758704183
ENSMUST00000003268	Sh3gl1	33.92489761	47.64516084	1.404430498	0.07	0.184343015	56.63865267	87.75657359	1.54940169	0.034	0.133483934	1.792508712	1.858992899	1.037069341	0.916	1
ENSMUST00000003284	Irf3	11.39957605	3.711557384	0.325587317	0.042	0.17847596	17.72830874	9.258620283	0.52227757	0.024	0.129157716	1.558177212	2.574653536	1.651931234	0.104	0.419747748
ENSMUST00000003360	Car11	11.45408689	7.960324909	0.694976822	0.058	0.17847596	11.72649995	9.657216676	0.823552907	0.226	0.348989457	1.038860198	1.222179729	1.176292478	0.386	0.653428762
ENSMUST00000003386	Mrpl4	57.20667533	52.02966393	0.909503369	0.436	0.542577778	54.54670663	48.80244472	0.89469288	0.432	0.565020093	0.96305149	0.944011681	0.980250215	0.896	0.991562918
ENSMUST00000003433	Mknk2	18.75561316	30.41378548	1.621583107	0.052	0.17847596	17.2251038	14.39758703	0.835858601	0.048	0.144037825	0.942847976	0.475794145	0.505159896	0.056	0.410260172
ENSMUST00000003434	Btbd2	18.4112452	11.43228101	0.620940131	0.08	0.189276173	26.29755477	18.07674458	0.687404488	0.026	0.129157716	1.430309998	1.691656422	1.182592467	0.348	0.623029619
ENSMUST00000003436	Abhd17a	39.48437146	32.35071774	0.819329688	0.106	0.209905356	19.13241177	5.762082728	0.30120518	0.024	0.129157716	0.484291836	0.190801424	0.395229035	0.046	0.410260172
ENSMUST00000003438	Mob3a	6.943568535	11.85026089	1.70665283	0.03	0.17847596	12.58366366	18.00317878	1.430644415	0.086	0.188319724	1.835507098	1.515798106	0.825914644	0.39	0.656987392
ENSMUST00000003442	Cacnb3	17.41472407	18.45262261	1.059598908	0.556	0.650260442	9.382887025	5.558308174	0.592431277	0.046	0.141836437	0.558339129	0.301052445	0.540016654	0.094	0.410260172
ENSMUST00000003444	Ccdc65	21.68276013	17.52511852	0.808251275	0.142	0.248442913	31.36064243	29.2541411	0.932831919	0.616	0.73121197	1.494076981	1.688811288	1.130250355	0.554	0.779324714
ENSMUST00000003461	Ogdh	39.16542461	28.36738867	0.724296722	0.04	0.17847596	76.42295363	64.63964418	0.845816542	0.186	0.305033592	1.946706613	2.278572238	1.170387893	0.092	0.410260172
ENSMUST00000003501	Elavl3	15.25704448	23.76855013	1.557873817	0.056	0.17847596	51.82689923	86.07584904	1.660820723	0.018	0.129157716	3.422641864	3.620738974	1.057861517	0.37	0.641602914
ENSMUST00000003512	Fcgrt	25.96278131	28.42769234	1.094940176	0.61	0.696933693	40.40917013	55.65615192	1.377305558	0.05	0.145788668	1.622475903	2.027251326	1.249326412	0.35	0.624116132
ENSMUST00000003527	Supt5	24.275384	35.39861365	1.458210245	0.072	0.185693193	41.28325194	49.2756434	1.193594193	0.048	0.144037825	1.734797162	1.417888866	0.817427806	0.332	0.610751691
ENSMUST00000003529	Paf1	34.62150385	38.5871287	1.114542247	0.122	0.226071046	57.39715624	78.57023439	1.368880806	0.018	0.129157716	1.665288157	2.03724093	1.223222359	0.036	0.410260172
ENSMUST00000003536	Med29	25.95627384	33.71849025	1.299049719	0.076	0.187319094	67.94527536	85.18499424	1.253725738	0.12	0.226779156	2.636660668	2.52205824	0.956551489	0.69	0.872930233
ENSMUST00000003554	Casq1	10.80734262	9.37331201	0.8673096	0.548	0.642977661	21.81526493	18.26600002	0.837311065	0.234	0.358219899	2.217410262	1.954017631	0.881269648	0.642	0.838962251
ENSMUST00000003572	Gars	34.53578495	28.98891538	0.839387766	0.238	0.349654321	74.89611776	55.46970462	0.740625358	0.022	0.129157716	2.190929355	1.970312674	0.89935046	0.428	0.688124974
ENSMUST00000003599	Pcdhga9	185.7607905	178.720294	0.962099125	0.61	0.696933693	108.1178615	105.592009	0.976638188	0.684	0.790012739	0.590481289	0.591094671	1.001037026	1	1
ENSMUST00000003622	Slc25a1	34.75983025	28.3292752	0.81500039	0.04	0.17847596	68.40514263	45.98968251	0.672318022	0.038	0.135427234	1.973459417	1.628970639	0.825527547	0.204	0.507401698
ENSMUST00000003628	Ddr1	74.80096972	69.38693545	0.927620801	0.498	0.599078819	185.6069301	168.8425183	0.909678365	0.122	0.228798818	2.541695879	2.441601335	0.960634481	0.764	0.922127417
ENSMUST00000003635	Ier3	50.59666586	102.887286	2.033479564	0.036	0.17847596	72.24407305	181.5767566	2.513358336	0.022	0.129157716	1.470620516	1.773496295	1.20581106	0.224	0.524918154
ENSMUST00000003677	Rnf215	12.90275691	6.826703439	0.529088743	0.042	0.17847596	34.12103875	27.1817356	0.79663281	0.108	0.213034965	2.670289973	3.981302418	1.490778784	0.044	0.410260172
ENSMUST00000003687	Tgfb3	26.89060947	17.31930337	0.644065111	0.098	0.201340167	23.57633133	5.631699834	0.238903197	0.026	0.129157716	0.904992868	0.322232291	0.356771341	0.042	0.410260172
ENSMUST00000003720	Crot	13.25660092	9.410123927	0.7098444	0.128	0.232494157	76.61584027	76.27470303	0.99554749	0.938	0.99109434	5.944032677	8.543685419	1.437281489	0.168	0.480829763
ENSMUST00000003726	Brd4	27.48524238	51.03480811	1.856807643	0.024	0.17847596	18.08842174	22.99812203	1.271412782	0.064	0.162096442	0.657571385	0.455066711	0.692509151	0.06	0.410260172
ENSMUST00000003754	Calb2	14.10834315	7.251519784	0.51398805	0.066	0.181595376	54.98472212	29.86400079	0.543141013	0.024	0.129157716	3.99741474	4.234882886	1.059390574	0.744	0.910249639
ENSMUST00000003818	Insig2	8.86593924	18.59286396	2.097111593	0.056	0.17847596	17.86586435	21.5234068	1.204710932	0.22	0.343203605	2.03053931	1.163872461	0.573394005	0.03	0.410260172
ENSMUST00000003828	Kpna6	9.777877044	6.548528731	0.669729094	0.116	0.22091923	62.13124442	66.62416121	1.07231216	0.554	0.676706335	6.55049778	10.2603779	1.566264425	0.062	0.410260172
ENSMUST00000003843	Man1a	11.89907335	8.725005636	0.733250849	0.088	0.194941245	43.50138489	37.36709286	0.858989523	0.026	0.129157716	3.733605276	4.282341492	1.146932855	0.3	0.587503214
ENSMUST00000003860	Adck4	23.31572616	20.88291181	0.895657792	0.448	0.553082834	23.62441227	19.54227854	0.827214286	0.206	0.328427046	1.065222429	0.944088259	0.8863894	0.632	0.831601935
ENSMUST00000003870	Mxi1	16.43519418	26.49484436	1.612079788	0.046	0.17847596	13.10781155	21.19452468	1.616891401	0.06	0.158008299	0.807654865	0.818144299	1.01297146	0.958	1
ENSMUST00000003906	Farsa	24.0472936	30.46789361	1.266998861	0.136	0.241777778	46.68003385	57.68320384	1.235709647	0.028	0.129157716	2.003655939	1.901744711	0.949162734	0.742	0.909702511
ENSMUST00000003912	Calr	117.113939	152.8028636	1.304736779	0.066	0.181595376	591.9979989	626.5458356	1.058357931	0.426	0.559382069	5.188310062	4.107771571	0.791776079	0.28	0.56957265
ENSMUST00000003946	Nob1	15.3271545	20.13868528	1.313921986	0.082	0.190341969	28.87945538	28.51935901	0.987531486	0.79	0.876677838	1.921401076	1.416918218	0.737576687	0.102	0.417876278
ENSMUST00000004036	Efnb3	13.48066845	9.440802	0.700321504	0.056	0.17847596	18.16586455	21.90537568	1.205842407	0.196	0.316929087	1.352102261	2.317183164	1.713235748	0.05	0.410260172
ENSMUST00000004050	Mmd	17.96594229	24.59099861	1.368756407	0.08	0.189276173	18.2638557	13.81881918	0.756634457	0.076	0.176629844	1.037727699	0.561193749	0.541233039	0.038	0.410260172
ENSMUST00000004054	Kpna1	12.41591981	14.49061427	1.167099538	0.286	0.398204022	67.06826185	89.01996964	1.327299081	0.018	0.129157716	5.564324431	6.142080516	1.10381355	0.438	0.6961202
ENSMUST00000004057	Fam162a	228.6470585	234.676053	1.026368126	0.78	0.837394982	194.6834783	183.1825797	0.940925446	0.754	0.849351279	0.872047575	0.785928625	0.901358239	0.68	0.866178291
ENSMUST00000004097	Cux1	12.76009102	11.57528835	0.907147789	0.1	0.203201708	16.25878431	20.40826366	1.255198917	0.152	0.265511927	1.274017641	1.758453234	1.379944228	0.064	0.410260172
ENSMUST00000004133	Brinp2	11.64563092	9.86087974	0.846744999	0.192	0.303943463	10.8073512	8.261950136	0.764496821	0.066	0.164213002	0.94083937	0.841471336	0.894495774	0.466	0.715102962
ENSMUST00000004134	Gstm5	158.7357829	145.0795102	0.91396853	0.28	0.392	173.0755786	157.9306844	0.912495993	0.298	0.424933159	1.090149627	1.104874166	1.013494519	0.888	0.988165985
ENSMUST00000004140	Gstm1	83.01865158	80.94937513	0.97507456	0.634	0.718426425	183.7212478	177.6705108	0.967065845	0.4	0.53230823	2.217105676	2.197927139	0.991353641	0.818	0.95156377
ENSMUST00000004173	Cdip1	24.06056641	32.05829994	1.332400052	0.078	0.188287797	101.3502998	134.6502603	1.328559778	0.176	0.294726473	4.162504882	4.264227796	1.024432039	0.902	0.993582875
ENSMUST00000004200	Cwc15	69.04398929	96.03763262	1.390962973	0.076	0.187319094	127.9166428	131.352132	1.02685704	0.804	0.887558197	1.904613969	1.377760677	0.723525698	0.2	0.505039788
ENSMUST00000004202	Dnmt1	10.79139121	8.872162059	0.822151833	0.074	0.186432021	28.88296441	23.70380018	0.820690672	0.268	0.395176767	2.68069209	2.688415942	1.002880216	0.986	1
ENSMUST00000004208	Angptl2	9.938091045	6.657972299	0.669944788	0.044	0.17847596	13.90729978	9.122714601	0.655990649	0.192	0.312184458	1.425701131	1.378463046	0.966889993	0.906	0.995684848
ENSMUST00000004316	Psap	655.9384798	757.0149294	1.154094405	0.186	0.297662534	1813.276915	2094.385454	1.15502783	0.06	0.158008299	2.78345273	2.795156104	1.004203115	0.962	1
ENSMUST00000004375	Phb2	80.71559137	57.63882591	0.714097796	0.058	0.17847596	90.55018734	76.83571745	0.84854456	0.108	0.213034965	1.137344035	1.335673712	1.174226482	0.26	0.5526542
ENSMUST00000004378	Eno2	17.71747407	15.15383271	0.855304354	0.126	0.23017894	35.46226636	39.78607715	1.121923648	0.672	0.778869578	1.961778662	2.669014494	1.360323782	0.238	0.535008264
ENSMUST00000004379	Emg1	72.19615892	74.33891677	1.029679666	0.636	0.720264089	57.39177708	36.45926286	0.635276157	0.076	0.176629844	0.798929039	0.491356786	0.615500578	0.064	0.410260172
ENSMUST00000004389	Grcc10	15.72517173	13.06702278	0.830962167	0.162	0.270746544	8.507321723	20.20158264	2.37444978	0.146	0.258229447	0.596690801	1.514684051	2.535899913	0.134	0.445069341
ENSMUST00000004396	Atp6v1f	142.7194031	187.2264258	1.311849838	0.048	0.17847596	203.7901485	255.2249201	1.252389626	0.114	0.220529337	1.424502123	1.363086839	0.956916736	0.624	0.825496613
ENSMUST00000004430	Clcn3	9.627300072	12.18970988	1.266160792	0.092	0.197595037	35.7924778	41.83730664	1.168880735	0.116	0.222813619	3.84819203	3.433556369	0.892279819	0.542	0.771853403
ENSMUST00000004494	Sin3b	22.59117765	28.44822425	1.259262562	0.072	0.185693193	47.23402572	70.03531902	1.482720036	0.02	0.129157716	2.131671845	2.468782175	1.15806948	0.34	0.615800238
ENSMUST00000004507	Ddx56	18.67396309	9.891697112	0.529705294	0.05	0.17847596	30.38472359	20.64993233	0.67962615	0.11	0.215806285	1.670951455	2.088173582	1.24954201	0.246	0.539768366
ENSMUST00000004508	Tmed4	92.65072565	103.4158812	1.116190731	0.118	0.222723172	118.7965607	139.7877505	1.176697144	0.106	0.211168193	1.292608725	1.357456422	1.050129297	0.692	0.874733942
ENSMUST00000004565	Ralb	24.17759289	32.58337095	1.347668111	0.052	0.17847596	54.80252221	60.38417312	1.101848397	0.442	0.575037923	2.305357749	1.844084627	0.799999319	0.26	0.5526542
ENSMUST00000004574	Dnajb11	55.25784614	57.68511395	1.043926211	0.57	0.662766412	87.35914731	85.5439373	0.979221532	0.858	0.928595708	1.600079733	1.473617411	0.92101435	0.504	0.745332816
ENSMUST00000004634	Slc1a4	33.48779117	41.19974893	1.230291622	0.044	0.17847596	112.6462616	131.9650596	1.171498159	0.032	0.133175956	3.377176326	3.20305423	0.948456777	0.408	0.671274141
ENSMUST00000004646	Coro1c	45.73446507	35.15698368	0.768719687	0.102	0.205131238	68.06568314	55.62892899	0.817285732	0.336	0.465946103	1.514753499	1.581758911	1.044206009	0.834	0.960493573
ENSMUST00000004673	Ndrg2	434.3402031	603.8305032	1.390224757	0.048	0.17847596	521.0139045	576.1883194	1.105897959	0.318	0.446348691	1.22653223	0.954196686	0.778143875	0.268	0.560430533
ENSMUST00000004756	Wwox	11.29860163	12.67793219	1.122079759	0.512	0.611765297	20.00766611	19.11506907	0.955389478	0.734	0.833106408	1.81847721	1.50732607	0.828988713	0.328	0.607501946
ENSMUST00000004784	Cnn2	16.57059942	12.10127746	0.730286042	0.04	0.17847596	36.55247423	23.36463388	0.639217868	0.052	0.148326592	2.219811453	1.930771694	0.869849483	0.37	0.641602914
ENSMUST00000004910	Eif2b2	44.23868367	45.31645362	1.024362614	0.784	0.840031514	57.59936165	69.50164077	1.206635493	0.198	0.319349428	1.323440844	1.533716289	1.158765449	0.412	0.673924399
ENSMUST00000004920	Ulk2	22.41345166	17.59889805	0.785193567	0.094	0.198696642	13.10975023	5.567313836	0.424713593	0.064	0.162096442	0.584665282	0.312929571	0.536022162	0.102	0.417876278
ENSMUST00000004965	Chmp2b	21.93181096	38.5151133	1.756130097	0.05	0.17847596	81.15189416	180.9380829	2.229607271	0.024	0.129157716	3.814081224	4.681088044	1.227257762	0.238	0.535008264
ENSMUST00000004968	Plod3	15.02463669	12.70241384	0.845439001	0.22	0.330934229	47.64475686	38.22223057	0.802237871	0.036	0.133483934	3.263806987	3.007696592	0.9215542	0.608	0.815808316
ENSMUST00000004990	Mapk14	19.40432363	21.40429374	1.103068272	0.384	0.494010811	22.04068216	17.80126817	0.807663773	0.074	0.173892009	1.178248529	0.836047381	0.709814225	0.252	0.546634007
ENSMUST00000005015	Prcc	15.48550283	29.50094208	1.905068398	0.036	0.17847596	23.7361977	21.91561509	0.923302546	0.372	0.503492447	1.544959068	0.753253843	0.48788733	0.036	0.410260172
ENSMUST00000005017	Hdgf	56.82606993	68.48891956	1.20523766	0.188	0.300043588	71.4626631	78.93444527	1.104553585	0.022	0.129157716	1.28607055	1.157902044	0.90041843	0.422	0.682512635
ENSMUST00000005019	Crabp2	7.671077114	12.27094881	1.599638308	0.076	0.187319094	13.16000439	10.97714053	0.834141545	0.534	0.660539873	1.758839159	0.976040704	0.5551875	0.142	0.454018472
ENSMUST00000005041	U2af2	27.41974129	36.0709766	1.315511194	0.064	0.180929473	13.61083274	18.21749825	1.338430952	0.088	0.190508243	0.507660708	0.509063268	1.002757359	0.986	1
ENSMUST00000005053	Tmem242	44.37655823	44.1802181	0.995575589	0.964	0.973716711	60.55092664	47.22343738	0.779899831	0.042	0.139074783	1.389336378	1.071513567	0.771405815	0.124	0.437214815
ENSMUST00000005057	Thop1	12.08857961	7.229542346	0.598047296	0.042	0.17847596	31.25394353	28.96533782	0.926776201	0.51	0.639367901	2.632759901	4.014418901	1.524595655	0.054	0.410260172
ENSMUST00000005066	Map2k1	26.10666666	31.00523241	1.187636584	0.088	0.194941245	55.83606935	68.49814876	1.226768338	0.092	0.195118908	2.144351811	2.21167899	1.031382815	0.702	0.882249505
ENSMUST00000005108	Kdm5a	6.386295987	11.27655509	1.765742633	0.044	0.17847596	17.425051	35.15663818	2.017533299	0.02	0.129157716	2.736069143	3.118504596	1.13972444	0.058	0.410260172
ENSMUST00000005185	Cstb	482.4261952	811.6101599	1.682350934	0.036	0.17847596	360.1410174	590.1008698	1.638525474	0.018	0.129157716	0.757478348	0.727960104	0.961082286	0.73	0.902398961
ENSMUST00000005220	Slc1a2	48.38603554	36.81353367	0.760829716	0.088	0.194941245	579.3667416	547.0329759	0.944191291	0.26	0.387431031	12.10693192	14.95776903	1.235452027	0.096	0.411212598
ENSMUST00000005234	Wdr1	91.20842981	93.85959186	1.029067073	0.45	0.55492228	302.3991207	336.7249349	1.113511245	0.152	0.265511927	3.3110675	3.593650687	1.085319272	0.156	0.467754331
ENSMUST00000005256	Ndrg1	36.19151996	32.31011823	0.892753835	0.172	0.282804836	82.53292746	84.98827017	1.029749496	0.822	0.903239359	2.33098627	2.64701372	1.135518573	0.598	0.809521507
ENSMUST00000005279	Klf5	7.570109627	52.33065828	6.912800588	0.03	0.17847596	12.38482102	112.3495545	9.070900863	0.022	0.129157716	1.629764032	2.144066711	1.31537529	0.064	0.410260172
ENSMUST00000005371	Trp53	46.59326925	64.91289117	1.393181724	0.054	0.17847596	82.57519543	110.5888133	1.339245683	0.024	0.129157716	1.783985478	1.719668484	0.963967777	0.792	0.937062607
ENSMUST00000005406	App	101.2818443	121.2117249	1.196776438	0.07	0.184343015	553.1245252	737.2504867	1.332882778	0.03	0.129157716	5.463002736	6.113952477	1.119134227	0.174	0.485771261
ENSMUST00000005431	Letm1	11.18173581	7.343351704	0.656727348	0.036	0.17847596	29.96839166	24.23979547	0.80885177	0.11	0.215806285	2.691263101	3.301600034	1.22670033	0.094	0.410260172
ENSMUST00000005470	Cadm3	15.63463953	15.30588024	0.978972378	0.802	0.852481786	83.50443886	82.78261371	0.99135595	0.824	0.904523494	5.388083043	5.448345424	1.011182307	0.946	1
ENSMUST00000005487	Txn2	65.12259138	53.70205389	0.824630175	0.084	0.191712316	89.87533738	77.43433159	0.861576404	0.096	0.199491405	1.382689741	1.46936541	1.062640971	0.612	0.818953415
ENSMUST00000005493	Slc1a3	206.4549383	159.0911081	0.770585143	0.068	0.182226601	1118.983711	1319.690699	1.179365263	0.024	0.129157716	5.462167546	8.29818752	1.519116419	0.032	0.410260172
ENSMUST00000005504	Fbxo11	18.43803365	20.60915693	1.117752431	0.388	0.497392358	43.55587001	56.93411006	1.307144201	0.032	0.133175956	2.39822091	2.774831771	1.156972149	0.2	0.505039788
ENSMUST00000005532	Nid1	10.88841388	11.44061705	1.050714749	0.604	0.691738947	46.39683986	45.79365971	0.986999823	0.872	0.938413452	4.38653201	4.010745727	0.91435133	0.602	0.812049593
ENSMUST00000005548	Hmox1	58.69445486	142.5077968	2.427960139	0.034	0.17847596	244.0979427	466.8328306	1.912477889	0.024	0.129157716	4.175533173	3.33176035	0.797972915	0.232	0.531881999
ENSMUST00000005578	Cic	21.15046428	22.50477335	1.06403212	0.634	0.718426425	12.14355628	6.611210051	0.54445876	0.032	0.133175956	0.602564036	0.292369044	0.486061174	0.11	0.430061602
ENSMUST00000005606	Prkaca	86.04883546	86.70022764	1.007570029	0.868	0.902113537	25.7778064	20.81583683	0.807517482	0.27	0.396743199	0.301388488	0.240149991	0.797484031	0.318	0.60201044
ENSMUST00000005620	Dnajb1	48.04134918	94.42196764	1.965431222	0.036	0.17847596	44.48659133	102.3990472	2.301766496	0.016	0.129157716	0.979382873	1.083672208	1.106376129	0.654	0.847085714
ENSMUST00000005651	Por	38.19393333	44.27671015	1.159260288	0.158	0.266340859	130.5519336	171.9211786	1.316877176	0.028	0.129157716	3.458861102	3.908765598	1.130035421	0.336	0.614695172
ENSMUST00000005798	Snx6	32.64877702	36.29857353	1.111789685	0.382	0.492269374	110.2599698	107.888084	0.978488437	0.832	0.910810982	3.47183343	3.004189414	0.865342227	0.49	0.733891839
ENSMUST00000005810	Mthfd2	7.061357539	10.57786199	1.497992692	0.036	0.17847596	11.80583668	20.55311872	1.740865845	0.02	0.129157716	1.694965775	1.945714443	1.147850075	0.278	0.56793133
ENSMUST00000005830	Bcas2	33.80583821	41.89504939	1.239284443	0.108	0.21193713	100.0191879	96.98902175	0.969704455	0.512	0.64103107	2.987896407	2.340844245	0.783514691	0.15	0.463636364
ENSMUST00000005841	Ctcf	20.192023	16.84020308	0.834002769	0.05	0.17847596	32.85629242	31.82791834	0.968701801	0.78	0.869635485	1.625625576	1.895892439	1.166151859	0.156	0.467754331
ENSMUST00000005860	Pvalb	54.99890696	40.76193142	0.741140755	0.092	0.197595037	114.4653424	123.1070496	1.075495618	0.394	0.525609389	2.121421249	3.029602676	1.427898763	0.064	0.410260172
ENSMUST00000005923	Psmb4	190.1219359	176.3354897	0.927486293	0.248	0.360245661	293.0684655	356.7173678	1.217180258	0.03	0.129157716	1.542855454	2.023493112	1.311322965	0.032	0.410260172
ENSMUST00000005964	Adh5	61.7040706	38.97692304	0.631675069	0.062	0.179132018	139.2663738	125.5963426	0.901843262	0.094	0.197599779	2.280448819	3.38014458	1.482016406	0.12	0.433754153
ENSMUST00000006027	Reep5	94.86709292	102.2139447	1.077443627	0.138	0.243853364	322.2373385	364.1982004	1.130216852	0.164	0.280364534	3.408582458	3.586981729	1.052322909	0.626	0.826849809
ENSMUST00000006035	Ergic3	193.1653616	209.5935511	1.085047285	0.35	0.462055816	180.0171378	210.0876341	1.167041481	0.048	0.144037825	0.952162326	1.002619381	1.052936477	0.726	0.899644647
ENSMUST00000006037	Ncoa2	8.758530678	12.53873334	1.431602377	0.048	0.17847596	11.03720397	15.34472878	1.390237834	0.092	0.195118908	1.259881072	1.225840465	0.973002524	0.86	0.974666667
ENSMUST00000006053	Smpd4	10.90491581	11.54669727	1.058852491	0.69	0.764147157	17.53210102	17.31012965	0.987339868	0.812	0.893927725	1.641807816	1.522532319	0.927395344	0.566	0.787766082
ENSMUST00000006071	Otx1	11.58101778	27.92838698	2.41156585	0.036	0.17847596	7.932160461	13.275274	1.673516383	0.06	0.158008299	0.700179312	0.500741926	0.715568639	0.29	0.579543427
ENSMUST00000006103	Ctns	8.001810093	10.13976246	1.267183592	0.246	0.358091743	23.60721289	16.001394	0.677831654	0.144	0.255820854	3.112758402	1.585005824	0.509354169	0.15	0.463636364
ENSMUST00000006128	Rcn1	28.64697705	33.47538704	1.168548674	0.248	0.360245661	72.43003062	63.30778772	0.874056149	0.194	0.31476438	2.62885189	1.912276076	0.727522369	0.258	0.55086291
ENSMUST00000006137	Trap1	27.35478622	22.91357546	0.837644106	0.092	0.197595037	73.56793182	75.46159176	1.025739941	0.702	0.805792313	2.722788207	3.294586144	1.209927459	0.136	0.447033233
ENSMUST00000006181	Napa	30.94561938	27.90458135	0.901729612	0.202	0.313453953	85.13279855	56.9078069	0.668463147	0.106	0.211168193	2.775710268	2.045950476	0.737185474	0.244	0.538951276
ENSMUST00000006235	Ctsb	324.4591868	347.0188305	1.069529989	0.092	0.197595037	622.1915807	695.5347821	1.117878618	0.284	0.409570915	1.92023929	2.004263688	1.043734478	0.672	0.861173145
ENSMUST00000006254	Tbcb	85.09463051	69.05348182	0.811490471	0.074	0.186432021	92.49004931	97.71592945	1.056501469	0.638	0.749962649	1.104312411	1.414329023	1.280478721	0.142	0.454018472
ENSMUST00000006286	Inpp5k	12.17100441	10.00267906	0.821844995	0.102	0.205131238	24.6924566	23.38617898	0.947100252	0.656	0.764981779	2.053037993	2.363544179	1.151168667	0.382	0.64998034
ENSMUST00000006293	Crkl	13.15204668	27.7220959	2.107816112	0.044	0.17847596	61.23365977	140.463438	2.293871454	0.022	0.129157716	4.689742058	5.065864341	1.080183962	0.404	0.668447534
ENSMUST00000006301	Lrwd1	20.84294194	11.21907432	0.538267311	0.048	0.17847596	32.65716567	20.4502757	0.626222425	0.022	0.129157716	1.572353699	1.887787484	1.20048498	0.316	0.599714926
ENSMUST00000006367	Htra1	52.19150693	47.78330627	0.915537969	0.28	0.392	165.3229374	186.7347488	1.129514284	0.06	0.158008299	3.173608442	3.928987659	1.237944058	0.044	0.410260172
ENSMUST00000006381	Fblim1	8.367651373	10.39289702	1.242032747	0.056	0.17847596	9.759347803	7.353493974	0.753507367	0.058	0.155977401	1.184773072	0.706874298	0.596972823	0.058	0.410260172
ENSMUST00000006424	Mob1b	7.269104673	10.18756489	1.401488264	0.2	0.311939382	52.2466082	56.26741555	1.076956774	0.438	0.571102209	7.761233955	5.522535563	0.711590967	0.206	0.509712801
ENSMUST00000006435	Atp6v1b2	56.32192375	127.8863069	2.270631016	0.028	0.17847596	155.2355125	345.8199963	2.227703978	0.026	0.129157716	2.75582578	2.71258696	0.984315723	0.882	0.985955086
ENSMUST00000006467	Arpc2	170.6733676	209.3916236	1.226855874	0.058	0.17847596	225.0844359	246.5944253	1.095563666	0.302	0.429430919	1.325262729	1.177655239	0.888704186	0.294	0.582948191
ENSMUST00000006557	Elovl1	27.93407455	21.29845475	0.762454282	0.098	0.201340167	65.04616027	54.63797872	0.839990224	0.2	0.321621622	2.336215247	2.562694504	1.096901326	0.25	0.544934173
ENSMUST00000006559	Tpbg	6.097716552	13.86729745	2.274178757	0.04	0.17847596	21.18752324	39.87320061	1.881877286	0.036	0.133483934	3.541945212	2.876732777	0.812243093	0.392	0.658608427
ENSMUST00000006625	Rbm14	11.20146429	10.85339583	0.968926521	0.854	0.892189849	24.91547894	26.47011238	1.062393786	0.272	0.39883558	2.35051928	2.496180622	1.061943503	0.782	0.931598936
ENSMUST00000006629	Sptbn1	48.30542458	57.48580366	1.190048616	0.146	0.252082521	93.12534699	104.0669681	1.117492218	0.036	0.133483934	1.9384743	1.833921056	0.946091967	0.554	0.779324714
ENSMUST00000006632	Zdhhc24	27.59302571	27.62291248	1.001083127	0.998	0.998	22.46393466	20.6615496	0.91976896	0.48	0.612034154	0.866988502	0.750978736	0.866346425	0.616	0.819611461
ENSMUST00000006646	Nsmf	42.03070943	36.81758814	0.875968753	0.098	0.201340167	13.75415876	7.351014398	0.534491425	0.032	0.133175956	0.329335045	0.199271871	0.606268919	0.054	0.410260172
ENSMUST00000006692	Mvd	21.67484309	17.23262381	0.795051837	0.238	0.349654321	32.69086084	35.65487407	1.090665173	0.512	0.64103107	1.617475185	2.093582863	1.294170515	0.376	0.646414447
ENSMUST00000006750	Rundc3a	16.23001409	18.5099509	1.140476576	0.172	0.282804836	18.24921378	12.72926819	0.697540771	0.168	0.285090909	1.133976079	0.686781398	0.605987571	0.094	0.410260172
ENSMUST00000006774	Gtf2h1	9.548167846	20.7921342	2.177604598	0.042	0.17847596	14.24231662	36.7950231	2.583388693	0.028	0.129157716	1.425151679	1.78059047	1.249229304	0.204	0.507401698
ENSMUST00000006838	Qars	18.3316268	14.79662966	0.807164024	0.148	0.254554652	48.68525142	47.14291022	0.968320806	0.71	0.813259137	2.708664067	3.212540013	1.185955134	0.26	0.5526542
ENSMUST00000006851	Qrich1	23.7438985	40.49889157	1.705654679	0.034	0.17847596	54.75466598	83.07870493	1.517280512	0.022	0.129157716	2.307275949	2.051603723	0.889236715	0.03	0.410260172
ENSMUST00000006854	Usp19	12.27349371	18.08999921	1.47390789	0.04	0.17847596	42.00817945	81.937583	1.950492346	0.022	0.129157716	3.433176973	4.544500777	1.323607028	0.06	0.410260172
ENSMUST00000006900	Acot13	81.63745441	81.28782608	0.995717305	0.898	0.925713048	165.124826	170.7232456	1.033903961	0.738	0.8364	2.014833333	2.10583123	1.045141578	0.662	0.853528356
ENSMUST00000006911	Cdk4	45.87749233	33.21320749	0.723954292	0.038	0.17847596	44.42064112	26.90125257	0.605611407	0.042	0.139074783	0.968119752	0.811888387	0.838790445	0.196	0.503282535
ENSMUST00000006914	B4galnt1	20.82812053	17.12459294	0.822186184	0.068	0.182226601	12.05965609	12.2773251	1.018047859	0.932	0.987082742	0.579839822	0.738660965	1.273433634	0.39	0.656987392
ENSMUST00000006956	Saa3	98.95144992	40.70326238	0.41134579	0.044	0.17847596	108.9625364	80.88852518	0.742354074	0.068	0.167222473	1.108633236	2.009577835	1.811930077	0.046	0.410260172
ENSMUST00000006973	Kat2a	21.14855905	13.60526397	0.643318722	0.06	0.1785	13.58577358	6.874878445	0.506071468	0.026	0.129157716	0.650410307	0.502030713	0.772217921	0.122	0.435608064
ENSMUST00000007012	Sod2	35.52484169	39.64703341	1.116036878	0.152	0.259791741	235.7919684	251.0942156	1.064896961	0.418	0.550585956	6.728709728	6.348760378	0.943541495	0.68	0.866178291
ENSMUST00000007042	Ik	60.67039466	43.18605424	0.711814296	0.028	0.17847596	105.9364188	85.44608424	0.806580764	0.098	0.201884771	1.75670813	1.983023755	1.12875609	0.316	0.599714926
ENSMUST00000007131	Acly	22.17198225	29.1670266	1.315490256	0.04	0.17847596	82.47848177	115.4889457	1.400226374	0.026	0.129157716	3.753308379	3.964839856	1.056343661	0.554	0.779324714
ENSMUST00000007139	Eif1b	186.1509078	310.789806	1.669558369	0.04	0.17847596	104.3326641	218.9897482	2.098946204	0.022	0.129157716	0.562468191	0.70316261	1.249693632	0.046	0.410260172
ENSMUST00000007253	Neu1	8.697603926	14.0560132	1.616078786	0.036	0.17847596	19.3123499	24.98827121	1.293885905	0.054	0.150701356	2.252263703	1.809445789	0.803477101	0.3	0.587503214
ENSMUST00000007255	Ddah2	80.9452598	92.45047711	1.142135776	0.156	0.264432673	63.21008554	84.13606335	1.331049176	0.032	0.133175956	0.796150701	0.910352252	1.143262185	0.34	0.615800238
ENSMUST00000007257	Clic1	114.4763069	133.7041816	1.167963793	0.294	0.406666182	264.2358644	300.1688537	1.135987798	0.276	0.401915105	2.373843677	2.282401646	0.961495558	0.818	0.95156377
ENSMUST00000007266	Lsm2	68.28320402	56.07883436	0.821268351	0.13	0.234671723	44.81515436	43.17629193	0.963431435	0.792	0.8773632	0.668691559	0.772409722	1.154874527	0.454	0.707667622
ENSMUST00000007444	Strada	11.29964769	4.922261842	0.435611975	0.042	0.17847596	16.27372169	10.45969129	0.642757	0.078	0.179091951	1.447838618	2.101390911	1.451087019	0.044	0.410260172
ENSMUST00000007482	Mrpl49	27.19327008	20.98274393	0.771615325	0.05	0.17847596	56.04360974	53.69455076	0.958085907	0.71	0.813259137	2.083012592	2.582577228	1.239712868	0.272	0.563687619
ENSMUST00000007559	Gatad1	47.19158697	50.42671383	1.068553042	0.042	0.17847596	20.85341931	14.62169477	0.701179666	0.188	0.307123123	0.442600637	0.290433682	0.656973091	0.18	0.48907599
ENSMUST00000007708	Ppp2r1a	83.4949786	103.3769835	1.238122163	0.062	0.179132018	245.0824828	292.5084421	1.193509407	0.024	0.129157716	2.94691417	2.843278962	0.964844564	0.72	0.894976334
ENSMUST00000007733	Tinf2	15.34444056	4.736559618	0.308682457	0.044	0.17847596	14.77408132	3.176470683	0.215056054	0.03	0.129157716	0.971842283	0.719726411	0.740846099	0.286	0.575323825
ENSMUST00000007803	Bcl2l1	33.57186154	22.63236562	0.674146877	0.088	0.194941245	54.75417552	35.94782553	0.656537491	0.026	0.129157716	1.679255572	1.609230689	0.958324862	0.822	0.953449893
ENSMUST00000007814	Khsrp	14.00769113	19.23795826	1.373385384	0.068	0.182226601	8.794587725	11.31445484	1.286492182	0.196	0.316929087	0.6447079	0.587024265	0.910666053	0.638	0.835311673
ENSMUST00000007865	Ccdc124	48.82416162	37.2443496	0.762826198	0.06	0.1785	55.68606644	50.88673757	0.913816095	0.446	0.579252387	1.143500249	1.394025362	1.218894765	0.21	0.514263666
ENSMUST00000007921	0610009B22Rik	17.02157553	12.53550123	0.736447764	0.108	0.21193713	13.27716174	9.538272633	0.718418168	0.27	0.396743199	0.804044614	0.726675375	0.90389447	0.714	0.891154376
ENSMUST00000007961	Zmiz1	47.16354579	42.98677114	0.911440614	0.232	0.343556679	46.89075012	39.16705437	0.835286682	0.128	0.236786009	1.004776139	0.911790441	0.907548316	0.488	0.732625271
ENSMUST00000007980	Hnrnpa0	98.56670032	96.61701962	0.980219682	0.844	0.884411668	182.0685859	242.8000479	1.333561818	0.042	0.139074783	1.876114198	2.549706109	1.358844397	0.126	0.438528115
ENSMUST00000008024	Arid1a	28.9004917	42.6435955	1.475531833	0.034	0.17847596	28.59757639	33.6024069	1.175002785	0.034	0.133483934	0.996096055	0.788027904	0.791325872	0.076	0.410260172
ENSMUST00000008088	Ttc9b	18.59122803	10.01359956	0.538619587	0.136	0.241777778	24.01508539	27.34372087	1.138600251	0.51	0.639367901	1.439920575	3.299730883	2.290709801	0.152	0.463794872
ENSMUST00000008094	Abhd8	24.08052123	25.96627435	1.078310312	0.038	0.17847596	10.06717637	10.974437	1.090111714	0.76	0.855350968	0.419334613	0.424528157	1.012355736	0.946	1
ENSMUST00000008131	Rabl5	48.16221712	50.84443523	1.055691334	0.574	0.66629843	78.40145742	68.92795431	0.879168289	0.328	0.457015734	1.637766856	1.356065744	0.828101776	0.236	0.533345994
ENSMUST00000008179	Mid1ip1	62.24967434	48.22773599	0.7747468	0.22	0.330934229	212.1459957	212.7488413	1.002841641	0.97	1	3.631220282	4.406843589	1.213539721	0.368	0.640907386
ENSMUST00000008280	Fhl2	9.099579227	13.52573723	1.486413481	0.06	0.1785	11.78605059	17.61179385	1.494249449	0.058	0.155977401	1.379448523	1.302087966	0.943959839	0.832	0.959496063
ENSMUST00000008284	Emc10	72.67057272	66.60454932	0.916527101	0.258	0.370112639	109.2499456	130.3776761	1.193387164	0.084	0.185756098	1.520943744	1.954557868	1.284908116	0.1	0.415267176
ENSMUST00000008445	Phax	27.46403667	19.45643032	0.708433016	0.044	0.17847596	50.96408325	39.19004849	0.768978406	0.062	0.160173677	1.851909512	2.020927366	1.091217544	0.306	0.593908257
ENSMUST00000008517	Prpf31	14.53146185	8.575707368	0.590147602	0.044	0.17847596	34.9384437	16.5768395	0.474473482	0.022	0.129157716	2.416011812	2.04812454	0.847792522	0.38	0.648460677
ENSMUST00000008528	Sertad1	18.26413337	62.92505803	3.445280253	0.032	0.17847596	23.77505819	70.09942753	2.948362045	0.022	0.129157716	1.33762999	1.113872462	0.832845873	0.368	0.640907386
ENSMUST00000008748	Ubqln4	19.42406091	26.23905725	1.350853324	0.034	0.17847596	15.4273146	18.15831141	1.177011999	0.052	0.148326592	0.798371051	0.694009729	0.869445707	0.258	0.55086291
ENSMUST00000008878	Gprc5b	35.60575882	35.14824517	0.987150571	0.832	0.87520884	151.9943843	146.432572	0.963408019	0.318	0.446348691	4.285895618	4.190128481	0.977660493	0.742	0.909702511
ENSMUST00000008995	Hdac4	14.94829807	16.61948339	1.111797698	0.22	0.330934229	16.53986576	14.07730777	0.851122787	0.24	0.364984026	1.10205672	0.862589558	0.78290585	0.15	0.463636364
ENSMUST00000009003	Rala	23.88930875	29.09892486	1.21807312	0.108	0.21193713	100.3120785	90.52848464	0.902469408	0.316	0.44468884	4.271561427	3.124894723	0.73162078	0.17	0.482564294
ENSMUST00000009099	Mta1	34.64409647	27.8498821	0.803885364	0.108	0.21193713	30.69171332	13.30106265	0.43339481	0.022	0.129157716	0.888374361	0.482062249	0.543148386	0.026	0.410260172
ENSMUST00000009120	Gabpa	11.40387698	14.6806023	1.287334328	0.048	0.17847596	51.10691201	81.50120752	1.594708223	0.026	0.129157716	4.524095637	5.546659527	1.225976194	0.082	0.410260172
ENSMUST00000009138	Stk38	14.23305424	15.63139869	1.098246268	0.466	0.569854849	36.47919964	30.74697298	0.842867454	0.144	0.255820854	2.59926489	2.006387751	0.771993561	0.2	0.505039788
ENSMUST00000009234	Ap1b1	10.34743141	7.626384089	0.737031616	0.056	0.17847596	54.00753062	44.27082699	0.819719153	0.098	0.201884771	5.20885676	5.892105733	1.131145443	0.218	0.521611059
ENSMUST00000009344	Xpo6	27.95664823	30.89361736	1.105054408	0.14	0.246131117	10.92991753	12.58313609	1.151242433	0.206	0.328427046	0.391382513	0.408335336	1.043204839	0.644	0.839990409
ENSMUST00000009435	Pttg1ip	129.7425198	141.7893631	1.09285193	0.108	0.21193713	269.8884631	259.7985903	0.962614795	0.68	0.78670515	2.078607954	1.833795393	0.882279465	0.278	0.56793133
ENSMUST00000009530	Timp1	47.40794809	21.38836425	0.451155663	0.044	0.17847596	68.34749307	27.17023636	0.397539655	0.02	0.129157716	1.441186965	1.337915652	0.928392563	0.624	0.825496613
ENSMUST00000009693	Srp14	303.5216371	385.605528	1.270438351	0.038	0.17847596	299.6652271	344.0426644	1.148089552	0.03	0.129157716	0.993048524	0.892527258	0.898876903	0.276	0.567039655
ENSMUST00000009699	Cdk9	35.29474245	41.59622579	1.178538867	0.11	0.21426087	56.81563776	40.75247534	0.717280658	0.064	0.162096442	1.650347234	0.980205032	0.594184561	0.122	0.435608064
ENSMUST00000009713	Mkl2	12.5031114	9.603811376	0.768113717	0.088	0.194941245	12.14282125	11.97502551	0.986182625	0.88	0.944620155	0.96760621	1.24227917	1.283575469	0.102	0.417876278
ENSMUST00000009728	Syngr1	13.86921162	10.08343059	0.727037042	0.198	0.309835217	31.6078402	44.65747802	1.412847727	0.042	0.139074783	2.480564225	4.516314161	1.820349486	0.094	0.410260172
ENSMUST00000009774	Ppp2cb	35.19781375	60.34828776	1.714546483	0.056	0.17847596	93.97615993	89.41635898	0.95147969	0.554	0.676706335	2.670616102	1.48737689	0.557107321	0.034	0.410260172
ENSMUST00000009789	P4ha1	23.6721847	25.78086276	1.089078304	0.166	0.275077459	161.7183022	203.5390628	1.258600922	0.086	0.188319724	6.913052208	7.927281176	1.146690962	0.35	0.624116132
ENSMUST00000009831	Fxyd5	30.25002232	26.13652882	0.864016844	0.376	0.487009524	17.27313327	21.50443007	1.244949876	0.388	0.519242312	0.588074413	0.822915178	1.398660611	0.144	0.45696
ENSMUST00000009885	Ubp1	8.63954311	10.51981988	1.217636135	0.12	0.224274847	11.22133617	5.700511012	0.508050278	0.098	0.201884771	1.286562603	0.542663183	0.422242136	0.052	0.410260172
ENSMUST00000010189	Tmem115	21.77825766	14.0850909	0.646750127	0.068	0.182226601	27.70794915	29.60157102	1.068339721	0.508	0.637700346	1.280816531	2.115175041	1.650918825	0.046	0.410260172
ENSMUST00000010191	Hyal2	10.4704628	8.799326156	0.84039515	0.16	0.268228043	13.82194824	8.457413995	0.611910994	0.036	0.133483934	1.338660516	1.006239191	0.75186152	0.228	0.529727883
ENSMUST00000010201	Nprl2	9.721786007	12.39431862	1.274901404	0.162	0.270746544	20.81414966	18.97525533	0.911655964	0.398	0.530109829	2.204579278	1.517887859	0.688657113	0.128	0.438528115
ENSMUST00000010208	Slc38a3	70.9138279	64.52643703	0.909927428	0.26	0.372420538	220.3853	226.8634708	1.029394617	0.776	0.866444216	3.13504264	3.536384829	1.127977274	0.374	0.644868463
ENSMUST00000010211	Rassf1	12.57257821	41.35756822	3.289505742	0.03	0.17847596	27.43779462	98.86150393	3.603019204	0.018	0.129157716	2.238691118	2.451297726	1.094926754	0.584	0.800241814
ENSMUST00000010239	Slc3a2	104.7655918	154.0404503	1.470334369	0.04	0.17847596	301.8799856	468.7408502	1.552737246	0.02	0.129157716	2.882558938	3.082020612	1.069172047	0.518	0.754607498
ENSMUST00000010241	Nxf1	20.28668697	52.46579295	2.586217899	0.036	0.17847596	32.13341821	79.21744228	2.46522099	0.02	0.129157716	1.613947763	1.541610515	0.955207686	0.782	0.931598936
ENSMUST00000010249	Tmem179b	37.937338	36.3856341	0.95909824	0.632	0.717120381	17.00573692	13.73302294	0.807563673	0.318	0.446348691	0.451545342	0.377376003	0.836106281	0.378	0.646932135
ENSMUST00000010254	Stx5a	23.16306571	37.5732114	1.622117377	0.024	0.17847596	25.91853786	33.9538341	1.31000924	0.094	0.197599779	1.120854811	0.898418407	0.801724428	0.05	0.410260172
ENSMUST00000010278	Wdr77	14.2213976	20.03580678	1.408849351	0.032	0.17847596	11.772683	9.439319404	0.80181532	0.078	0.179091951	0.830932183	0.471762287	0.568270222	0.034	0.410260172
ENSMUST00000010421	2610507B11Rik	45.35219782	42.76791645	0.943017505	0.34	0.452936855	14.42201412	4.278195684	0.296692193	0.024	0.129157716	0.318976197	0.10003593	0.31576077	0.026	0.410260172
ENSMUST00000010434	AI597479	11.44433215	8.950469545	0.782087537	0.082	0.190341969	28.81120738	21.70228997	0.753267172	0.082	0.183625992	2.533345466	2.47416009	0.976646682	0.888	0.988165985
ENSMUST00000010451	Tmem86a	10.4110895	7.456785409	0.716234877	0.19	0.301843972	14.9415922	18.17472342	1.21637017	0.322	0.450386042	1.623615579	2.439698444	1.502323673	0.23	0.531134021
ENSMUST00000010520	Nedd8	406.1011623	397.3072621	0.978345543	0.592	0.680759777	368.9401938	362.4580506	0.982430416	0.828	0.907475608	0.908143711	0.911839993	1.004065674	0.878	0.984373325
ENSMUST00000010597	Kansl3	9.247995321	12.10934674	1.309402343	0.044	0.17847596	15.92384531	15.63388552	0.981791987	0.858	0.928595708	1.722721947	1.284365598	0.745691961	0.05	0.410260172
ENSMUST00000010753	Psen2	9.40091243	4.954223238	0.526993872	0.092	0.197595037	19.37316902	14.54845578	0.750971861	0.064	0.162096442	2.327106384	2.963262324	1.273250374	0.438	0.6961202
ENSMUST00000010804	Plcd1	9.902320611	5.231995636	0.528360557	0.1	0.203201708	19.3491347	14.62052434	0.755629073	0.19	0.309527273	1.94848612	3.251013651	1.66813891	0.156	0.467754331
ENSMUST00000010807	Fads1	213.5575492	259.4416379	1.21485585	0.048	0.17847596	256.2077515	258.1699488	1.007658588	0.934	0.988238955	1.20393027	0.995414746	0.826948057	0.182	0.491703441
ENSMUST00000010899	Cars	9.079883826	8.714156024	0.959721092	0.764	0.824401247	24.98204779	18.58831868	0.744077297	0.044	0.139918163	2.774926301	2.197577795	0.79201591	0.16	0.472127083
ENSMUST00000010974	Kdelr3	8.383683657	12.61577479	1.504800909	0.05	0.17847596	13.59135858	14.25405505	1.048755075	0.824	0.904523494	1.648621933	1.124517986	0.682288446	0.272	0.563687619
ENSMUST00000011055	Apip	32.59808592	29.96684651	0.919282395	0.59	0.67907511	47.70614513	44.27561222	0.928091842	0.41	0.54229941	1.525773448	1.488170659	0.975371075	0.88	0.984875827
ENSMUST00000011058	Pdhx	16.55015974	22.96907148	1.387845908	0.092	0.197595037	33.63352225	53.26182247	1.583576008	0.03	0.129157716	2.087527294	2.379052369	1.139584039	0.538	0.76831202
ENSMUST00000011298	1700026D08Rik	44.91876987	48.10175755	1.070860972	0.398	0.507308452	59.56174506	79.96035804	1.342472681	0.066	0.164213002	1.336703404	1.660302098	1.24190616	0.09	0.410260172
ENSMUST00000011302	Brf1	10.77994509	9.676550136	0.897643732	0.086	0.193550827	12.90727345	8.301668565	0.643205197	0.09	0.192269285	1.193896101	0.857287424	0.718294606	0.092	0.410260172
ENSMUST00000011877	Sptbn1	49.48119955	58.95234244	1.191408919	0.144	0.250389041	93.12534699	104.0669681	1.117492218	0.036	0.133483934	1.89247192	1.788457546	0.945066852	0.55	0.776566555
ENSMUST00000011981	Snapc2	31.49892218	23.3448708	0.741132368	0.052	0.17847596	29.08415553	31.54016704	1.084442096	0.64	0.751617579	0.933372019	1.352752969	1.448837232	0.098	0.413500277
ENSMUST00000012028	Gltp	93.52543799	86.43901815	0.924230028	0.22	0.330934229	43.77984032	32.75142252	0.748099449	0.324	0.452850798	0.471860996	0.379982551	0.805696715	0.45	0.705330315
ENSMUST00000012259	Med15	28.26946735	23.96109326	0.847596206	0.104	0.207075556	22.16476003	17.30188254	0.780613095	0.086	0.188319724	0.78408325	0.722209956	0.921188875	0.34	0.615800238
ENSMUST00000012262	Dhdds	12.1469111	8.60442289	0.708363042	0.044	0.17847596	37.42153836	37.24191497	0.995200128	0.918	0.975102929	3.100915001	4.32929309	1.396006367	0.038	0.410260172
ENSMUST00000012440	Tjap1	10.65769201	10.00730324	0.938974708	0.704	0.776265238	11.25848479	12.44450854	1.105335525	0.082	0.183625992	1.0680569	1.296328332	1.213525989	0.22	0.521968847
ENSMUST00000012612	Zmiz2	25.51124747	23.40221465	0.917329295	0.264	0.376521348	13.65965491	7.142609135	0.522933138	0.022	0.129157716	0.541750251	0.306366072	0.566312169	0.054	0.410260172
ENSMUST00000013130	Strn3	16.36098156	25.04560241	1.530812947	0.058	0.17847596	32.57989967	52.69303304	1.617328974	0.024	0.129157716	2.039205303	2.121944575	1.040554386	0.838	0.961465502
ENSMUST00000013220	Amotl1	14.66924617	8.864205355	0.604271362	0.042	0.17847596	23.39578486	9.486954577	0.405523863	0.054	0.150701356	1.596370362	1.070054576	0.670511111	0.164	0.476363082
ENSMUST00000013299	Enkd1	14.83293914	15.13900993	1.020634535	0.896	0.9245273	14.21481762	9.153361893	0.643956059	0.034	0.133483934	0.964153298	0.647818827	0.672244324	0.132	0.441507246
ENSMUST00000013304	Atp6v0d1	137.920151	163.8507213	1.18801147	0.184	0.29576699	218.5979845	253.3538789	1.158993851	0.092	0.195118908	1.607217346	1.577446719	0.981488431	0.926	1
ENSMUST00000013633	Fgfrl1	30.29964307	18.16728665	0.599587481	0.042	0.17847596	16.52256549	5.767813248	0.349126419	0.034	0.133483934	0.554292703	0.32035267	0.578708613	0.13	0.439059867
ENSMUST00000013667	Bcas1	137.3712778	72.28803816	0.526223817	0.044	0.17847596	131.0783042	63.26508469	0.482655024	0.022	0.129157716	0.967517155	0.875253155	0.904736845	0.47	0.717194951
ENSMUST00000013737	Ndufs2	63.6688813	50.380204	0.79128458	0.036	0.17847596	41.39822476	46.52789204	1.123907327	0.084	0.185756098	0.649717659	0.923972677	1.421465462	0.032	0.410260172
ENSMUST00000013759	Fnbp4	5.639800128	12.1801139	2.159671198	0.048	0.17847596	9.945820823	21.32295738	2.143796271	0.022	0.129157716	1.789739886	1.784965925	0.997334085	0.992	1
ENSMUST00000013766	Atraid	154.2809206	180.0440045	1.16698814	0.128	0.232494157	134.1478475	147.690387	1.100951591	0.308	0.435684993	0.887307221	0.822665037	0.927229924	0.604	0.813450752
ENSMUST00000013807	Pten	12.54473943	16.2027768	1.291599311	0.098	0.201340167	43.71599794	36.28240173	0.829960964	0.278	0.403592833	3.574544364	2.227488512	0.623258527	0.118	0.433520502
ENSMUST00000013842	Pea15a	758.508588	816.046335	1.075856421	0.184	0.29576699	885.5946894	808.6579451	0.913124301	0.394	0.525609389	1.167348865	0.99425864	0.851850565	0.234	0.532142132
ENSMUST00000013886	Ppp1r12c	10.28688505	13.30714797	1.293603254	0.052	0.17847596	11.94818134	10.45645711	0.875160968	0.174	0.292212569	1.161152669	0.797115191	0.686755891	0.056	0.410260172
ENSMUST00000013966	Elof1	257.3530822	237.8807323	0.924336053	0.432	0.538832624	246.9296462	170.1562619	0.689089283	0.042	0.139074783	0.97397848	0.726408165	0.746076124	0.186	0.494787286
ENSMUST00000014065	Clip3	157.6263924	188.7416601	1.197398845	0.094	0.198696642	199.0159646	211.0486634	1.060460669	0.372	0.503492447	1.264670636	1.120021339	0.885713318	0.1	0.415267176
ENSMUST00000014220	Tctex1d2	52.87964035	46.58127638	0.880892458	0.388	0.497392358	62.55466404	66.54225224	1.063744639	0.448	0.580958284	1.206721386	1.48236982	1.228238431	0.31	0.596654031
ENSMUST00000014221	Chp1	26.51062899	65.16837323	2.458197927	0.04	0.17847596	16.28677839	25.86533411	1.588082395	0.02	0.129157716	0.622832674	0.397179632	0.638279539	0.052	0.410260172
ENSMUST00000014321	Tvp23b	19.00343924	23.38032354	1.23032064	0.298	0.410335925	50.17751859	52.22805958	1.040864917	0.728	0.828518828	2.719921763	2.286162219	0.840583603	0.396	0.660809816
ENSMUST00000014438	Ndufa2	417.4740676	344.849893	0.826039076	0.092	0.197595037	286.3925591	361.6214869	1.262676744	0.086	0.188319724	0.698164575	1.048413302	1.500953194	0.074	0.410260172
ENSMUST00000014499	Anapc1	14.95702957	15.88321364	1.061922995	0.154	0.262151095	40.00018285	32.54563655	0.813641853	0.142	0.253390815	2.665651103	2.049380711	0.768897254	0.056	0.410260172
ENSMUST00000014546	Tsg101	36.73139839	31.19787306	0.849351629	0.104	0.207075556	75.98158655	64.88613731	0.853973789	0.344	0.474019179	2.112148868	2.074379611	0.982126551	0.914	0.99985981
ENSMUST00000014614	Rnf166	30.61950047	23.39608924	0.764091147	0.082	0.190341969	9.980677355	8.556906706	0.857361584	0.61	0.72658117	0.33269363	0.380445601	1.143101235	0.71	0.88849162
ENSMUST00000014642	Ankrd52	12.4999897	14.58043169	1.166435496	0.28	0.392	20.83349027	21.10755183	1.013154225	0.698	0.802531401	1.706733305	1.460085358	0.855569985	0.286	0.575323825
ENSMUST00000014698	Dguok	15.25933094	1.603194817	0.105063244	0.034	0.17847596	19.61022737	9.489561412	0.483935107	0.03	0.129157716	1.324949414	6.094545916	4.597117999	0.04	0.410260172
ENSMUST00000014750	Slc25a11	51.51121579	38.91765375	0.755518059	0.052	0.17847596	69.05212753	56.35693402	0.816153244	0.06	0.158008299	1.350428875	1.457018454	1.078871764	0.51	0.748825911
ENSMUST00000014812	Chfr	13.52847747	9.04851713	0.668849629	0.07	0.184343015	11.76462641	5.570104362	0.473506821	0.034	0.133483934	0.886779602	0.609209799	0.687343793	0.164	0.476363082
ENSMUST00000014892	Tex261	18.32964313	12.70638245	0.693214939	0.058	0.17847596	49.00388508	26.81510887	0.547212973	0.034	0.133483934	2.676600504	2.220535276	0.829673909	0.368	0.640907386
ENSMUST00000014911	Tbp	15.08831083	18.87753871	1.251136653	0.202	0.313453953	25.18746913	20.76294098	0.82434311	0.282	0.407535484	1.722678379	1.200341221	0.696963677	0.292	0.581556485
ENSMUST00000014913	Psmb1	21.50386037	20.0102437	0.930541929	0.738	0.803977686	85.62860673	115.0130961	1.343158055	0.024	0.129157716	4.103989445	6.363025752	1.550314766	0.166	0.478522332
ENSMUST00000014990	Tppp3	226.6294741	151.1434735	0.666918873	0.042	0.17847596	405.3734718	297.5233609	0.733949426	0.026	0.129157716	1.787215214	1.969138708	1.101734675	0.084	0.410260172
ENSMUST00000015003	E2f4	15.58987466	15.13908596	0.971084521	0.614	0.700872902	11.76712969	7.892664024	0.670766233	0.034	0.133483934	0.753559311	0.524109605	0.695915612	0.034	0.410260172
ENSMUST00000015011	Surf4	45.1015747	44.25085932	0.98113779	0.75	0.813675214	176.0146388	152.1983054	0.864691947	0.06	0.158008299	3.931541585	3.434389045	0.873579839	0.196	0.503282535
ENSMUST00000015017	Surf2	15.60122588	11.08849137	0.710744877	0.2	0.311939382	14.22293765	13.48870509	0.948380499	0.802	0.885735499	0.925979216	1.211048493	1.307524993	0.032	0.410260172
ENSMUST00000015107	Tlk2	16.62275569	17.38808537	1.046041083	0.496	0.597805982	15.27645684	13.17343422	0.862344719	0.172	0.289492155	0.929150114	0.76222715	0.820541909	0.248	0.542905433
ENSMUST00000015157	Trappc2l	46.43257497	34.79884055	0.749448864	0.162	0.270746544	64.64286511	62.46851054	0.9663641	0.73	0.829679152	1.458228152	1.792818439	1.229292648	0.33	0.60928
ENSMUST00000015391	Nipsnap3b	12.30600007	13.93907663	1.132705716	0.272	0.383976274	47.05064231	51.97543245	1.104667763	0.462	0.594959757	3.976993831	3.738646168	0.940083451	0.804	0.944219584
ENSMUST00000015427	Fam3a	12.34719509	10.76346169	0.871733346	0.23	0.341724542	22.70921965	18.82238964	0.82885106	0.256	0.382668499	1.88460347	1.757350146	0.932513211	0.724	0.897896759
ENSMUST00000015435	Gdi1	158.8926441	171.5367316	1.079576292	0.388	0.497392358	167.5759087	147.1739317	0.878253053	0.108	0.213034965	1.072518086	0.859169999	0.801262699	0.194	0.501188602
ENSMUST00000015449	Sash1	12.92462412	22.22516107	1.719598254	0.038	0.17847596	36.77290749	59.1202581	1.60769584	0.016	0.129157716	2.841585241	2.666768805	0.938500899	0.202	0.506563056
ENSMUST00000015456	Gadd45b	18.10077401	49.29886332	2.723577638	0.036	0.17847596	51.95207127	189.0907949	3.639665381	0.022	0.129157716	2.907884726	3.951438246	1.358746949	0.14	0.452948173
ENSMUST00000015605	Atf6b	15.71339188	11.41021296	0.726145764	0.22	0.330934229	33.18158352	25.37958053	0.764876566	0.04	0.137410916	2.239043273	2.246833067	1.003477519	0.984	1
ENSMUST00000015620	Prrt1	10.7311554	12.50631687	1.165421281	0.462	0.565871985	7.827117431	10.01540021	1.279541384	0.46	0.59278511	0.729779894	0.842352642	1.15404467	0.688	0.871558217
ENSMUST00000015622	Rnf5	65.7968801	80.66217996	1.225927124	0.228	0.339481525	58.880684	72.32078994	1.228256141	0.22	0.343203605	0.973789484	0.900730197	0.925051216	0.822	0.953449893
ENSMUST00000015667	Ctss	18.10771932	23.96901016	1.323690175	0.056	0.17847596	57.15330911	76.58974687	1.340069508	0.02	0.129157716	3.17005515	3.225538508	1.017496813	0.864	0.978035672
ENSMUST00000015725	Bnip1	11.07724578	5.069435255	0.457644017	0.042	0.17847596	30.79344258	7.657131443	0.248685503	0.04	0.137410916	2.728543245	1.504936172	0.551717279	0.056	0.410260172
ENSMUST00000015749	Srf	9.854061993	49.34022259	5.007094803	0.03	0.17847596	9.805302728	15.63946028	1.594939572	0.034	0.133483934	0.994934342	0.317549148	0.319849547	0.028	0.410260172
ENSMUST00000015812	Pdzd11	54.30307094	55.70209939	1.025763339	0.47	0.573365369	129.1110144	101.727723	0.787910586	0.11	0.215806285	2.378868547	1.827798163	0.768445033	0.098	0.413500277
ENSMUST00000015829	Acadsb	16.11512955	11.83107349	0.734159378	0.128	0.232494157	76.71950611	77.64834406	1.012106776	0.902	0.961863904	4.964527663	6.565310566	1.322379214	0.178	0.489050505
ENSMUST00000015858	Cers2	56.137442	52.8535252	0.941502201	0.09	0.196008007	85.68673749	67.58371369	0.78873262	0.082	0.183625992	1.527264409	1.280511347	0.838540333	0.162	0.473442824
ENSMUST00000015893	Anp32e	22.89774323	27.39890001	1.196576437	0.138	0.243853364	137.7987377	134.0123397	0.972522459	0.894	0.956278652	6.272341587	4.933973483	0.786657862	0.448	0.703643638
ENSMUST00000015901	Ppil4	9.340885107	10.98847861	1.176385159	0.382	0.492269374	47.56739849	76.69036128	1.61223341	0.026	0.129157716	5.401544867	7.381516552	1.366488707	0.312	0.59823565
ENSMUST00000015903	Cnih1	46.28102308	35.64516281	0.770189603	0.094	0.198696642	140.04673	123.74806	0.883620606	0.358	0.488712673	3.089481801	3.509914215	1.136041058	0.476	0.721723273
ENSMUST00000015920	Med22	17.74445507	17.12383501	0.965024563	0.882	0.913795674	65.86934316	63.52226674	0.964368238	0.836	0.914007465	4.144911324	3.744063714	0.903314958	0.74	0.909006452
ENSMUST00000015950	Qdpr	50.73776663	47.55981323	0.93736513	0.354	0.46596336	77.27982047	72.1118867	0.933127861	0.606	0.723287259	1.533220246	1.511565186	0.985885299	0.92	1
ENSMUST00000015981	Sqstm1	107.7205213	266.6730795	2.475601457	0.028	0.17847596	443.7694268	1101.209774	2.481487516	0.024	0.129157716	4.196529125	4.138117791	0.986084353	0.894	0.990356945
ENSMUST00000016072	Rrbp1	21.36608549	20.31973523	0.951027517	0.306	0.419078583	83.8609919	101.010769	1.204499997	0.038	0.135427234	3.929449826	4.966799839	1.263926538	0.042	0.410260172
ENSMUST00000016087	Bola1	42.14125784	27.69378143	0.657165515	0.106	0.209905356	44.1106138	48.64458963	1.102784175	0.54	0.665152838	1.085386057	1.837972511	1.692743109	0.126	0.438528115
ENSMUST00000016088	Gatsl2	8.89123179	15.09942342	1.69823752	0.036	0.17847596	12.87073229	22.52669414	1.750168015	0.03	0.129157716	1.457867935	1.494738437	1.025273365	0.93	1
ENSMUST00000016105	Adss	20.3955115	19.47865667	0.955046245	0.628	0.713431981	62.58452502	42.66244935	0.681682375	0.05	0.145788668	3.079105414	2.197962765	0.713924516	0.048	0.410260172
ENSMUST00000016115	Actr8	13.45201064	9.909520635	0.736657211	0.032	0.17847596	20.50638626	13.87541869	0.67665467	0.084	0.185756098	1.528621689	1.398173756	0.914718826	0.496	0.738521212
ENSMUST00000016138	Fnta	52.65439841	50.25207932	0.954375719	0.492	0.594584576	83.72436467	51.97340436	0.620772505	0.03	0.129157716	1.614863912	1.034047035	0.640553346	0.082	0.410260172
ENSMUST00000016143	Wasf3	9.816185889	8.245800393	0.840020807	0.108	0.21193713	12.07718925	5.135025111	0.425231382	0.036	0.133483934	1.23634467	0.627265642	0.507753141	0.044	0.410260172
ENSMUST00000016144	Ppap2a	18.57096172	18.87687518	1.016472677	0.844	0.884411668	46.78609158	48.75616357	1.042107169	0.796	0.880769432	2.575048786	2.58321522	1.00317014	0.992	1
ENSMUST00000016168	Lbp	94.44702544	97.57284787	1.033096039	0.57	0.662766412	222.4019748	197.5857011	0.888417528	0.388	0.519242312	2.345735625	2.018689189	0.860637716	0.142	0.454018472
ENSMUST00000016309	Tmbim1	68.38327703	50.22804406	0.734507708	0.08	0.189276173	82.86191086	55.34149165	0.66788013	0.124	0.231523413	1.239257921	1.106548811	0.892998781	0.622	0.824426036
ENSMUST00000016400	Ctsz	113.6140734	116.2856357	1.02351436	0.798	0.849296814	182.2091179	242.4321317	1.330514104	0.084	0.185756098	1.63269214	2.088962177	1.279287649	0.168	0.480829763
ENSMUST00000016401	Slmo2	51.43980199	40.93175405	0.795721454	0.116	0.22091923	61.02993758	35.57510912	0.582919262	0.026	0.129157716	1.196592839	0.861540748	0.720228712	0.054	0.410260172
ENSMUST00000016452	Ube2a	31.20136614	40.37354983	1.293967375	0.08	0.189276173	89.56886529	109.2489711	1.219717935	0.082	0.183625992	2.872032632	2.749346467	0.95729733	0.698	0.879835816
ENSMUST00000016488	Ppdpf	148.7612585	145.4715506	0.97788599	0.65	0.73187463	59.77925075	37.15343561	0.621516891	0.064	0.162096442	0.401191797	0.257279444	0.642179792	0.07	0.410260172
ENSMUST00000016530	Mpped2	16.30947162	18.65544333	1.143841062	0.212	0.32389007	31.21950108	18.61246735	0.596193741	0.024	0.129157716	1.928959009	0.990864195	0.513930188	0.028	0.410260172
ENSMUST00000016571	Ndufa1	194.1303482	194.6687334	1.002773318	0.972	0.979070493	284.3417571	406.8005157	1.430673037	0.03	0.129157716	1.509836137	2.122862019	1.405752727	0.156	0.467754331
ENSMUST00000016639	Plgrkt	55.27665997	43.99872802	0.795972985	0.118	0.222723172	95.48609663	80.13070484	0.839188829	0.182	0.30119774	1.7502546	1.845265168	1.054252859	0.718	0.893657134
ENSMUST00000016670	Dyrk3	6.662822448	12.23786872	1.836739432	0.052	0.17847596	11.22805868	22.57708888	2.010684022	0.024	0.129157716	1.780232692	1.847391932	1.0377038	0.836	0.961052981
ENSMUST00000016672	Mapkapk2	24.60312387	34.31114933	1.394585075	0.036	0.17847596	29.58798931	22.84170643	0.772000226	0.05	0.145788668	1.205063768	0.665268165	0.552431955	0.036	0.410260172
ENSMUST00000016771	Myh9	13.97266628	9.732652745	0.696549431	0.102	0.205131238	66.88973643	45.34363173	0.677891053	0.026	0.129157716	4.938180593	4.732859733	0.958430178	0.87	0.982054246
ENSMUST00000016781	Ift27	21.57217647	16.35389124	0.758101125	0.284	0.39614359	51.26212895	60.37612796	1.177788582	0.026	0.129157716	2.500235521	3.974006025	1.589217006	0.146	0.458341303
ENSMUST00000016897	Ttll1	17.87290331	19.88832385	1.112764027	0.06	0.1785	15.43505436	14.2999018	0.926460964	0.506	0.635503958	0.87099731	0.718874783	0.825547022	0.348	0.623029619
ENSMUST00000016901	Ttll12	18.83518342	13.1191332	0.696522721	0.068	0.182226601	26.08212176	20.40713911	0.782427015	0.172	0.289492155	1.413844928	1.53635264	1.086587378	0.652	0.845933901
ENSMUST00000017090	Kctd5	18.72864339	20.37820936	1.088077173	0.088	0.194941245	60.67492605	57.8322774	0.953150305	0.648	0.75797389	3.254425376	2.846011031	0.874543478	0.34	0.615800238
ENSMUST00000017153	Sdc4	364.2735904	317.6508891	0.872011855	0.26	0.372420538	646.0918387	561.7969793	0.869531352	0.05	0.145788668	1.802196121	1.778877785	0.987068331	0.868	0.981105373
ENSMUST00000017288	Rnd3	30.20417868	72.15473776	2.388899182	0.052	0.17847596	121.9470145	361.1476543	2.961496797	0.022	0.129157716	4.153327138	5.150844917	1.240115366	0.326	0.607193935
ENSMUST00000017332	Coa3	142.4972592	96.76721919	0.679081266	0.096	0.200366128	141.2929611	104.5623085	0.740040889	0.086	0.188319724	1.007661674	1.077951999	1.069686721	0.586	0.801396301
ENSMUST00000017354	Med24	15.59639278	17.94247424	1.150424621	0.334	0.44736968	19.09143657	22.63750913	1.185731797	0.094	0.197599779	1.261833194	1.284636172	1.018056999	0.842	0.964746803
ENSMUST00000017365	Psmd3	31.53535333	31.86371673	1.010412548	0.84	0.881432902	90.34509642	85.06882485	0.941599341	0.386	0.517020049	2.869692942	2.677781276	0.933147965	0.434	0.692363636
ENSMUST00000017430	Glod4	55.24733566	56.84136857	1.028852666	0.594	0.68223556	171.7267732	182.7246281	1.064042378	0.242	0.366926538	3.113545662	3.23257918	1.038218582	0.624	0.825496613
ENSMUST00000017435	Taok1	13.98955891	13.74333486	0.982399441	0.882	0.913795674	29.60857822	35.36871598	1.194536299	0.25	0.375838926	2.191435788	2.585737237	1.179846293	0.454	0.707667622
ENSMUST00000017443	Dnttip1	15.740783	10.66548475	0.677570153	0.048	0.17847596	19.59396384	14.38560499	0.734199109	0.132	0.24125558	1.252652966	1.386204114	1.106529599	0.638	0.835311673
ENSMUST00000017534	Aldoc	312.7382398	358.3800294	1.145942465	0.118	0.222723172	722.7533412	925.2398746	1.280159553	0.022	0.129157716	2.325659916	2.58627561	1.112012801	0.244	0.538951276
ENSMUST00000017567	Zfp207	93.75931276	248.578853	2.651244401	0.042	0.17847596	168.3507114	447.5808967	2.658612098	0.018	0.129157716	1.806792587	1.799616987	0.996030739	0.98	1
ENSMUST00000017597	Pipox	8.938961591	11.50599189	1.287173211	0.228	0.339481525	18.02169405	30.6890214	1.702854264	0.026	0.129157716	2.189837705	2.72563394	1.244562266	0.38	0.648460677
ENSMUST00000017604	Cyba	38.18345459	40.28816009	1.055120877	0.656	0.737104751	85.14172649	100.7225756	1.18299683	0.21	0.333130598	2.264424149	2.608381555	1.151829143	0.526	0.760154839
ENSMUST00000017620	Cant1	11.68842304	8.446430665	0.722632184	0.034	0.17847596	24.50710668	11.57334934	0.472266156	0.02	0.129157716	2.09717223	1.369137873	0.653014968	0.034	0.410260172
ENSMUST00000017629	Top2b	18.48413095	11.78242782	0.637434773	0.058	0.17847596	79.83639727	59.58210632	0.746305721	0.082	0.183625992	4.435235322	5.066817345	1.142368918	0.47	0.717194951
ENSMUST00000017637	Igfbp4	21.22774435	22.7612288	1.072239632	0.04	0.17847596	76.03028227	76.37010655	1.004469532	0.972	1	3.579294174	3.353787485	0.93701448	0.616	0.819611461
ENSMUST00000017783	Rab11fip4	11.99979005	11.40236317	0.950213556	0.326	0.43943646	26.5979988	23.27827414	0.875193623	0.152	0.265511927	2.21292347	2.046497307	0.9248275	0.208	0.512828747
ENSMUST00000017808	Slc35c2	14.25049817	12.68059572	0.889835258	0.422	0.529830531	10.55529725	5.123870426	0.485479928	0.032	0.133175956	0.77249517	0.398087376	0.515953287	0.104	0.419747748
ENSMUST00000017821	Wsb1	14.44782499	49.22942651	3.407393607	0.048	0.17847596	23.12419731	234.2587341	10.13006423	0.024	0.129157716	1.594137069	5.045698967	3.163802701	0.068	0.410260172
ENSMUST00000017831	Rhot1	14.34656309	13.54885004	0.944396923	0.676	0.753243014	22.03351901	20.94190059	0.950458713	0.804	0.887558197	1.588491859	1.59845063	1.00626538	0.984	1
ENSMUST00000017851	Serinc3	50.40653942	62.70864551	1.24405774	0.104	0.207075556	95.93438243	100.3008569	1.045514746	0.494	0.62424158	1.944329742	1.598389299	0.822168738	0.238	0.535008264
ENSMUST00000017904	Ctsa	52.45051066	61.88713999	1.179914918	0.036	0.17847596	213.7301058	228.4891431	1.069054232	0.244	0.368930713	4.071610926	3.698257882	0.908325875	0.144	0.45696
ENSMUST00000017945	Mlx	9.456270069	6.036283062	0.638336576	0.1	0.203201708	30.96649199	24.341046	0.78605158	0.156	0.270083201	3.345377898	4.042611672	1.208354763	0.084	0.410260172
ENSMUST00000017946	Fam134c	7.369757423	11.57119152	1.570091233	0.074	0.186432021	30.98478712	27.12377174	0.875393988	0.038	0.135427234	4.684577742	2.344438771	0.500565544	0.154	0.466162162
ENSMUST00000017981	Nkiras2	12.56998244	8.247342014	0.656114044	0.132	0.236934245	28.06344976	19.92354646	0.709956783	0.182	0.30119774	2.328873814	2.625313927	1.127234407	0.748	0.91221265
ENSMUST00000018002	Ift52	20.5013696	16.71476058	0.815299705	0.09	0.196008007	39.08816069	22.31299113	0.570848561	0.022	0.129157716	1.915887939	1.339155228	0.699130711	0.05	0.410260172
ENSMUST00000018087	Gdap1l1	25.77483795	27.21179609	1.055750424	0.622	0.708624084	39.49645635	47.04393371	1.191087681	0.09	0.192269285	1.547860326	1.744581679	1.127010389	0.328	0.607501946
ENSMUST00000018156	Rac3	12.73435514	16.54355006	1.299127429	0.12	0.224274847	31.86638247	28.45481463	0.892944837	0.536	0.661938706	2.742467645	1.724839438	0.629072277	0.37	0.641602914
ENSMUST00000018186	Cyb5r3	305.1475161	302.1586834	0.990205286	0.912	0.936595469	435.1060779	392.5275676	0.902142455	0.272	0.39883558	1.435466505	1.300184959	0.90582339	0.378	0.646932135
ENSMUST00000018274	Csnk1d	49.95717688	96.56173193	1.932890086	0.032	0.17847596	104.3047291	133.9584507	1.284296192	0.054	0.150701356	2.098988261	1.386980195	0.660946645	0.056	0.410260172
ENSMUST00000018287	Mafk	3.353235473	29.54545191	8.811028079	0.034	0.17847596	8.445151878	67.07414312	7.941503313	0.026	0.129157716	2.683289529	2.269660641	0.845907499	0.492	0.735729825
ENSMUST00000018304	Med1	12.72355399	11.53955984	0.906944699	0.46	0.564148148	15.12874966	10.61760543	0.701836162	0.03	0.129157716	1.215782392	0.923185005	0.759531869	0.148	0.461198036
ENSMUST00000018315	Vmp1	27.62388936	26.34594066	0.953737554	0.56	0.653533558	86.35861548	66.78495311	0.773347041	0.04	0.137410916	3.160912453	2.549449624	0.806616142	0.2	0.505039788
ENSMUST00000018333	Uchl5	9.014355438	9.207378483	1.021412851	0.916	0.939057208	33.27429356	36.21076604	1.088247831	0.176	0.294726473	3.785791472	4.155880298	1.097731504	0.656	0.848810058
ENSMUST00000018353	Stk4	14.73029432	13.9586524	0.947615309	0.43	0.537129736	22.64501966	21.53638254	0.951044946	0.818	0.899752744	1.514037006	1.540299748	1.01733472	0.934	1
ENSMUST00000018361	Pmp22	290.5883738	310.8532574	1.06973742	0.22	0.330934229	286.6867251	262.958965	0.917234824	0.582	0.702013304	0.999492146	0.846304122	0.84688733	0.434	0.692363636
ENSMUST00000018429	Pld2	12.2224239	14.81355415	1.211998067	0.158	0.266340859	20.95530262	22.53101688	1.075190471	0.338	0.467867684	1.730145409	1.575200308	0.910495617	0.564	0.786275673
ENSMUST00000018431	Spag7	16.32061678	17.68066868	1.083333364	0.532	0.628757294	12.08370539	10.57285044	0.874977925	0.618	0.731874981	0.794173456	0.602938952	0.759505927	0.464	0.713759645
ENSMUST00000018437	Pfn1	407.060003	422.9367315	1.039003411	0.602	0.689967193	720.8463023	865.9277262	1.201265127	0.032	0.133175956	1.782640495	2.059430685	1.155182724	0.188	0.495435294
ENSMUST00000018449	Prpf8	33.34169674	35.36150179	1.060578952	0.288	0.400329987	53.97367769	68.90945672	1.276718262	0.03	0.129157716	1.618291866	1.958872002	1.21032659	0.076	0.410260172
ENSMUST00000018466	Tomm34	30.56828788	26.426484	0.864506514	0.16	0.268228043	68.49673439	52.16124144	0.761517763	0.018	0.129157716	2.249822733	1.990036876	0.884581823	0.132	0.441507246
ENSMUST00000018470	Ywhab	79.23135907	93.24577258	1.17687963	0.082	0.190341969	355.6887617	510.0205719	1.43389444	0.02	0.129157716	4.512282046	5.473957672	1.213076784	0.062	0.410260172
ENSMUST00000018547	Ggnbp2	16.83119231	23.41496389	1.391164896	0.172	0.282804836	51.32209819	71.49323028	1.393022495	0.018	0.129157716	3.268091825	3.091150181	0.945874373	0.82	0.952580842
ENSMUST00000018556	Kansl1	16.08607675	26.13797556	1.624881937	0.036	0.17847596	9.714610701	15.15588065	1.560054341	0.036	0.133483934	0.601419027	0.58131978	0.96663577	0.708	0.887300971
ENSMUST00000018568	Drg2	23.86666942	17.87767032	0.749064313	0.186	0.297662534	66.23834961	55.44835124	0.837105913	0.236	0.360701585	2.814349995	3.102082358	1.102201276	0.158	0.469316693
ENSMUST00000018569	Dhx40	9.984674731	10.94198209	1.095877671	0.408	0.516510638	37.9446353	47.73767079	1.258080683	0.052	0.148326592	3.973753545	4.388133038	1.104252877	0.666	0.856510638
ENSMUST00000018625	Appbp2	12.21670852	15.87463354	1.299419849	0.088	0.194941245	69.90314137	115.4930344	1.652177284	0.03	0.129157716	5.833903232	7.3255317	1.255638938	0.234	0.532142132
ENSMUST00000018644	Adora2b	9.363214346	5.621602611	0.600392387	0.132	0.236934245	19.00043117	12.08819056	0.636225264	0.022	0.129157716	2.06914875	2.57470304	1.244211577	0.45	0.705330315
ENSMUST00000018645	Ncor1	13.44435388	13.723516	1.020764264	0.908	0.933746692	13.3031363	11.71421552	0.880569415	0.286	0.411597884	1.026359847	0.852064683	0.830346528	0.32	0.603098243
ENSMUST00000018681	Pcgf2	17.5407555	21.10905983	1.20342934	0.194	0.305838129	9.058398303	10.19453864	1.125410132	0.53	0.656765376	0.546608237	0.490203857	0.896998663	0.768	0.924318584
ENSMUST00000018685	Cwc25	5.439101883	16.28264584	2.993627659	0.034	0.17847596	17.75963002	61.56309299	3.466323712	0.022	0.129157716	3.324108207	3.783122949	1.138045054	0.346	0.621787636
ENSMUST00000018691	Pip4k2b	18.4526622	22.09969628	1.197642705	0.12	0.224274847	31.3733712	25.75191566	0.820826511	0.018	0.129157716	1.704896351	1.174782791	0.689246325	0.038	0.410260172
ENSMUST00000018700	Dlg4	16.63328284	26.29126711	1.5806421	0.052	0.17847596	12.11301344	10.48511969	0.865618958	0.06	0.158008299	0.729201635	0.403330358	0.553724258	0.032	0.410260172
ENSMUST00000018737	Sparc	840.7887889	976.4923261	1.16140027	0.052	0.17847596	1545.480394	1955.313175	1.265181311	0.03	0.129157716	1.846994138	2.002758355	1.084288264	0.37	0.641602914
ENSMUST00000018743	Mief2	10.47738817	4.702265143	0.448801272	0.076	0.187319094	13.63372566	6.5780607	0.482522411	0.046	0.141836437	1.423693365	1.559881792	1.095591396	0.868	0.981105373
ENSMUST00000018755	Pdlim4	130.1281963	44.39139895	0.341135897	0.044	0.17847596	156.0869069	90.15768058	0.577614771	0.024	0.129157716	1.208884405	2.03024884	1.678878438	0.026	0.410260172
ENSMUST00000018792	Dusp14	34.65503783	44.92754446	1.296421741	0.078	0.188287797	48.53630356	78.12760319	1.609660971	0.022	0.129157716	1.416063296	1.751245734	1.236533145	0.212	0.515844089
ENSMUST00000018803	Pnpo	16.59047111	13.83802667	0.83409486	0.456	0.560777652	26.6781745	34.34534849	1.287384229	0.182	0.30119774	1.696776703	2.579510977	1.519935438	0.202	0.506563056
ENSMUST00000018816	Copz2	33.05220143	36.27723405	1.097573913	0.262	0.374580815	19.54862055	19.91220166	1.01859786	0.884	0.948112097	0.588401707	0.553270227	0.940394675	0.602	0.812049593
ENSMUST00000018821	Slc25a39	66.25111073	50.51655937	0.76250132	0.06	0.1785	30.51134763	8.79502286	0.288277486	0.036	0.133483934	0.456912973	0.177695182	0.390238304	0.04	0.410260172
ENSMUST00000018875	Ap2b1	15.88005181	12.1042919	0.76223252	0.17	0.280181779	34.48688391	38.12331079	1.105440707	0.152	0.265511927	2.227169185	3.263268351	1.465000222	0.11	0.430061602
ENSMUST00000018880	Ndel1	9.275554856	48.62821526	5.242620632	0.036	0.17847596	35.19162401	130.3289357	3.703331006	0.02	0.129157716	3.8972894	2.690248384	0.690366494	0.06	0.410260172
ENSMUST00000018887	Myh10	18.05064337	15.62350937	0.865537535	0.08	0.189276173	62.1358012	61.88184848	0.995913006	0.952	1	3.439883031	3.978454971	1.156521432	0.132	0.441507246
ENSMUST00000018909	Fxr2	7.412910896	13.53530125	1.825909071	0.046	0.17847596	29.53037501	35.51847498	1.202770781	0.028	0.129157716	4.148931727	2.624298305	0.632612409	0.136	0.447033233
ENSMUST00000018914	Atp5g3	687.5365463	906.2997601	1.318184124	0.058	0.17847596	965.0536382	1146.209169	1.18771531	0.036	0.133483934	1.418221598	1.266194592	0.892880008	0.24	0.53602346
ENSMUST00000018965	Avpi1	46.10378308	24.99088566	0.542057159	0.064	0.180929473	30.98123029	20.3688147	0.657467668	0.14	0.251412403	0.668575401	0.850744524	1.272066631	0.22	0.521968847
ENSMUST00000018990	Pank3	12.62524369	16.17368408	1.28105916	0.13	0.234671723	57.39513724	70.34251138	1.22557919	0.06	0.158008299	4.64108353	4.371850029	0.942001582	0.678	0.864498242
ENSMUST00000018992	Rars	28.05185673	25.64583881	0.914229637	0.204	0.315336716	59.34439365	55.81761936	0.940572063	0.482	0.613659646	2.123397443	2.188851415	1.030810606	0.782	0.931598936
ENSMUST00000018993	Wwc1	70.21135788	85.1957952	1.213418993	0.056	0.17847596	26.30129521	9.808372627	0.372947401	0.024	0.129157716	0.378092658	0.114591363	0.304915858	0.03	0.410260172
ENSMUST00000019038	9-Sep	75.85889266	49.41461453	0.651401738	0.068	0.182226601	174.3945171	114.0830626	0.654168551	0.04	0.137410916	2.341877932	2.318078267	0.989841697	0.934	1
ENSMUST00000019043	Irf1	14.56410553	4.330911156	0.297368839	0.048	0.17847596	45.51479108	12.67076298	0.278403663	0.028	0.129157716	3.132025068	3.28172172	1.047780228	0.886	0.987094207
ENSMUST00000019067	Med11	23.54795564	9.897091519	0.420295149	0.042	0.17847596	22.27952768	14.53933141	0.65260265	0.35	0.480374842	0.933457738	1.464546583	1.568339074	0.302	0.589298488
ENSMUST00000019074	Ccl4	37.31418127	30.80186631	0.82547346	0.35	0.462055816	98.75815818	93.85904454	0.950393323	0.64	0.751617579	2.733466225	3.13618766	1.147276069	0.454	0.707667622
ENSMUST00000019075	Gm16515	20.90542963	18.64001875	0.891635287	0.166	0.275077459	28.13850879	31.76513919	1.128880373	0.616	0.73121197	1.370667634	1.718908223	1.253881175	0.406	0.669719731
ENSMUST00000019183	Dalrd3	20.82463204	15.59026537	0.748645418	0.04	0.17847596	16.30916852	15.54783462	0.953321519	0.672	0.778869578	0.789218253	0.997733113	1.263869961	0.156	0.467754331
ENSMUST00000019198	Fis1	197.1162399	165.6774043	0.840506111	0.128	0.232494157	155.9895321	167.7987562	1.075704749	0.216	0.33967706	0.794730275	1.022358882	1.286062519	0.064	0.410260172
ENSMUST00000019199	Plod1	18.38774418	19.20945961	1.044688213	0.32	0.433805625	64.30447518	72.42550762	1.126288351	0.172	0.289492155	3.518170577	3.776924644	1.073527004	0.528	0.761311624
ENSMUST00000019229	Med8	23.74455539	18.56871423	0.782019875	0.28	0.392	38.03104513	25.19913351	0.66260264	0.09	0.192269285	1.641313292	1.410906492	0.85970594	0.412	0.673924399
ENSMUST00000019231	Atp6ap1	128.162308	147.0199539	1.147138782	0.224	0.334834936	244.0111429	259.2278367	1.062360396	0.238	0.363029842	1.952918878	1.762982746	0.902792212	0.5	0.741866355
ENSMUST00000019268	Scrn1	36.33747982	32.45383692	0.893122943	0.044	0.17847596	121.3697025	120.570898	0.993418473	0.908	0.966908277	3.341551426	3.717234756	1.112394181	0.278	0.56793133
ENSMUST00000019302	Tmem160	15.6488319	15.3494852	0.980870988	0.914	0.937637931	35.85683988	52.38932201	1.461056276	0.064	0.162096442	2.488914357	3.412791688	1.371047835	0.234	0.532142132
ENSMUST00000019317	Rab5c	96.90323909	116.6775346	1.204062276	0.05	0.17847596	217.7983291	251.3965586	1.154262319	0.144	0.255820854	2.253537675	2.156438429	0.956931637	0.666	0.856510638
ENSMUST00000019333	Rnf145	18.81936063	29.90303907	1.58895085	0.038	0.17847596	19.48080605	15.59162631	0.800368624	0.056	0.153581563	1.041254335	0.523303841	0.503047887	0.028	0.410260172
ENSMUST00000019354	Atp6v1e1	82.49203289	121.6588108	1.474794675	0.048	0.17847596	303.9705777	547.1578635	1.800032976	0.02	0.129157716	3.722674116	4.566925154	1.226725275	0.222	0.523614741
ENSMUST00000019382	Tecr	298.1916247	353.1788207	1.184402215	0.092	0.197595037	321.4923694	340.8720964	1.060280332	0.404	0.536132427	1.082886133	0.962822137	0.889228221	0.128	0.438528115
ENSMUST00000019405	Map1s	9.931514796	7.911554632	0.79661107	0.28	0.392	16.3472066	12.04087319	0.7365868	0.036	0.133483934	1.68513885	1.675918196	0.994531498	0.98	1
ENSMUST00000019439	Tmem129	16.47521849	17.9849096	1.091634057	0.452	0.556667529	31.35088522	40.40172655	1.288685713	0.02	0.129157716	1.970850136	2.244976641	1.139019949	0.372	0.642583806
ENSMUST00000019441	Nop9	30.03056538	8.666594672	0.288592458	0.042	0.17847596	37.50625336	14.40237457	0.384015711	0.022	0.129157716	1.257959521	1.68659785	1.340470303	0.078	0.410260172
ENSMUST00000019447	Psmc3ip	80.21285609	60.6990162	0.756724285	0.042	0.17847596	112.3853964	84.98639732	0.756207157	0.044	0.139918163	1.401742269	1.396790705	0.996470083	0.95	1
ENSMUST00000019470	Psme3	47.28541935	45.77303512	0.968015844	0.492	0.594584576	100.839849	93.61293594	0.928333477	0.582	0.702013304	2.140913304	2.047269864	0.956280471	0.72	0.894976334
ENSMUST00000019503	Gdpd2	27.21900051	37.41380244	1.374547255	0.042	0.17847596	43.45220287	47.4709887	1.092485377	0.07	0.169029803	1.598194823	1.270576467	0.795135432	0.038	0.410260172
ENSMUST00000019506	D8Ertd738e	109.014267	131.3886152	1.205242385	0.09	0.196008007	163.0325525	225.0399785	1.380335367	0.026	0.129157716	1.517735837	1.715920499	1.130493175	0.306	0.593908257
ENSMUST00000019514	Calm3	249.3902972	269.5708484	1.080919552	0.274	0.386012579	727.8763549	738.4657921	1.014548381	0.872	0.938413452	2.967775533	2.739195804	0.923005385	0.588	0.802402437
ENSMUST00000019605	Plscr3	9.988294824	5.251706375	0.525786079	0.054	0.17847596	12.14975765	10.54559082	0.867978042	0.448	0.580958284	1.246689999	2.08964198	1.675610112	0.11	0.430061602
ENSMUST00000019615	Cdc37	41.36700405	48.13812256	1.163684044	0.096	0.200366128	95.26699238	129.3880378	1.358158544	0.048	0.144037825	2.313701018	2.686544031	1.1610761	0.184	0.493778717
ENSMUST00000019638	Cops6	67.77283606	54.23565112	0.800256478	0.048	0.17847596	142.1272783	115.8103074	0.81483649	0.048	0.144037825	2.101064745	2.139302139	1.018190398	0.796	0.939460096
ENSMUST00000019660	Zkscan1	11.41426844	5.713319608	0.5005419	0.046	0.17847596	27.01830379	16.54046098	0.612209001	0.024	0.129157716	2.430078035	2.913525295	1.198861268	0.228	0.529727883
ENSMUST00000019683	Rcn3	31.83719966	27.36935588	0.859665931	0.108	0.21193713	59.24300554	77.6570777	1.310817474	0.106	0.211168193	1.896311385	2.836742804	1.495665301	0.084	0.410260172
ENSMUST00000019684	Slc9a3r2	18.34411028	15.08651303	0.822417266	0.09	0.196008007	13.6164006	10.72308165	0.787527808	0.44	0.573219295	0.745032041	0.758285295	1.017764992	0.958	1
ENSMUST00000019722	Ubxn6	28.59624833	29.36922413	1.027030672	0.806	0.855062822	27.8186052	20.55788311	0.739007005	0.064	0.162096442	0.976188302	0.715081971	0.732798345	0.116	0.433279058
ENSMUST00000019723	D17Wsu104e	41.86797039	33.08886977	0.790314636	0.222	0.332563336	107.7540985	134.879031	1.251727601	0.032	0.133175956	2.739361152	4.118403554	1.503233817	0.124	0.437214815
ENSMUST00000019726	Plin3	10.81763544	12.64832233	1.169231705	0.43	0.537129736	51.97722044	69.55759123	1.338225715	0.058	0.155977401	5.063972074	5.488739831	1.083863791	0.678	0.864498242
ENSMUST00000019791	Sema6a	40.04475978	31.68869329	0.791331836	0.048	0.17847596	54.28695416	39.31950996	0.724295298	0.1	0.204018216	1.354000009	1.240736716	0.916410854	0.452	0.706284776
ENSMUST00000019803	Ccdc12	30.73210079	24.30161964	0.790756864	0.146	0.252082521	47.45307974	43.44480362	0.915533582	0.316	0.44468884	1.544279577	1.865020521	1.207561757	0.264	0.55634311
ENSMUST00000019833	1110001J03Rik	118.0970678	113.0655498	0.957395064	0.694	0.767461014	70.16967706	93.78884649	1.336596003	0.034	0.133483934	0.610561003	0.832993145	1.363712108	0.112	0.430369324
ENSMUST00000019854	Mrpl24	14.36966915	10.76589723	0.74920982	0.176	0.28751952	67.68269407	48.85744561	0.721864347	0.082	0.183625992	4.891710087	4.597683404	0.939905149	0.748	0.91221265
ENSMUST00000019931	Lrp11	9.342132557	10.84228486	1.160579214	0.424	0.531377983	16.21445963	13.16119235	0.811706399	0.258	0.384827262	1.810061298	1.222177622	0.675392723	0.138	0.450303342
ENSMUST00000019932	1700021F05Rik	32.74829634	25.49847759	0.778619972	0.066	0.181595376	31.01999675	18.74093688	0.604169396	0.024	0.129157716	0.953517375	0.735147114	0.771224426	0.06	0.410260172
ENSMUST00000019938	Nr2e1	9.045433078	16.32428817	1.804699458	0.076	0.187319094	12.85024221	15.82519085	1.231491135	0.182	0.30119774	1.42861964	0.985517836	0.690056158	0.034	0.410260172
ENSMUST00000019945	Pex3	11.0719699	10.60743261	0.958043844	0.686	0.761045302	34.08153851	33.08771617	0.970840718	0.896	0.957611002	3.238092193	3.112417195	0.96120055	0.854	0.971335723
ENSMUST00000019950	Ltv1	12.75797095	8.409452234	0.659152797	0.146	0.252082521	29.96556518	16.94270772	0.565420415	0.024	0.129157716	2.43720242	2.056443733	0.84383631	0.378	0.646932135
ENSMUST00000019975	Wasf1	25.29608342	29.84657351	1.179889116	0.072	0.185693193	32.34099561	38.35567601	1.185971221	0.332	0.461744339	1.266524571	1.282870325	1.012895809	0.952	1
ENSMUST00000019977	Ddo	11.34227061	9.8412915	0.867665024	0.138	0.243853364	42.04824578	43.43446316	1.032966522	0.592	0.711259189	3.744903327	4.42563005	1.181725652	0.23	0.531134021
ENSMUST00000020002	Abracl	18.96380774	23.15201946	1.220852889	0.28	0.392	102.0219582	134.2331424	1.31572486	0.022	0.129157716	5.539825305	5.989243489	1.081110333	0.646	0.841878166
ENSMUST00000020004	Asf1a	19.59587591	19.39816751	0.989910713	0.946	0.960759568	56.84776091	66.01027127	1.16117344	0.492	0.623058198	3.009487756	3.432757698	1.14059846	0.594	0.806687589
ENSMUST00000020022	Smpdl3a	64.03385948	68.91298091	1.076195961	0.136	0.241777778	109.3499326	109.0608118	0.997356028	0.99	1	1.714154835	1.583011804	0.923538664	0.564	0.786275673
ENSMUST00000020023	Reep3	15.54274408	18.55307747	1.193680947	0.19	0.301843972	77.0909957	64.11257528	0.831650221	0.184	0.303058824	5.122907138	3.451631143	0.673827813	0.158	0.469316693
ENSMUST00000020049	Ccdc59	9.976424619	15.21090878	1.524685382	0.096	0.200366128	43.46752058	67.00441828	1.541469951	0.022	0.129157716	4.606721408	4.631544018	1.005387177	0.974	1
ENSMUST00000020078	Lims1	17.62148828	10.95768194	0.621836349	0.032	0.17847596	77.96287976	61.03296841	0.782849296	0.088	0.190508243	4.458071766	5.58429484	1.25256895	0.172	0.484449704
ENSMUST00000020085	Ube2d1	31.34321808	28.47009467	0.90833349	0.538	0.63378314	71.15778975	56.83274519	0.798689036	0.282	0.407535484	2.33330969	2.046915297	0.877310883	0.618	0.821124913
ENSMUST00000020106	Arid5b	6.508547041	35.30341024	5.424161495	0.034	0.17847596	9.7870262	56.103079	5.731909361	0.022	0.129157716	1.498965914	1.59270552	1.062494491	0.71	0.88849162
ENSMUST00000020145	Sgk1	16.87534416	26.52686315	1.571930201	0.046	0.17847596	36.49077688	68.48060902	1.876631254	0.02	0.129157716	2.160160765	2.612882487	1.209480817	0.096	0.411212598
ENSMUST00000020153	Hbs1l	18.05372184	24.79739567	1.373533717	0.046	0.17847596	21.21511314	28.11855602	1.325386786	0.018	0.129157716	1.180829912	1.133639778	0.960070283	0.468	0.716727931
ENSMUST00000020171	Ctgf	13.44770272	50.46363077	3.752583756	0.042	0.17847596	52.8253473	239.025304	4.524755473	0.02	0.129157716	3.924074761	4.745614608	1.209305528	0.126	0.438528115
ENSMUST00000020174	Stx7	32.74831117	39.20097493	1.197038062	0.246	0.358091743	108.3840181	129.459333	1.194448599	0.262	0.389877296	3.435066902	3.325813186	0.968203845	0.872	0.982855113
ENSMUST00000020188	Ifngr1	20.53596417	14.00546935	0.681997165	0.05	0.17847596	59.39535665	47.20747343	0.794804195	0.094	0.197599779	2.88750589	3.395850958	1.175988932	0.074	0.410260172
ENSMUST00000020217	Nudt4	113.8751699	161.8235561	1.42106094	0.048	0.17847596	152.8626754	131.5025701	0.860266965	0.066	0.164213002	1.347261861	0.821302236	0.609898017	0.046	0.410260172
ENSMUST00000020220	Nuak1	9.922890857	15.21744454	1.533569678	0.04	0.17847596	21.66017079	23.96132223	1.106233936	0.382	0.513106173	2.179866034	1.578029011	0.724037601	0.082	0.410260172
ENSMUST00000020223	Tcp11l2	21.47088208	36.70802036	1.709665221	0.038	0.17847596	111.2026488	219.4522749	1.97343592	0.022	0.129157716	5.239891208	5.983551596	1.141895788	0.258	0.55086291
ENSMUST00000020234	Timp3	27.70843156	21.67759117	0.782346382	0.056	0.17847596	260.5737193	244.5447368	0.938486041	0.618	0.731874981	9.35503796	11.27082028	1.204764274	0.06	0.410260172
ENSMUST00000020248	Ccdc53	30.48170996	27.99464511	0.918407962	0.442	0.548431411	41.49639066	35.83165116	0.86349167	0.186	0.305033592	1.391624658	1.302653	0.936112249	0.744	0.910249639
ENSMUST00000020253	Chpt1	10.79625718	8.88108363	0.822607639	0.09	0.196008007	26.16056634	15.39016711	0.588312141	0.078	0.179091951	2.459998003	1.75270799	0.71260033	0.242	0.536244399
ENSMUST00000020263	Hnrnph3	23.00452419	19.05858637	0.828471227	0.238	0.349654321	37.11193415	24.73009097	0.666373908	0.034	0.133483934	1.637808193	1.296968283	0.792019645	0.178	0.489050505
ENSMUST00000020268	Ccar1	22.67488378	18.73869883	0.826407712	0.04	0.17847596	41.17170879	45.57169854	1.106866657	0.324	0.452850798	1.816755372	2.432295175	1.338626315	0.05	0.410260172
ENSMUST00000020273	Supv3l1	11.02950437	4.001913595	0.36283712	0.034	0.17847596	13.26860353	5.594655466	0.421689725	0.02	0.129157716	1.201138276	1.397731201	1.163536033	0.092	0.410260172
ENSMUST00000020284	Tysnd1	14.39194042	8.14682235	0.566068377	0.058	0.17847596	17.65938098	12.67544257	0.71778987	0.202	0.324085106	1.2236511	1.597596325	1.305348376	0.182	0.491703441
ENSMUST00000020285	Sar1a	84.67511076	145.2050023	1.714848684	0.04	0.17847596	210.5156921	286.1613004	1.359333065	0.09	0.192269285	2.493498947	1.965592134	0.788371603	0.174	0.485771261
ENSMUST00000020286	Ppa1	30.06285657	20.96182439	0.697266554	0.054	0.17847596	29.91652434	28.38814122	0.948913449	0.544	0.667596519	1.012416609	1.35402975	1.337090529	0.11	0.430061602
ENSMUST00000020288	Eif4ebp2	64.6104445	57.75403101	0.893880726	0.282	0.394147917	64.69739279	28.66213258	0.443026965	0.02	0.129157716	1.019827914	0.495043202	0.485922451	0.036	0.410260172
ENSMUST00000020298	Pcbd1	31.50594226	33.10448659	1.050737868	0.444	0.5501959	25.30227345	25.47344451	1.006764779	0.97	1	0.82073224	0.769910258	0.938152624	0.776	0.929247799
ENSMUST00000020307	Anapc16	67.359927	74.12857428	1.100484778	0.158	0.266340859	89.86286202	88.1776091	0.9812466	0.356	0.486855091	1.342519738	1.189538307	0.886133841	0.26	0.5526542
ENSMUST00000020308	Ddit4	38.15005803	18.32475718	0.480333665	0.076	0.187319094	116.8819349	91.38289075	0.781841171	0.12	0.226779156	3.221686453	4.99102854	1.549027066	0.092	0.410260172
ENSMUST00000020311	Micu1	28.73977157	29.66386484	1.032153814	0.838	0.879819134	84.17448154	100.7122197	1.196467402	0.05	0.145788668	3.061752935	3.416654402	1.115876623	0.512	0.750315952
ENSMUST00000020315	Cand1	18.21779521	20.54208021	1.127583221	0.188	0.300043588	92.63827335	124.4998683	1.343931832	0.028	0.129157716	5.193040323	6.060632911	1.167036167	0.266	0.557779736
ENSMUST00000020322	Srgap1	10.66975225	12.88413837	1.207538663	0.258	0.370112639	17.88991548	17.47822983	0.976989123	0.9	0.960403531	1.713553342	1.386063729	0.808994211	0.3	0.587503214
ENSMUST00000020339	Tbc1d15	5.756140043	13.87138061	2.40984071	0.046	0.17847596	20.99004356	54.52302242	2.597489842	0.024	0.129157716	3.718443197	3.973194833	1.068491874	0.756	0.917707364
ENSMUST00000020358	Rab1	63.58557453	132.1174422	2.077789548	0.042	0.17847596	263.1542369	565.7038669	2.149700205	0.022	0.129157716	4.146510852	4.307124769	1.038725376	0.738	0.907574358
ENSMUST00000020359	Gamt	18.03470662	17.19433266	0.953402405	0.594	0.68223556	27.1444055	28.16663603	1.037657589	0.862	0.931336643	1.516209397	1.629894445	1.074930361	0.544	0.773400037
ENSMUST00000020361	Ndufs7	145.1245393	119.2053307	0.821400235	0.054	0.17847596	124.5927545	130.5759649	1.048021752	0.592	0.711259189	0.859016927	1.094638092	1.273972706	0.05	0.410260172
ENSMUST00000020375	Rab3ip	15.82648455	20.04530275	1.266566981	0.124	0.228112077	10.15519644	9.381351076	0.923805593	0.134	0.243799331	0.648322373	0.483527698	0.746205149	0.104	0.419747748
ENSMUST00000020377	Tcf3	27.39130194	24.60212488	0.898172892	0.156	0.264432673	15.03057459	11.40694678	0.758932254	0.086	0.188319724	0.551747078	0.461119101	0.836040785	0.168	0.480829763
ENSMUST00000020379	Tcf3	26.99720923	24.45431291	0.905808919	0.188	0.300043588	14.50169003	12.29839366	0.848076711	0.246	0.370997228	0.541242506	0.498992104	0.922082091	0.564	0.786275673
ENSMUST00000020381	Frs2	10.34022747	14.37837562	1.390527981	0.036	0.17847596	16.68448043	13.9637466	0.836940036	0.43	0.563081155	1.599011326	0.97193854	0.608082283	0.094	0.410260172
ENSMUST00000020382	Yeats4	57.32182274	34.27067143	0.5978643	0.072	0.185693193	31.3891705	16.41875336	0.523085829	0.052	0.148326592	0.572066728	0.477479843	0.834946123	0.442	0.699267138
ENSMUST00000020391	Rab36	16.5675798	17.19999248	1.0381717	0.73	0.796858249	26.45764381	27.5483369	1.041222562	0.762	0.856336432	1.639848962	1.613557265	0.983976772	0.916	1
ENSMUST00000020403	Csrp2	64.30294336	92.31260216	1.435589062	0.044	0.17847596	122.6780322	166.8830585	1.360330739	0.112	0.217877905	1.901887927	1.821607292	0.957811159	0.782	0.931598936
ENSMUST00000020408	Mdm2	40.50172526	71.9456895	1.776361106	0.042	0.17847596	36.33267184	52.98733554	1.458380969	0.038	0.135427234	0.898999952	0.736776342	0.819751535	0.13	0.439059867
ENSMUST00000020420	Ap3d1	23.61812698	24.68129377	1.045014865	0.718	0.787257126	38.89878368	35.6359998	0.916123341	0.12	0.226779156	1.660385406	1.474921155	0.888367714	0.36	0.633932948
ENSMUST00000020440	Timm13	80.47846714	63.38709123	0.787627964	0.082	0.190341969	175.7287559	201.1132147	1.144451682	0.19	0.309527273	2.204006084	3.176847755	1.441196819	0.048	0.410260172
ENSMUST00000020446	Tmbim4	82.97464249	101.8793127	1.227836718	0.056	0.17847596	65.37890337	67.0559487	1.025650777	0.494	0.62424158	0.789983065	0.658349307	0.833582078	0.04	0.410260172
ENSMUST00000020452	Prmt2	29.75520527	33.4877567	1.125441965	0.158	0.266340859	26.47269733	33.1873798	1.253635991	0.064	0.162096442	0.89277661	1.003625893	1.124023478	0.416	0.677122462
ENSMUST00000020463	Ncln	11.03482349	7.98010758	0.723174919	0.06	0.1785	46.30526905	40.23333954	0.868874568	0.15	0.263468635	4.240333117	5.097275952	1.202045633	0.242	0.536244399
ENSMUST00000020478	Hcfc2	5.348754377	11.38562296	2.12864943	0.042	0.17847596	12.44065565	17.9483711	1.442683483	0.048	0.144037825	2.326765713	1.574882041	0.676993407	0.074	0.410260172
ENSMUST00000020484	Txnrd1	46.39916563	67.60592176	1.457050377	0.044	0.17847596	169.9525431	215.99108	1.270888951	0.03	0.129157716	3.659183249	3.201975818	0.875086191	0.084	0.410260172
ENSMUST00000020488	D10Wsu102e	15.36509691	14.12144812	0.91906014	0.358	0.469686133	44.4069599	29.81780429	0.671474311	0.018	0.129157716	2.914495645	2.150545031	0.737968872	0.106	0.423111111
ENSMUST00000020493	Pofut2	29.11929628	30.0463695	1.031837075	0.724	0.791443089	27.62163134	19.81372661	0.717336678	0.02	0.129157716	0.960168347	0.659433571	0.687115398	0.036	0.410260172
ENSMUST00000020500	Appl2	33.82977435	38.46294639	1.136955452	0.048	0.17847596	86.15890491	75.85639832	0.880425743	0.188	0.307123123	2.550253359	1.971437603	0.773124941	0.084	0.410260172
ENSMUST00000020501	Sumo3	44.96166753	65.47972761	1.456345621	0.062	0.179132018	28.55493165	49.43035811	1.731036435	0.042	0.139074783	0.679314858	0.752023272	1.106874652	0.694	0.87653466
ENSMUST00000020504	Hint1	348.324708	325.281877	0.933846694	0.202	0.313453953	357.7017466	342.8111422	0.958371568	0.314	0.442610402	1.027467175	1.059774366	1.031412954	0.648	0.843330144
ENSMUST00000020522	Pfkl	35.93024823	39.48365454	1.098897349	0.268	0.380161669	87.69628077	97.48670679	1.111638878	0.382	0.513106173	2.480813626	2.467425436	0.994605481	0.986	1
ENSMUST00000020524	Rhbdf1	11.45192277	10.21091917	0.891633604	0.55	0.644827586	11.75817619	5.797633631	0.493115635	0.022	0.129157716	1.07728926	0.581651127	0.540347705	0.104	0.419747748
ENSMUST00000020537	Nsg2	126.1873702	171.4979676	1.359073949	0.06	0.1785	385.1464923	542.9071538	1.409611031	0.034	0.133483934	3.117990919	3.18890998	1.022737822	0.9	0.993582875
ENSMUST00000020576	Ccng1	44.21678489	45.89130244	1.037870631	0.856	0.893298986	75.10967742	50.38591003	0.670835516	0.064	0.162096442	1.740785419	1.138364626	0.654136045	0.166	0.478522332
ENSMUST00000020578	Nudcd2	17.66307914	15.14462406	0.857416985	0.202	0.313453953	10.66702608	6.907575685	0.647596438	0.102	0.206604255	0.598019096	0.459938565	0.769488934	0.112	0.430369324
ENSMUST00000020586	Slc22a4	12.24888731	11.50149996	0.938983245	0.718	0.787257126	20.61817305	17.80674648	0.863649887	0.292	0.418256912	1.728612751	1.583229318	0.915944518	0.646	0.841878166
ENSMUST00000020608	Ppp2ca	38.15130571	44.94821924	1.178156774	0.048	0.17847596	332.4099148	456.2943702	1.37268468	0.03	0.129157716	8.802223353	10.15184869	1.153310359	0.258	0.55086291
ENSMUST00000020624	Cnot6	8.60879425	14.44933521	1.678438907	0.05	0.17847596	18.74628837	14.49808466	0.773396364	0.168	0.285090909	2.276086285	1.007626342	0.442946035	0.084	0.410260172
ENSMUST00000020629	Gfpt2	13.314404	8.260772538	0.620438777	0.068	0.182226601	37.49532019	27.74647652	0.740005323	0.056	0.153581563	2.834785337	3.671262667	1.29497202	0.324	0.605690722
ENSMUST00000020630	Hspa4	46.01893981	53.18122078	1.155637679	0.1	0.203201708	178.4040492	206.4129079	1.156995886	0.04	0.137410916	3.906274688	3.881567971	0.993676739	0.956	1
ENSMUST00000020634	Mapk9	11.31853326	10.49968064	0.927653822	0.398	0.507308452	21.19448885	16.80937685	0.79311107	0.096	0.199491405	1.889071924	1.600943984	0.847557156	0.256	0.549519729
ENSMUST00000020640	Gnb2l1	475.625331	636.0244757	1.33723844	0.046	0.17847596	515.6048053	583.5934556	1.131861685	0.158	0.272863492	1.091455939	0.921811592	0.84471287	0.25	0.544934173
ENSMUST00000020643	Rufy1	9.987139983	5.590483597	0.559768223	0.054	0.17847596	19.48422288	14.23400715	0.730553981	0.13	0.238630995	2.033030629	2.546597906	1.252487485	0.262	0.554429564
ENSMUST00000020653	Sar1b	90.49636085	103.8833908	1.147928931	0.262	0.374580815	182.2294375	210.8840417	1.157243788	0.032	0.133175956	2.058563206	2.047696464	0.994723764	0.978	1
ENSMUST00000020657	Ube2b	52.53798435	106.106891	2.019622419	0.046	0.17847596	99.60081833	198.4286478	1.99222917	0.02	0.129157716	1.917804816	1.866843201	0.97344096	0.848	0.967980815
ENSMUST00000020665	Med7	18.93403194	24.17383072	1.276739724	0.048	0.17847596	85.46820028	92.55455581	1.082911218	0.618	0.731874981	4.489276346	3.830309706	0.853245861	0.3	0.587503214
ENSMUST00000020687	Pttg1	29.55486389	48.26207751	1.63296565	0.038	0.17847596	65.68123545	60.03243905	0.91399811	0.24	0.364984026	2.280165234	1.244614242	0.546042971	0.052	0.410260172
ENSMUST00000020695	Tns3	29.04338215	30.91684773	1.064505765	0.258	0.370112639	49.78551092	46.30474349	0.930086134	0.47	0.603120472	1.712139889	1.496800377	0.874301268	0.168	0.480829763
ENSMUST00000020717	Arf5	39.95909337	28.43500941	0.711602967	0.092	0.197595037	189.5890531	227.6674938	1.200846195	0.114	0.220529337	4.846485336	8.218539004	1.695629473	0.082	0.410260172
ENSMUST00000020719	2310033P09Rik	14.79678744	7.630839955	0.515709237	0.062	0.179132018	13.69112488	3.237974467	0.236557473	0.018	0.129157716	0.948828064	0.422587741	0.445962545	0.04	0.410260172
ENSMUST00000020734	Eif4enif1	13.61920011	15.87713378	1.165790476	0.12	0.224274847	9.168525161	8.93555178	0.974592645	0.854	0.926636843	0.677055833	0.567607146	0.838584551	0.338	0.615800238
ENSMUST00000020741	Drg1	45.37095753	27.4296715	0.604564527	0.048	0.17847596	52.80220281	32.64295354	0.618219195	0.026	0.129157716	1.196090842	1.194591592	0.998747589	1	1
ENSMUST00000020754	Ccdc104	50.58918196	47.89277232	0.946699877	0.086	0.193550827	70.38201794	65.99217634	0.93762925	0.72	0.822857143	1.392081442	1.382071581	0.99281459	0.986	1
ENSMUST00000020755	Smek2	10.55484872	14.55021894	1.378534105	0.1	0.203201708	27.36805441	35.9947313	1.315198208	0.108	0.213034965	2.683069886	2.490348484	0.928198068	0.736	0.906139024
ENSMUST00000020769	Dbnl	34.37246032	17.77796719	0.51721544	0.04	0.17847596	58.68727202	54.99429195	0.93707465	0.262	0.389877296	1.725929918	3.116071232	1.804978418	0.048	0.410260172
ENSMUST00000020775	Dynll2	48.65178898	51.01541249	1.048582458	0.754	0.816618885	275.7576901	251.033287	0.910340439	0.516	0.644344319	5.850738311	5.103112695	0.872238713	0.576	0.793993846
ENSMUST00000020804	Gdpd1	41.42079764	48.36604342	1.167675327	0.102	0.205131238	64.24732496	57.52591356	0.895383866	0.31	0.438188567	1.575300468	1.187508936	0.753986286	0.18	0.48907599
ENSMUST00000020820	Mrpl22	48.90504339	34.31438914	0.701653383	0.06	0.1785	79.85280686	61.02362578	0.76420434	0.136	0.246378687	1.653018719	1.858413151	1.124179025	0.636	0.834127088
ENSMUST00000020822	Cnot8	22.84263212	24.35979167	1.066417895	0.352	0.464052622	41.75610613	43.21438895	1.034922986	0.864	0.932835838	1.804997899	1.786718151	0.989878311	0.948	1
ENSMUST00000020830	Mfap3	8.867730659	9.913942272	1.117979633	0.332	0.445082204	41.62885999	69.32269178	1.665239609	0.018	0.129157716	4.789784711	7.001864946	1.461736515	0.038	0.410260172
ENSMUST00000020831	Fam114a2	14.06902644	10.49387539	0.745884972	0.106	0.209905356	19.18942438	12.67621557	0.660601106	0.142	0.253390815	1.418324603	1.221482626	0.861312926	0.566	0.787766082
ENSMUST00000020835	Ppm1d	9.63132075	16.26299537	1.688552982	0.042	0.17847596	14.48615758	29.53170633	2.038543873	0.024	0.129157716	1.493814057	1.818732444	1.217363749	0.118	0.433520502
ENSMUST00000020846	Srebf1	18.38936982	21.98970648	1.19578358	0.224	0.334834936	52.87358576	55.09789378	1.042067621	0.422	0.554990848	2.924925397	2.541480478	0.868949181	0.34	0.615800238
ENSMUST00000020856	Bzw2	23.1428639	42.66014472	1.843339049	0.042	0.17847596	76.18076799	119.3152049	1.566204199	0.026	0.129157716	3.290897345	2.822529394	0.857720973	0.26	0.5526542
ENSMUST00000020878	Efcab10	46.88258172	47.95707007	1.022918711	0.764	0.824401247	35.11222785	41.09361221	1.170345614	0.356	0.486855091	0.778039151	0.860746016	1.106165222	0.712	0.889386912
ENSMUST00000020896	Tspan13	21.59065878	37.38556311	1.731561945	0.044	0.17847596	85.49350285	83.50126155	0.976697434	0.812	0.893927725	4.126079632	2.252851361	0.546112884	0.104	0.419747748
ENSMUST00000020909	Laptm4a	282.8736936	389.7461605	1.377809847	0.038	0.17847596	1156.684879	1420.315669	1.227919088	0.026	0.129157716	4.098264697	3.644183258	0.889228563	0.162	0.473442824
ENSMUST00000020915	Pum2	12.14700468	18.42576036	1.516897445	0.04	0.17847596	44.30205919	64.43550262	1.454448153	0.03	0.129157716	3.698453448	3.496924215	0.945524593	0.698	0.879835816
ENSMUST00000020922	Trib2	10.4955477	9.714411043	0.925574474	0.63	0.715383927	25.05725112	26.57677083	1.060639496	0.694	0.798655787	2.436575759	2.794908074	1.14700356	0.518	0.754607498
ENSMUST00000020926	Fam84a	36.20716194	19.71636111	0.544543125	0.038	0.17847596	81.65765448	52.63161528	0.644544239	0.044	0.139918163	2.265034634	2.676342578	1.181509999	0.2	0.505039788
ENSMUST00000020929	Amz2	22.26690735	16.70018283	0.750000104	0.054	0.17847596	29.50407313	10.99970655	0.372841189	0.02	0.129157716	1.340504134	0.65765619	0.490983347	0.04	0.410260172
ENSMUST00000020930	Gna13	30.70247859	41.02686467	1.336272072	0.04	0.17847596	66.30397935	61.83110287	0.932540866	0.652	0.761133047	2.167771726	1.505141138	0.694467343	0.15	0.463636364
ENSMUST00000020939	Nrcam	17.09325	11.01915013	0.644649212	0.032	0.17847596	126.26259	96.07981945	0.760954282	0.054	0.150701356	7.448444639	8.72602914	1.171500637	0.168	0.480829763
ENSMUST00000020954	Trappc12	15.52594457	9.777866328	0.62977594	0.05	0.17847596	26.6577395	20.40083528	0.765296322	0.028	0.129157716	1.742958575	2.087012192	1.197283136	0.128	0.438528115
ENSMUST00000020957	Adi1	23.5344701	28.66984264	1.218206423	0.062	0.179132018	81.58498774	88.41540939	1.083720524	0.428	0.560847901	3.46242044	3.079254103	0.889367651	0.208	0.512828747
ENSMUST00000020964	Fkbp1b	10.7363099	17.64521103	1.643507983	0.074	0.186432021	14.4778159	13.92458643	0.961790421	0.788	0.875095946	1.384796104	0.78855776	0.56975031	0.044	0.410260172
ENSMUST00000020971	Rnf144a	14.10495759	15.75247496	1.116804135	0.036	0.17847596	43.77622963	29.96296017	0.684464513	0.112	0.217877905	3.116936665	1.90252199	0.610506946	0.12	0.433754153
ENSMUST00000020991	Dnmt3a	16.38538977	17.66682989	1.078206264	0.146	0.252082521	39.53100565	34.01594861	0.860491342	0.036	0.133483934	2.412295532	1.929605228	0.799987073	0.026	0.410260172
ENSMUST00000021001	Rab10	62.46814833	70.68175612	1.131484733	0.166	0.275077459	173.6936668	210.6474185	1.212751216	0.09	0.192269285	2.826099753	2.988377333	1.057400727	0.74	0.909006452
ENSMUST00000021011	Ccl7	60.7314489	7.593273757	0.125030341	0.05	0.17847596	108.4328723	13.03108676	0.120184648	0.036	0.133483934	1.785643045	1.875230622	1.050142964	0.894	0.990356945
ENSMUST00000021018	Taf15	12.76562041	13.63179292	1.067851971	0.686	0.761045302	57.40418834	58.38793175	1.017136838	0.638	0.749962649	4.648911642	4.382105632	0.942621273	0.762	0.922051478
ENSMUST00000021049	Psmc5	103.3564399	94.07874215	0.910235901	0.19	0.301843972	131.2777588	120.4295039	0.917364736	0.278	0.403592833	1.27551771	1.27824657	1.002137738	0.964	1
ENSMUST00000021066	Cacng4	22.99556405	20.56997725	0.894519361	0.126	0.23017894	17.44887516	16.1679716	0.926595259	0.714	0.816858044	0.763161927	0.782047059	1.024713522	0.906	0.995684848
ENSMUST00000021077	Slc9a3r1	100.9710814	95.15559088	0.942404395	0.46	0.564148148	108.7812938	108.1164963	0.993888734	0.942	0.994355094	1.086927949	1.135127892	1.044304353	0.624	0.825496613
ENSMUST00000021082	Nt5c	35.75450218	26.29744689	0.735500295	0.064	0.180929473	44.3689098	36.91678871	0.832045611	0.194	0.31476438	1.261962006	1.406046038	1.114084218	0.508	0.747907984
ENSMUST00000021085	Nup85	11.42188843	4.806081061	0.420778148	0.046	0.17847596	16.34266217	11.17338312	0.68371354	0.054	0.150701356	1.430666455	2.562238449	1.790388005	0.142	0.454018472
ENSMUST00000021087	Mif4gd	21.06846709	21.13374104	1.003098182	0.982	0.986924254	21.76478321	20.26734803	0.93120233	0.7	0.803860072	1.086684295	0.959190488	0.88278418	0.638	0.835311673
ENSMUST00000021091	Pafah1b1	14.7532888	14.13425353	0.958040863	0.758	0.819785288	49.67820373	74.38027655	1.497231658	0.034	0.133483934	3.531193486	5.280647852	1.495288373	0.084	0.410260172
ENSMUST00000021130	Ten1	30.8383842	35.35914658	1.146595307	0.298	0.410335925	42.78421891	57.33678173	1.340130615	0.076	0.176629844	1.418160335	1.638312702	1.155128608	0.422	0.682512635
ENSMUST00000021133	Srp68	33.00548897	32.00210158	0.969599378	0.34	0.452936855	48.98769129	37.0016501	0.755330447	0.054	0.150701356	1.4843847	1.156097435	0.778988389	0.072	0.410260172
ENSMUST00000021147	Exoc7	14.46253007	11.9897007	0.829018204	0.082	0.190341969	36.79565623	30.50820478	0.829129815	0.134	0.243799331	2.538880935	2.614710269	1.029855468	0.836	0.961052981
ENSMUST00000021157	Med31	48.63061644	66.31084448	1.363561668	0.052	0.17847596	101.7246391	164.3803397	1.615928306	0.046	0.141836437	2.062745646	2.481773976	1.203042623	0.15	0.463636364
ENSMUST00000021158	Txndc17	48.61678708	44.07075965	0.90649264	0.308	0.421136086	112.1102018	91.05480007	0.812191811	0.018	0.129157716	2.325393253	2.082225895	0.895474526	0.272	0.563687619
ENSMUST00000021168	Wscd1	22.21915961	22.08460624	0.993944264	0.9	0.927398187	13.79142492	7.58127945	0.549742304	0.096	0.199491405	0.620841937	0.335829481	0.541664145	0.07	0.410260172
ENSMUST00000021177	Sec14l1	25.43648988	45.66402397	1.795217193	0.042	0.17847596	50.99748136	57.95222858	1.136371653	0.194	0.31476438	2.04052901	1.270675086	0.622903265	0.076	0.410260172
ENSMUST00000021197	Blmh	39.64156932	35.73994951	0.901577564	0.36	0.471741225	90.33069537	99.35049195	1.099851957	0.162	0.277818509	2.312612694	2.785250364	1.204285562	0.136	0.447033233
ENSMUST00000021201	Cpd	17.51485577	17.46922514	0.997394747	0.986	0.989507972	72.12038651	81.18141759	1.125635841	0.274	0.400227081	4.230191433	4.647723632	1.098679581	0.602	0.812049593
ENSMUST00000021203	Timm22	15.95274124	15.45105642	0.968551811	0.566	0.659020945	32.77358257	28.91397465	0.882237771	0.504	0.634037661	2.055850794	1.938540715	0.94296617	0.752	0.914455053
ENSMUST00000021204	Nxn	33.44289913	24.66602938	0.737556552	0.078	0.188287797	40.92431895	27.74364032	0.677933393	0.028	0.129157716	1.243649552	1.121976515	0.902243135	0.462	0.712987234
ENSMUST00000021239	Lrrc59	53.33493437	52.17278909	0.97821043	0.58	0.670809415	133.4555049	151.9796693	1.138803008	0.148	0.26097893	2.50321978	2.920252174	1.166531866	0.102	0.417876278
ENSMUST00000021243	Slc35b1	28.05837942	26.53955749	0.945869221	0.324	0.437437334	43.5021503	31.24954455	0.7183513	0.02	0.129157716	1.55828827	1.178650988	0.756531689	0.068	0.410260172
ENSMUST00000021246	Snx11	8.315214285	12.3784233	1.488647542	0.092	0.197595037	16.48555069	18.0820044	1.0968337	0.55	0.673007712	2.117738865	1.482527136	0.700193479	0.27	0.562296965
ENSMUST00000021251	Lrrc46	22.36501139	4.90637523	0.219377274	0.042	0.17847596	34.479355	12.77545197	0.370542936	0.032	0.133175956	1.542738849	2.601324254	1.685728292	0.038	0.410260172
ENSMUST00000021271	Per1	7.855911453	16.46326666	2.095653287	0.038	0.17847596	10.80064864	21.68989171	2.008109358	0.024	0.129157716	1.430748698	1.31668264	0.92033095	0.698	0.879835816
ENSMUST00000021287	Wdr16	11.58781627	12.28139295	1.059853959	0.674	0.752004688	41.76574643	44.83086519	1.073386582	0.534	0.660539873	3.689594453	3.68501694	0.998759681	0.994	1
ENSMUST00000021296	Tmem101	11.82850818	12.07849592	1.021134342	0.844	0.884411668	33.56481505	32.09998899	0.956359586	0.788	0.875095946	2.850556267	2.628873462	0.922259011	0.558	0.78307131
ENSMUST00000021306	Eftud2	32.39981939	27.59525558	0.851710167	0.12	0.224274847	67.44610956	58.59590188	0.868782996	0.152	0.265511927	2.094256917	2.119696675	1.012141594	0.898	0.992622351
ENSMUST00000021313	Dcakd	116.5219225	101.3916385	0.870150752	0.294	0.406666182	142.5458616	152.0873845	1.066936043	0.594	0.712987234	1.248061023	1.513271054	1.212327521	0.28	0.56957265
ENSMUST00000021314	Nmt1	14.4912781	13.23841687	0.913543773	0.332	0.445082204	50.04802619	42.08212779	0.840838094	0.052	0.148326592	3.52508396	3.182862842	0.90294584	0.518	0.754607498
ENSMUST00000021329	Gosr2	62.26458587	55.50834137	0.891491377	0.046	0.17847596	93.6917117	82.11583211	0.876448452	0.436	0.569371742	1.503694153	1.474470961	0.98057865	0.902	0.993582875
ENSMUST00000021332	Fkbp3	22.14428879	13.19605542	0.595912361	0.112	0.216825623	103.2421273	86.56077855	0.838426545	0.02	0.129157716	4.91570417	6.860511704	1.395551058	0.2	0.505039788
ENSMUST00000021333	Foxg1	46.10176415	114.0518026	2.473914062	0.044	0.17847596	19.15567156	33.8303389	1.766034292	0.046	0.141836437	0.422891574	0.296120552	0.700935263	0.118	0.433520502
ENSMUST00000021338	Ap4s1	27.03447592	41.76471452	1.544868657	0.054	0.17847596	46.03036325	25.98100766	0.564441412	0.034	0.133483934	1.718122154	0.632884803	0.368725865	0.038	0.410260172
ENSMUST00000021347	Sel1l	25.4484889	23.61815922	0.928077078	0.19	0.301843972	73.26437718	69.3768288	0.946938806	0.474	0.606312395	2.882990858	2.935439718	1.018186209	0.796	0.939460096
ENSMUST00000021362	Klhdc2	62.27592499	87.53926153	1.405667785	0.052	0.17847596	75.95139881	58.38618247	0.768733883	0.042	0.139074783	1.242206359	0.669771614	0.539549697	0.058	0.410260172
ENSMUST00000021375	Sec23a	12.75035941	16.11536139	1.263914284	0.046	0.17847596	55.72150057	90.28819054	1.620336302	0.022	0.129157716	4.377136874	5.618218764	1.283472611	0.078	0.410260172
ENSMUST00000021381	Pnn	8.517872807	12.76039122	1.498072525	0.04	0.17847596	35.46008563	65.12962298	1.836678766	0.036	0.133483934	4.179488466	5.135873721	1.228773566	0.258	0.55086291
ENSMUST00000021390	Galc	15.07365343	16.30815179	1.081897754	0.436	0.542577778	64.13858839	66.36915412	1.034776739	0.674	0.780831153	4.357883886	4.092159049	0.939038331	0.678	0.864498242
ENSMUST00000021405	Polr2h	45.04506303	51.8996946	1.15217276	0.298	0.410335925	46.96618392	53.76962294	1.144855162	0.304	0.431308495	1.046943046	1.047149407	1.00019692	1	1
ENSMUST00000021412	Psma6	161.3839305	125.775736	0.779357248	0.05	0.17847596	341.7665542	289.6825909	0.847604131	0.196	0.316929087	2.130345254	2.306432688	1.082617978	0.486	0.730630872
ENSMUST00000021413	Nfkbia	32.17502266	25.87538314	0.804207146	0.084	0.191712316	238.758354	156.199991	0.654219357	0.024	0.129157716	7.463639083	6.036242343	0.808778867	0.05	0.410260172
ENSMUST00000021425	Ahsa1	84.07966423	109.3794174	1.300902167	0.052	0.17847596	106.4706872	106.8857969	1.00389878	0.956	1	1.285548441	0.977403347	0.760486986	0.144	0.45696
ENSMUST00000021426	Vipas39	17.19679323	9.224824415	0.536427012	0.07	0.184343015	20.56610398	11.66829651	0.567376745	0.058	0.155977401	1.223637365	1.269790577	1.037687248	0.86	0.974666667
ENSMUST00000021447	Ppp2r5e	9.574855701	15.44278549	1.612847856	0.038	0.17847596	54.34788886	86.13488181	1.584869233	0.022	0.129157716	5.836096402	5.572319274	0.954810216	0.774	0.927874075
ENSMUST00000021450	Sgpp1	14.85166309	15.68740801	1.056272817	0.56	0.653533558	18.16797305	18.51161792	1.01891383	0.542	0.666323164	1.245625234	1.194354944	0.958872732	0.774	0.927874075
ENSMUST00000021479	Actr10	15.99155097	21.70357782	1.357190298	0.062	0.179132018	110.6139293	135.8724642	1.228346527	0.022	0.129157716	7.007344401	6.28062316	0.896306289	0.336	0.614695172
ENSMUST00000021486	Timm9	30.30208516	35.08199133	1.157741824	0.206	0.317269161	51.46455341	43.33921647	0.842120867	0.27	0.396743199	1.724745272	1.231903688	0.714418118	0.158	0.469316693
ENSMUST00000021497	Rtn1	385.5578785	565.019118	1.465458624	0.046	0.17847596	741.3087271	811.3196664	1.094442224	0.192	0.312184458	1.927158342	1.439879731	0.747282886	0.05	0.410260172
ENSMUST00000021512	Dhrs7	26.33275956	32.05530101	1.217316436	0.106	0.209905356	56.4285035	59.1565746	1.048344765	0.338	0.467867684	2.153732404	1.851706986	0.859831589	0.076	0.410260172
ENSMUST00000021514	Ppm1a	18.78315797	41.39279027	2.20371837	0.044	0.17847596	11.08490842	8.964408429	0.808721134	0.466	0.598895714	0.586442358	0.219389873	0.375168508	0.082	0.410260172
ENSMUST00000021522	Glrx5	94.17802254	77.00147392	0.817616168	0.138	0.243853364	60.58174445	77.13560604	1.273243838	0.044	0.139918163	0.654158637	1.001805741	1.530630422	0.036	0.410260172
ENSMUST00000021523	Mnat1	11.13177574	10.90390359	0.979529578	0.914	0.937637931	48.79424487	46.64013771	0.955854158	0.744	0.841822018	4.493028854	4.417525403	0.983199162	0.938	1
ENSMUST00000021530	Hif1a	13.67628162	10.25296172	0.74968928	0.098	0.201340167	76.15477219	70.38626593	0.924253854	0.53	0.656765376	5.726859479	6.854865009	1.196933171	0.328	0.607501946
ENSMUST00000021536	Atp6v1d	76.36851161	99.22259247	1.299260525	0.074	0.186432021	150.628237	171.7171225	1.14000526	0.102	0.206604255	1.99405624	1.739010213	0.872160984	0.284	0.573725199
ENSMUST00000021552	Zfp36l1	58.19038199	45.55960158	0.782940411	0.048	0.17847596	26.3028725	23.05068713	0.876360967	0.368	0.499409836	0.458782178	0.506687741	1.104191864	0.526	0.760154839
ENSMUST00000021554	Actn1	18.38727115	15.65409139	0.851354791	0.146	0.252082521	76.80081587	79.99576079	1.041599862	0.694	0.798655787	4.157135893	5.166238398	1.242681464	0.072	0.410260172
ENSMUST00000021564	Smoc1	17.40092413	15.13562715	0.869817433	0.33	0.443102962	45.64870227	46.49896391	1.018625787	0.776	0.866444216	2.742664567	3.071552859	1.119871903	0.554	0.779324714
ENSMUST00000021567	Pcnx	9.060860677	10.31946227	1.138905302	0.19	0.301843972	8.877781165	3.925358194	0.442218151	0.02	0.129157716	0.994640042	0.381516766	0.384191826	0.03	0.410260172
ENSMUST00000021574	Gtpbp4	13.24960874	12.29813257	0.928188357	0.676	0.753243014	44.27021399	45.92075546	1.037282499	0.736	0.834630137	3.419652493	3.7917625	1.108783341	0.47	0.717194951
ENSMUST00000021607	Lgmn	52.6137126	63.3488258	1.204036413	0.046	0.17847596	289.8796631	354.3943803	1.222556125	0.034	0.133483934	5.505934932	5.616899721	1.020150009	0.73	0.902398961
ENSMUST00000021614	Pfkp	55.41652306	67.89390276	1.225156307	0.048	0.17847596	143.8609998	155.7199492	1.082432814	0.046	0.141836437	2.595219374	2.295053921	0.884383633	0.024	0.410260172
ENSMUST00000021662	Entpd5	23.40758442	23.70223247	1.012587717	0.91	0.935172042	28.99188803	15.22201031	0.525060156	0.044	0.139918163	1.235620606	0.637023805	0.515941431	0.036	0.410260172
ENSMUST00000021668	Npc2	71.13915987	102.2819143	1.437772311	0.078	0.188287797	452.1494273	582.8075268	1.288970421	0.032	0.133175956	6.45536486	5.795837068	0.897848432	0.51	0.748825911
ENSMUST00000021670	Ylpm1	15.87372119	15.14466293	0.954071371	0.574	0.66629843	21.663341	22.54543271	1.040716296	0.624	0.73714658	1.370598873	1.487918514	1.08553495	0.168	0.480829763
ENSMUST00000021674	Fos	13.43304847	41.15065329	3.063389028	0.038	0.17847596	47.64143422	232.3790437	4.877585444	0.022	0.129157716	3.584206518	5.690985001	1.587630998	0.066	0.410260172
ENSMUST00000021676	0610007P14Rik	67.13868656	71.89547296	1.070850156	0.49	0.592637764	103.1949854	95.12256626	0.921775841	0.472	0.604363147	1.542707566	1.354223606	0.877901771	0.388	0.655067169
ENSMUST00000021684	Cyp46a1	26.9703214	26.09925311	0.96770271	0.498	0.599078819	37.40933317	30.35479631	0.81142812	0.224	0.347238754	1.3876986	1.167606332	0.841511853	0.284	0.573725199
ENSMUST00000021689	Evl	14.44420048	13.3334622	0.923101435	0.532	0.628757294	19.80422591	12.73962972	0.643296359	0.054	0.150701356	1.40798794	0.965704888	0.686098767	0.166	0.478522332
ENSMUST00000021692	Yy1	12.76868384	31.69874229	2.482537958	0.052	0.17847596	42.38779136	91.53787104	2.159506513	0.024	0.129157716	3.338477568	2.982624287	0.893440434	0.61	0.817339901
ENSMUST00000021719	2010107E04Rik	704.0863782	824.736292	1.171356694	0.162	0.270746544	616.0369088	621.3276586	1.008588351	0.876	0.941387893	0.892125819	0.756547848	0.848198352	0.316	0.599714926
ENSMUST00000021738	Gpr137b	28.62874016	34.99921461	1.222520251	0.036	0.17847596	33.43028523	31.96755911	0.956246788	0.716	0.818900135	1.166105631	0.912876697	0.783028265	0.104	0.419747748
ENSMUST00000021761	Trim27	9.431055545	10.66587514	1.130931219	0.308	0.421136086	20.24829771	17.25853848	0.852352448	0.14	0.251412403	2.166912288	1.618095109	0.746845303	0.062	0.410260172
ENSMUST00000021785	Exoc2	12.54560484	9.372140145	0.7470457	0.032	0.17847596	35.64509498	29.83774493	0.837083135	0.142	0.253390815	2.841375206	3.177740063	1.118339358	0.188	0.495435294
ENSMUST00000021793	Elovl2	8.55012518	11.35246529	1.327754278	0.044	0.17847596	17.52495786	26.45323653	1.509431709	0.018	0.129157716	2.051202129	2.329582148	1.135649415	0.152	0.463794872
ENSMUST00000021794	Nedd9	13.83047955	26.43082518	1.911056307	0.038	0.17847596	34.29200769	69.31018126	2.021146174	0.024	0.129157716	2.478982557	2.623607456	1.058316902	0.558	0.78307131
ENSMUST00000021797	Tbc1d7	17.55589572	11.79750209	0.671996592	0.118	0.222723172	18.79410614	14.96994963	0.796534455	0.244	0.368930713	1.10731635	1.339642774	1.209621039	0.412	0.673924399
ENSMUST00000021803	Nup153	15.51871655	37.00222232	2.384360987	0.038	0.17847596	26.1451903	54.06085157	2.067676054	0.022	0.129157716	1.70510764	1.461758993	0.857366182	0.34	0.615800238
ENSMUST00000021807	Dek	15.79160184	17.84430419	1.129986962	0.366	0.476977413	73.100807	59.11533309	0.808684977	0.196	0.316929087	4.68735005	3.450442062	0.736174139	0.276	0.567039655
ENSMUST00000021854	Eci2	23.74439536	17.60819823	0.74157282	0.054	0.17847596	17.30266629	16.05061133	0.927642215	0.046	0.141836437	0.729630475	0.922005818	1.263300464	0.064	0.410260172
ENSMUST00000021864	Ssr1	21.99980936	21.38926791	0.972247876	0.758	0.819785288	238.1388399	226.3702925	0.950581359	0.478	0.610199128	11.0420932	10.66500361	0.965852902	0.808	0.946145141
ENSMUST00000021903	Gadd45g	64.64991654	158.7844325	2.456065545	0.036	0.17847596	104.6493748	423.2435236	4.044367013	0.022	0.129157716	1.637430677	2.699895389	1.648464855	0.084	0.410260172
ENSMUST00000021913	Auh	11.97792012	15.41774992	1.287180893	0.106	0.209905356	27.24979028	29.20403201	1.071713213	0.212	0.334769231	2.325786315	1.913696144	0.822892988	0.312	0.59823565
ENSMUST00000021920	Sptlc1	15.57983978	10.5069976	0.674397026	0.03	0.17847596	48.88734058	42.59326295	0.871256059	0.284	0.409570915	3.142267579	4.121026376	1.311382589	0.158	0.469316693
ENSMUST00000021929	Habp4	9.651965493	9.902711312	1.025978731	0.786	0.841345889	12.02413809	11.86738529	0.986964573	0.962	1	1.290392678	1.206141936	0.93475978	0.762	0.922051478
ENSMUST00000021930	Sfxn1	32.69744874	27.76521561	0.849155413	0.1	0.203201708	54.39767991	44.67735523	0.821313225	0.022	0.129157716	1.670213073	1.622577982	0.971496698	0.722	0.896438213
ENSMUST00000021933	Ctsl	141.2970882	243.6592618	1.724446447	0.046	0.17847596	590.2175982	968.5063819	1.640929962	0.02	0.129157716	4.190692449	3.97779733	0.949210224	0.572	0.79091358
ENSMUST00000021940	Lman2	38.41094876	41.59136569	1.082799749	0.322	0.435586501	85.47150222	76.35427229	0.893331426	0.12	0.226779156	2.232879679	1.836398835	0.822514683	0.046	0.410260172
ENSMUST00000021950	Dbn1	43.8991724	34.61771948	0.788573396	0.102	0.205131238	111.8762664	104.2180159	0.931547751	0.288	0.413616444	2.574157973	3.048353642	1.184142361	0.228	0.529727883
ENSMUST00000021963	Caml	22.70713444	24.03630968	1.058535578	0.558	0.651798773	47.87437818	50.85087879	1.062171845	0.622	0.735354238	2.112460653	2.137496636	1.011845966	0.916	1
ENSMUST00000021970	Cxcl14	14.6596012	8.694457453	0.59308963	0.046	0.17847596	69.30234021	49.33857783	0.711936505	0.154	0.267899497	4.687988609	5.720529326	1.220205422	0.208	0.512828747
ENSMUST00000021990	Ptdss1	16.67985006	17.86517907	1.071063529	0.466	0.569854849	30.52437581	27.35677615	0.896230609	0.498	0.628566125	1.894387131	1.530382273	0.807952237	0.396	0.660809816
ENSMUST00000022009	Cetn3	82.35559028	50.79545567	0.616782121	0.124	0.228112077	210.0084247	158.7638442	0.755989139	0.03	0.129157716	2.620617308	3.258503586	1.243317846	0.224	0.524918154
ENSMUST00000022039	Golm1	10.08158319	9.820880751	0.974140724	0.782	0.838832676	32.25235075	35.60448238	1.103931268	0.368	0.499409836	3.216014296	3.602449069	1.120122181	0.138	0.450303342
ENSMUST00000022060	Pdcd6	78.37069437	98.95218325	1.262617156	0.044	0.17847596	150.5901617	161.2460429	1.070760336	0.48	0.612034154	1.930664625	1.634407682	0.846631274	0.278	0.56793133
ENSMUST00000022062	Sdha	67.05963158	59.24493204	0.883466411	0.056	0.17847596	194.2695407	207.061368	1.06584543	0.386	0.517020049	2.905768319	3.495284855	1.20280823	0.078	0.410260172
ENSMUST00000022078	Rhobtb3	11.56975082	12.27736176	1.061160431	0.534	0.630143167	32.62816493	32.95823332	1.010115747	0.938	0.99109434	2.820817848	2.688928614	0.953260897	0.388	0.655067169
ENSMUST00000022087	Nsun2	11.6709222	9.938801805	0.851586673	0.104	0.207075556	34.9503807	24.83181522	0.710495972	0.024	0.129157716	3.029658158	2.498419472	0.824711776	0.186	0.494787286
ENSMUST00000022089	Med10	50.88024577	70.81048972	1.391708877	0.078	0.188287797	95.46733329	123.8444895	1.297241559	0.15	0.263468635	1.939299821	1.773266417	0.914428995	0.742	0.909702511
ENSMUST00000022098	Mrpl36	98.14628314	56.21535119	0.572771066	0.036	0.17847596	85.99237785	49.07897777	0.570741364	0.024	0.129157716	0.878824184	0.877238761	0.998198023	0.998	1
ENSMUST00000022099	Lpcat1	36.39380639	39.41628014	1.083049124	0.124	0.228112077	53.92722475	58.25346545	1.080222198	0.224	0.347238754	1.480015444	1.478282889	0.998830157	0.966	1
ENSMUST00000022102	Clptm1l	34.62472624	26.97047431	0.778936825	0.19	0.301843972	39.36448144	17.33866551	0.440478939	0.022	0.129157716	1.164944968	0.64688888	0.555677067	0.048	0.410260172
ENSMUST00000022135	Taf9	9.161089932	13.53756809	1.477724615	0.248	0.360245661	6.567486871	16.79533844	2.557109235	0.022	0.129157716	0.872564361	1.294057601	1.482498209	0.278	0.56793133
ENSMUST00000022145	Serf1	53.19731689	52.01821798	0.977835369	0.752	0.815264342	76.57287189	73.19912149	0.955941233	0.776	0.866444216	1.444118725	1.406637653	0.974063673	0.846	0.966422079
ENSMUST00000022164	Ankra2	11.05994598	7.962739525	0.719961882	0.056	0.17847596	29.43829573	11.52474694	0.391508922	0.024	0.129157716	2.684384401	1.452220647	0.541159264	0.04	0.410260172
ENSMUST00000022189	Aggf1	24.78065577	28.69607177	1.158002921	0.374	0.484748809	20.3849724	16.85338639	0.826763917	0.18	0.299122845	0.843973684	0.597396292	0.708183348	0.132	0.441507246
ENSMUST00000022196	Ap3b1	13.9174967	17.53704736	1.260071961	0.064	0.180929473	33.67285479	28.37473949	0.842663831	0.082	0.183625992	2.416249729	1.634875412	0.676750686	0.048	0.410260172
ENSMUST00000022197	Scamp1	40.06367613	58.17013794	1.451942097	0.05	0.17847596	106.9555021	120.3147057	1.124903146	0.202	0.324085106	2.703345811	2.079977749	0.769493953	0.214	0.517568752
ENSMUST00000022212	Plk2	8.088949159	26.78101127	3.310814636	0.044	0.17847596	20.29297815	71.70902016	3.533561515	0.022	0.129157716	2.505721354	2.686529077	1.072129167	0.558	0.78307131
ENSMUST00000022230	Srek1ip1	12.39434301	9.958068592	0.803436583	0.362	0.473709966	42.89085227	32.45886567	0.756783957	0.144	0.255820854	3.762760776	3.214360704	0.854294652	0.55	0.776566555
ENSMUST00000022242	Emb	9.551959202	12.80237333	1.340287689	0.194	0.305838129	35.47435331	49.90004024	1.406639697	0.03	0.129157716	3.818954753	4.123370516	1.079690934	0.714	0.891154376
ENSMUST00000022245	Mrps30	15.89059679	17.59533007	1.107279375	0.094	0.198696642	20.92503898	20.29223619	0.96976003	0.616	0.73121197	1.322489433	1.153520935	0.872331056	0.198	0.504337124
ENSMUST00000022256	Psmd6	65.97726464	54.0502712	0.819225706	0.048	0.17847596	171.4503755	131.4893963	0.766925293	0.024	0.129157716	2.601851263	2.437649033	0.936914478	0.242	0.536244399
ENSMUST00000022282	Gpx8	77.43916202	82.64524618	1.067228054	0.16	0.268228043	153.6225347	154.5246087	1.005871978	0.918	0.975102929	1.990963424	1.867349001	0.937943427	0.478	0.723747117
ENSMUST00000022286	Ndufs4	66.49838885	51.87580814	0.780106241	0.092	0.197595037	202.0810612	198.0987502	0.980293595	0.78	0.869635485	3.082319558	3.851330796	1.249410165	0.18	0.48907599
ENSMUST00000022292	Samd8	11.20579385	10.00191198	0.892566124	0.546	0.641223747	50.44701944	51.16469159	1.014225973	0.858	0.928595708	4.786472072	5.357309435	1.119235654	0.672	0.861173145
ENSMUST00000022317	Fam213a	70.47179286	97.07373738	1.377483578	0.044	0.17847596	138.2835662	161.8217965	1.170215888	0.1	0.204018216	1.971109487	1.675774684	0.850244216	0.21	0.514263666
ENSMUST00000022322	Glud1	194.9298335	202.1870579	1.037229932	0.298	0.410335925	478.0837978	523.0504398	1.094055787	0.152	0.265511927	2.460431284	2.5868923	1.051377025	0.428	0.688124974
ENSMUST00000022344	Ecd	12.36246328	6.765032734	0.547223687	0.042	0.17847596	31.41355884	23.08260238	0.734805874	0.066	0.164213002	2.556175416	3.410640433	1.334144076	0.088	0.410260172
ENSMUST00000022345	Dnajc9	33.15882875	30.81876432	0.929428616	0.46	0.564148148	39.67001442	42.4948074	1.071205464	0.614	0.729747815	1.208638341	1.383074296	1.144205048	0.364	0.637879429
ENSMUST00000022355	Ppp3cb	25.69213357	28.62599188	1.114192864	0.352	0.464052622	58.32090882	45.98659967	0.788513281	0.038	0.135427234	2.331327794	1.61655797	0.693538007	0.142	0.454018472
ENSMUST00000022358	Zswim8	17.38586933	24.31334865	1.398454583	0.05	0.17847596	16.9954902	18.91496089	1.112933356	0.176	0.294726473	1.000133472	0.778295802	0.778413492	0.232	0.531881999
ENSMUST00000022369	Vcl	16.95747085	18.3887083	1.084401587	0.292	0.404561033	110.1707348	164.0813872	1.489332881	0.024	0.129157716	6.481897715	9.009815059	1.38993633	0.056	0.410260172
ENSMUST00000022377	Txndc16	9.367331274	11.56292606	1.234388507	0.192	0.303943463	28.71653965	23.80416908	0.828941802	0.2	0.321621622	3.055917845	2.114083323	0.69190061	0.078	0.410260172
ENSMUST00000022378	Ero1l	13.56744727	14.45602788	1.065493574	0.684	0.760044354	31.16843757	39.83981618	1.278201318	0.05	0.145788668	2.348804768	2.763797649	1.176607387	0.134	0.445069341
ENSMUST00000022380	Psmc6	17.36360606	22.3953934	1.289789305	0.074	0.186432021	130.6105545	172.3038489	1.319215973	0.03	0.129157716	7.628624422	7.74739685	1.015567271	0.896	0.991562918
ENSMUST00000022419	Ppif	19.77653469	17.52566056	0.886184604	0.488	0.590875676	23.9098868	24.47743814	1.023736106	0.9	0.960403531	1.28554859	1.424102578	1.10769433	0.706	0.885668918
ENSMUST00000022437	Hacl1	11.33422093	15.60692583	1.37697385	0.052	0.17847596	45.87930771	52.18312364	1.137396984	0.2	0.321621622	4.060376563	3.392859613	0.835642684	0.268	0.560430533
ENSMUST00000022446	Eaf1	9.018179908	16.40972708	1.81962738	0.05	0.17847596	16.91649065	26.40914721	1.561114928	0.114	0.220529337	1.87868492	1.637898381	0.871900585	0.672	0.861173145
ENSMUST00000022451	Capn7	12.47438489	7.968476028	0.63878709	0.108	0.21193713	20.48749219	16.58266841	0.809413804	0.096	0.199491405	1.708952382	2.13324227	1.248129651	0.342	0.617513514
ENSMUST00000022458	Bap1	20.37695267	33.08609207	1.62370167	0.044	0.17847596	15.08195094	16.04115025	1.063594936	0.784	0.872817424	0.752908249	0.492673641	0.65481926	0.282	0.571960586
ENSMUST00000022496	Kpna3	15.03607478	11.91077991	0.792146892	0.254	0.365821483	75.05382	72.34989295	0.963973972	0.738	0.8364	5.219287538	6.23104846	1.193813255	0.454	0.707667622
ENSMUST00000022499	Rnaseh2b	14.1486642	7.105047754	0.502170923	0.036	0.17847596	20.08134896	14.75794889	0.734921444	0.184	0.303058824	1.446277776	2.075215774	1.434566196	0.102	0.417876278
ENSMUST00000022511	Zmym2	10.68185865	12.42893784	1.16355573	0.33	0.443102962	24.77655565	30.09457845	1.214630647	0.08	0.181549464	2.429706588	2.423882074	0.997603778	0.998	1
ENSMUST00000022518	N6amt2	25.33569247	16.50300549	0.651373769	0.168	0.277726937	31.62249371	17.96339421	0.568071143	0.058	0.155977401	1.258597921	1.114432499	0.885546475	0.358	0.631579338
ENSMUST00000022529	Tkt	51.96905375	46.33492533	0.891586858	0.198	0.309835217	277.4611836	284.3144371	1.024699775	0.702	0.805792313	5.376962626	6.183666222	1.150001711	0.236	0.533345994
ENSMUST00000022531	Lats2	14.96541983	47.05404563	3.144184804	0.046	0.17847596	11.19099825	20.89267268	1.866840238	0.018	0.129157716	0.749132882	0.442943654	0.591820016	0.036	0.410260172
ENSMUST00000022543	Micu2	22.30519437	14.55297713	0.652447896	0.034	0.17847596	67.61987394	51.91724831	0.767784344	0.048	0.144037825	3.046903933	3.563948158	1.169639279	0.176	0.487246819
ENSMUST00000022550	Extl3	27.24100947	24.54386933	0.900989714	0.088	0.194941245	15.48846049	7.145328933	0.461367195	0.024	0.129157716	0.569781473	0.291811753	0.513001502	0.026	0.410260172
ENSMUST00000022561	Amer2	11.83675399	23.44726905	1.980886742	0.044	0.17847596	12.41933648	15.93996746	1.283456973	0.07	0.169029803	1.057549224	0.706486511	0.668354853	0.088	0.410260172
ENSMUST00000022563	Mtmr6	9.692492598	11.35183539	1.171198768	0.23	0.341724542	31.61112342	30.41621381	0.962200906	0.72	0.822857143	3.41732584	2.683810749	0.78541686	0.374	0.644868463
ENSMUST00000022587	Tsc22d1	192.6902751	199.7926704	1.036859127	0.132	0.236934245	188.1715092	241.6867	1.284394309	0.02	0.129157716	0.97725701	1.209624006	1.237531644	0.036	0.410260172
ENSMUST00000022595	Rgcc	66.74842432	54.98367157	0.823744862	0.12	0.224274847	77.54804929	79.44261243	1.024430514	0.928	0.984077973	1.172697901	1.457691923	1.242817187	0.362	0.635544491
ENSMUST00000022609	Elp3	18.91834999	11.11850063	0.58770985	0.042	0.17847596	59.90188577	38.51806646	0.643025223	0.04	0.137410916	3.167065505	3.499411557	1.104905044	0.436	0.694100334
ENSMUST00000022616	Clu	982.5654838	1063.768145	1.082643511	0.172	0.282804836	2294.794838	2524.956244	1.100297117	0.292	0.418256912	2.333921579	2.380269092	1.019849709	0.806	0.944674669
ENSMUST00000022681	Pdlim2	28.97823018	22.19904924	0.766059525	0.23	0.341724542	34.89923204	27.00687293	0.773859409	0.092	0.195118908	1.303030566	1.21161712	0.929899308	0.774	0.927874075
ENSMUST00000022693	Bmp1	9.536370296	10.78224686	1.130644734	0.402	0.510697581	27.70497103	24.73654839	0.892859823	0.266	0.392912335	2.999911132	2.328368424	0.776220395	0.272	0.563687619
ENSMUST00000022701	Rb1	14.44773383	10.45538214	0.723669349	0.074	0.186432021	34.2276428	22.75925204	0.664947546	0.05	0.145788668	2.422214647	2.176998178	0.898805304	0.45	0.705330315
ENSMUST00000022704	Itm2b	389.5352918	447.7859384	1.149538817	0.12	0.224274847	1314.30245	1330.535846	1.01235133	0.898	0.959075585	3.39999424	2.989346709	0.879256622	0.35	0.624116132
ENSMUST00000022718	Ednrb	87.17022658	61.10598579	0.700996065	0.034	0.17847596	384.3739972	389.5010319	1.013338627	0.85	0.923744292	4.404654177	6.395265232	1.451830983	0.038	0.410260172
ENSMUST00000022721	Cln5	12.78841378	8.485565648	0.663535431	0.042	0.17847596	21.34611681	14.73112691	0.69012256	0.088	0.190508243	1.660908491	1.74702154	1.051815758	0.592	0.805263797
ENSMUST00000022722	Irg1	24.87051979	6.470275737	0.260158444	0.046	0.17847596	90.18404178	32.24829531	0.357590291	0.024	0.129157716	3.643809891	5.444956955	1.49416763	0.162	0.473442824
ENSMUST00000022728	Gpr180	12.24804929	14.30654059	1.168066869	0.14	0.246131117	14.97605437	12.19245423	0.814142349	0.318	0.446348691	1.254301988	0.85225823	0.679723476	0.226	0.527333333
ENSMUST00000022734	Dnajc3	26.46570862	26.70796167	1.009153469	0.932	0.950724886	148.7678812	156.9610094	1.055072863	0.478	0.610199128	5.753744945	5.888894164	1.023484832	0.904	0.994635077
ENSMUST00000022746	Osmr	33.75252864	10.06776893	0.298281917	0.034	0.17847596	111.5393368	40.29330133	0.36125318	0.04	0.137410916	3.284437733	4.033989423	1.22814363	0.124	0.437214815
ENSMUST00000022765	Rab2b	17.40797941	16.33890125	0.938586889	0.578	0.669105943	42.97898104	33.34136092	0.775764905	0.024	0.129157716	2.511730634	2.044282567	0.813968095	0.142	0.454018472
ENSMUST00000022782	Lrp10	31.1200614	31.56741576	1.014375111	0.848	0.887504191	50.65640885	35.57348386	0.702256287	0.036	0.133483934	1.665942125	1.135108711	0.681552583	0.128	0.438528115
ENSMUST00000022791	Fbxo4	11.99570223	8.555004025	0.713172423	0.088	0.194941245	11.65345324	8.516703936	0.730854014	0.078	0.179091951	0.981428436	1.079529114	1.099855292	0.732	0.903551378
ENSMUST00000022815	Ngdn	22.78970053	36.93486316	1.620682251	0.048	0.17847596	44.53338367	64.265471	1.443075343	0.016	0.129157716	2.036429609	1.743660774	0.85630481	0.438	0.6961202
ENSMUST00000022842	Cct5	116.8178862	134.9121944	1.154893302	0.078	0.188287797	226.006752	300.4195148	1.329248719	0.03	0.129157716	1.933030871	2.227438037	1.152224647	0.032	0.410260172
ENSMUST00000022849	Tars	20.64704003	17.74174545	0.859287598	0.156	0.264432673	53.71731405	53.57883611	0.997422147	0.978	1	2.60963909	3.031141508	1.161455645	0.112	0.430369324
ENSMUST00000022867	Laptm4b	47.49983643	71.01809558	1.49512295	0.042	0.17847596	137.3478323	196.6139046	1.431500373	0.056	0.153581563	2.883840451	2.773587427	0.961781933	0.708	0.887300971
ENSMUST00000022871	Sdc2	51.70438053	72.21318932	1.396655149	0.036	0.17847596	296.4681478	426.8055583	1.43963229	0.022	0.129157716	5.764964635	5.912227386	1.025540002	0.82	0.952580842
ENSMUST00000022875	Ank	64.02404002	59.35053302	0.927003872	0.062	0.179132018	113.7883443	83.04727654	0.729842298	0.042	0.139074783	1.779419469	1.401368617	0.78766192	0.092	0.410260172
ENSMUST00000022881	Fam134b	9.215787087	10.23173383	1.110239823	0.31	0.423338713	31.90044001	29.17754206	0.91464655	0.13	0.238630995	3.502435202	2.893411757	0.826163919	0.232	0.531881999
ENSMUST00000022882	Myo10	46.30623271	54.46884917	1.176274682	0.086	0.193550827	71.67961601	75.37714962	1.051583452	0.51	0.639367901	1.554619851	1.38405838	0.890357871	0.238	0.535008264
ENSMUST00000022890	Rnf19a	6.914944843	17.18675105	2.485450201	0.048	0.17847596	18.7556087	41.45210808	2.210053466	0.02	0.129157716	2.714517372	2.614819212	0.963285759	0.808	0.946145141
ENSMUST00000022904	Atp6v1c1	27.97940175	42.95503598	1.535237829	0.048	0.17847596	74.97654807	97.06152981	1.294554601	0.052	0.148326592	2.793823388	2.2626997	0.809961628	0.444	0.700829845
ENSMUST00000022909	Dcaf13	18.57929823	19.0206979	1.023757607	0.89	0.919582146	36.68551602	46.64157011	1.271381837	0.192	0.312184458	2.116210474	2.451904854	1.158555035	0.522	0.757536585
ENSMUST00000022925	Eif3h	213.5229398	265.5546839	1.243682221	0.05	0.17847596	196.476693	260.7850837	1.32730632	0.022	0.129157716	0.921115929	0.982601866	1.066679183	0.222	0.523614741
ENSMUST00000022927	Rad21	23.54060104	34.78458892	1.477642345	0.052	0.17847596	55.9819803	98.28613438	1.755660986	0.024	0.129157716	2.382053852	2.878835071	1.208464118	0.204	0.507401698
ENSMUST00000022954	Khdrbs3	27.49513606	37.0139736	1.346200779	0.072	0.185693193	57.02860727	68.70189541	1.204688208	0.114	0.220529337	2.077688087	1.934160866	0.930952979	0.654	0.847085714
ENSMUST00000022960	Eif3e	22.91169832	27.06432845	1.181244973	0.156	0.264432673	87.62124836	107.4545103	1.226349612	0.104	0.208547657	3.86136744	4.038758551	1.045928077	0.78	0.931598936
ENSMUST00000022971	Myc	34.75294945	67.7453404	1.949340746	0.042	0.17847596	40.26093277	79.83562661	1.982930801	0.018	0.129157716	1.177059906	1.201509019	1.020753709	0.904	0.994635077
ENSMUST00000022976	E430025E21Rik	25.65281762	26.96988072	1.051341849	0.546	0.641223747	21.98842434	16.40635864	0.746147711	0.192	0.312184458	0.868627803	0.608225389	0.700558775	0.22	0.521968847
ENSMUST00000022977	Sqle	84.54786927	156.2529049	1.848099854	0.04	0.17847596	117.4837388	215.6268829	1.835369301	0.02	0.129157716	1.388887944	1.382845623	0.995652656	0.922	1
ENSMUST00000022980	Ndufb9	260.6134985	204.0927015	0.783124062	0.138	0.243853364	219.4573909	145.8717761	0.664694458	0.026	0.129157716	0.861501062	0.713178465	0.828031984	0.296	0.584934094
ENSMUST00000022993	Derl1	34.29924219	52.11720027	1.519485473	0.042	0.17847596	110.9408669	161.9592143	1.459865594	0.022	0.129157716	3.241697878	3.108854737	0.959033143	0.316	0.599714926
ENSMUST00000023008	Asap1	14.02398603	14.68540087	1.047163113	0.634	0.718426425	16.73931142	15.46221986	0.923711601	0.572	0.693465775	1.195217487	1.059857911	0.886843673	0.47	0.717194951
ENSMUST00000023024	Tef	9.440579798	10.88655608	1.153166046	0.102	0.205131238	26.6640118	31.64104299	1.186650253	0.124	0.231523413	2.840525917	2.911842632	1.025098034	0.788	0.935090059
ENSMUST00000023040	Slc25a17	38.70466688	26.43519601	0.682997637	0.058	0.17847596	92.43711224	63.7244618	0.689385149	0.03	0.129157716	2.38604226	2.443564643	1.024097765	0.648	0.843330144
ENSMUST00000023055	Dnal4	20.08142015	15.78762908	0.786180905	0.166	0.275077459	54.59685119	26.48896712	0.485183328	0.022	0.129157716	2.764053188	1.713836282	0.620182024	0.088	0.410260172
ENSMUST00000023057	Nptxr	10.17848384	7.641738935	0.750773794	0.164	0.273130112	12.49356108	18.8359837	1.50761468	0.084	0.185756098	1.214108443	2.463953057	2.02858689	0.028	0.410260172
ENSMUST00000023064	Cby1	70.58346629	73.10537692	1.035729481	0.112	0.216825623	151.8871089	134.6444112	0.886477633	0.234	0.358219899	2.155982113	1.843010101	0.854902824	0.21	0.514263666
ENSMUST00000023071	Samm50	33.59646705	23.45246945	0.698063562	0.09	0.196008007	56.33183904	39.83433031	0.707142246	0.038	0.135427234	1.727100873	1.730528177	1.001983278	1	1
ENSMUST00000023075	C1qtnf6	26.91149993	24.14657885	0.897258752	0.486	0.589203438	41.88636175	40.17204894	0.959073268	0.478	0.610199128	1.581603351	1.730225088	1.093909656	0.614	0.818953415
ENSMUST00000023085	Ndufa6	113.0910511	89.91495799	0.795066958	0.136	0.241777778	210.5306239	179.2634207	0.85148453	0.284	0.409570915	1.912443175	2.027375117	1.060065511	0.764	0.922127417
ENSMUST00000023088	Naga	66.02044785	69.72598904	1.056127174	0.192	0.303943463	145.4339811	175.9868794	1.210079433	0.156	0.270083201	2.213859574	2.541127399	1.147760078	0.354	0.629186464
ENSMUST00000023095	3-Sep	70.72484756	75.99510232	1.074517725	0.308	0.421136086	87.39232515	52.23496213	0.597711119	0.026	0.129157716	1.244085741	0.687322758	0.552831613	0.04	0.410260172
ENSMUST00000023099	Slc38a2	19.90693601	112.4536022	5.648965873	0.042	0.17847596	129.1548193	702.4362084	5.438680287	0.024	0.129157716	6.589274792	6.277654489	0.952715128	0.776	0.929247799
ENSMUST00000023100	Srebf2	28.83541022	40.30827948	1.397874321	0.06	0.1785	77.35449697	91.88332286	1.18781892	0.046	0.141836437	2.760020678	2.291496868	0.830307751	0.378	0.646932135
ENSMUST00000023112	Pmm1	66.63937441	52.49078822	0.787684288	0.124	0.228112077	88.25872503	77.97992497	0.883539179	0.178	0.296510936	1.338085155	1.485389537	1.110003745	0.27	0.562296965
ENSMUST00000023117	Phf5a	88.73609274	89.78666542	1.011839294	0.918	0.940601103	65.66005582	82.01453661	1.249074289	0.074	0.173892009	0.749811194	0.950631128	1.267470618	0.274	0.565064717
ENSMUST00000023128	Itga5	15.82476504	9.091913535	0.574537032	0.066	0.181595376	29.03600137	17.21371077	0.592854288	0.038	0.135427234	1.841127484	2.045448831	1.110915965	0.618	0.821124913
ENSMUST00000023133	Ppp1r1a	43.63705566	46.3543021	1.062269243	0.13	0.234671723	46.19932588	32.41003036	0.701532505	0.124	0.231523413	1.054495569	0.696698151	0.661014761	0.096	0.411212598
ENSMUST00000023134	Glycam1	109.5428828	112.0955264	1.023302688	0.836	0.878567131	97.88795779	142.6521425	1.45729555	0.192	0.312184458	0.878738582	1.291410305	1.469084489	0.134	0.445069341
ENSMUST00000023143	Litaf	49.78962592	63.01139492	1.265552688	0.052	0.17847596	102.1818162	130.9237722	1.28127974	0.042	0.139074783	2.074484377	2.079195798	1.002270034	0.98	1
ENSMUST00000023150	1810013L24Rik	26.82202131	69.15258322	2.578201785	0.04	0.17847596	103.0873658	145.3639371	1.410100315	0.038	0.135427234	3.843979776	2.10263105	0.547111083	0.036	0.410260172
ENSMUST00000023151	Bcl6	9.188774201	13.6297563	1.483305173	0.04	0.17847596	13.92063731	28.04465977	2.014537453	0.022	0.129157716	1.508546183	2.055765885	1.362506102	0.062	0.410260172
ENSMUST00000023171	Hes1	4.629825139	13.0493084	2.818531589	0.038	0.17847596	13.50203401	40.83300352	3.024061369	0.02	0.129157716	3.063097418	3.166653242	1.033796518	0.926	1
ENSMUST00000023189	Glyr1	19.87582372	25.42235184	1.279059032	0.07	0.184343015	99.14875213	129.562371	1.306744276	0.018	0.129157716	4.993402008	5.120757835	1.025499715	0.532	0.763465611
ENSMUST00000023210	Cyc1	128.5223646	112.5689123	0.875870225	0.112	0.216825623	126.6531399	145.0543492	1.145287074	0.206	0.328427046	0.989979878	1.299505772	1.312343268	0.106	0.423111111
ENSMUST00000023212	Maf1	49.91934246	75.68241127	1.516093913	0.072	0.185693193	42.45918677	42.71438837	1.006010374	0.868	0.935960357	0.861595052	0.581650238	0.675462068	0.09	0.410260172
ENSMUST00000023217	Bop1	15.66863732	12.49044509	0.79716218	0.05	0.17847596	22.99259828	23.6113437	1.026909465	0.87	0.937055579	1.465270639	1.874005633	1.278758221	0.084	0.410260172
ENSMUST00000023225	Grina	177.843099	199.0215105	1.11908481	0.2	0.311939382	238.3771296	211.8025428	0.888519191	0.168	0.285090909	1.348458454	1.071192623	0.794535482	0.128	0.438528115
ENSMUST00000023226	Plec	14.29104394	9.278108886	0.649225412	0.078	0.188287797	40.43114216	28.08039102	0.694531368	0.022	0.129157716	2.876444592	3.080028649	1.070751686	0.594	0.806687589
ENSMUST00000023231	Tsta3	17.45492932	10.69547371	0.612748039	0.072	0.185693193	22.34162004	18.09676971	0.810011077	0.208	0.330784715	1.308984797	1.729646299	1.321119377	0.166	0.478522332
ENSMUST00000023241	Ly6h	27.2922134	19.37462283	0.709895623	0.098	0.201340167	110.7136039	111.2906868	1.005212346	0.96	1	4.048777642	5.845740504	1.443718895	0.05	0.410260172
ENSMUST00000023259	Lynx1	33.64363172	38.29975219	1.138395299	0.13	0.234671723	25.4157792	23.83404415	0.937768077	0.688	0.793669797	0.767381185	0.621432143	0.81005646	0.31	0.596654031
ENSMUST00000023283	Lmf2	14.61849805	14.1208189	0.965955521	0.714	0.78411305	28.12891713	28.55242089	1.015055279	0.832	0.910810982	1.974874438	2.027894505	1.026833723	0.848	0.967980815
ENSMUST00000023289	Chkb	15.5498657	20.49709994	1.31815286	0.078	0.188287797	15.85300443	18.07340636	1.140053066	0.172	0.289492155	1.031399732	0.881683995	0.854982781	0.15	0.463636364
ENSMUST00000023294	Rabl2	10.37194024	8.345940604	0.804665319	0.12	0.224274847	21.57845734	11.83968747	0.548701818	0.018	0.129157716	2.087245822	1.466551253	0.702767479	0.064	0.410260172
ENSMUST00000023334	Pvrl3	11.86035492	13.50919533	1.13902117	0.336	0.449416228	18.01124102	14.67162599	0.814591919	0.218	0.341763689	1.595632983	1.100704689	0.690017493	0.308	0.595060375
ENSMUST00000023343	Atg3	16.87165988	19.04394321	1.128753386	0.244	0.356474966	57.85781874	61.67270234	1.06593435	0.43	0.563081155	3.485435369	3.228251694	0.926233058	0.496	0.738521212
ENSMUST00000023351	Mzt2	37.04731854	23.07332234	0.622806812	0.042	0.17847596	40.25755307	34.84214764	0.86548435	0.358	0.488712673	1.097773765	1.505835961	1.371379632	0.076	0.410260172
ENSMUST00000023357	Fopnl	31.94746045	27.49438973	0.860612685	0.126	0.23017894	71.96377931	58.57986468	0.814021321	0.08	0.181549464	2.25389137	2.126681363	0.943584863	0.122	0.435608064
ENSMUST00000023362	Ntan1	24.37917923	15.40764954	0.632000339	0.072	0.185693193	20.59961883	12.96387349	0.629343885	0.044	0.139918163	0.847799369	0.898629739	1.059885023	0.766	0.923224561
ENSMUST00000023363	Rrn3	30.98048114	24.31630073	0.784890997	0.086	0.193550827	57.5471235	37.94035097	0.659297796	0.058	0.155977401	1.898237159	1.556176195	0.819895602	0.33	0.60928
ENSMUST00000023396	Pmm2	11.8465234	6.896898399	0.582187547	0.082	0.190341969	28.13241113	20.31567921	0.722154847	0.07	0.169029803	2.50246332	2.996414627	1.197307188	0.382	0.64998034
ENSMUST00000023405	Arl6	12.70634752	14.91407652	1.173750088	0.45	0.55492228	59.84654241	77.32034785	1.29197198	0.05	0.145788668	4.769148568	5.498089208	1.152812985	0.352	0.62694855
ENSMUST00000023426	Cldn25	17.57959162	21.71819255	1.235420767	0.134	0.239115276	71.91388348	90.3964028	1.257005482	0.09	0.192269285	4.097921521	4.240889787	1.034879484	0.778	0.930472362
ENSMUST00000023432	Nit2	17.25194972	11.44918029	0.663645587	0.234	0.345913043	49.76356853	38.28210902	0.769284456	0.132	0.24125558	3.261608339	3.34526802	1.025641963	0.95	1
ENSMUST00000023441	P2rx6	11.8465022	9.651322055	0.814698034	0.278	0.390420063	10.85673586	13.04172563	1.201238066	0.45	0.583154671	0.92321385	1.388824708	1.503791258	0.182	0.491703441
ENSMUST00000023442	4930451C15Rik	10.21569054	14.40393363	1.409981397	0.062	0.179132018	61.41113909	85.47228841	1.391797936	0.028	0.129157716	6.133048609	5.931925855	0.96721207	0.816	0.950543897
ENSMUST00000023444	Lztr1	20.99932174	18.18759588	0.866103968	0.108	0.21193713	31.42508414	30.97546487	0.9856928	0.86	0.929571388	1.506461996	1.718634714	1.140748303	0.34	0.615800238
ENSMUST00000023449	Snap29	11.23881919	18.74744448	1.668097348	0.046	0.17847596	45.65574339	72.17788796	1.580903118	0.03	0.129157716	4.073594675	3.855824367	0.946554117	0.718	0.893657134
ENSMUST00000023467	Pak2	17.04936253	19.36158292	1.135619169	0.146	0.252082521	104.6586145	95.30761117	0.910653184	0.264	0.391248103	6.214946104	4.939182278	0.79475951	0.238	0.535008264
ENSMUST00000023468	Spag6	15.90415777	20.02455067	1.25907646	0.084	0.191712316	29.23239566	31.96348021	1.093423446	0.482	0.613659646	1.835751635	1.596161119	0.869557478	0.104	0.419747748
ENSMUST00000023482	B4galt4	10.70763124	8.864042627	0.827824794	0.204	0.315336716	17.09001504	13.7958246	0.80725601	0.136	0.246378687	1.611162837	1.627868386	1.010362197	0.958	1
ENSMUST00000023489	Fyttd1	13.953873	16.2977413	1.167972598	0.232	0.343556679	90.95606795	100.554519	1.10552727	0.462	0.594959757	6.63964719	6.170314692	0.929324284	0.666	0.856510638
ENSMUST00000023491	Lrch3	13.96485778	11.42286085	0.817971871	0.222	0.332563336	23.96320674	21.91325108	0.914457604	0.34	0.470123457	1.741374814	1.917050526	1.100825443	0.35	0.624116132
ENSMUST00000023501	Maats1	13.9638613	10.03303333	0.718499927	0.062	0.179132018	29.67011788	31.95161292	1.07689279	0.346	0.476258088	2.14323442	3.193568677	1.489841151	0.048	0.410260172
ENSMUST00000023507	Gsk3b	27.52532572	40.81123809	1.482679569	0.038	0.17847596	89.3742894	117.209929	1.311446707	0.03	0.129157716	3.281932806	2.871301756	0.874919447	0.32	0.603098243
ENSMUST00000023554	Dirc2	15.01435332	20.71905434	1.379949832	0.032	0.17847596	40.40823736	42.63904175	1.055205308	0.564	0.686389262	2.71257086	2.067850602	0.76240891	0.156	0.467754331
ENSMUST00000023580	Usp25	12.52936642	13.96657234	1.114706991	0.396	0.505690141	13.06136279	18.03890229	1.381059659	0.066	0.164213002	1.049758498	1.305331752	1.243227397	0.148	0.461198036
ENSMUST00000023601	St6gal1	23.38979878	16.4738308	0.70431691	0.038	0.17847596	32.47440657	18.02953731	0.555205899	0.018	0.129157716	1.389348142	1.099164625	0.791287155	0.148	0.461198036
ENSMUST00000023608	Atp5j	182.6420774	168.9149278	0.924841254	0.408	0.516510638	425.1961765	354.4139349	0.833530782	0.142	0.253390815	2.351986492	2.09918293	0.892560555	0.462	0.712987234
ENSMUST00000023610	Adamts1	7.711068215	16.88652	2.189906706	0.042	0.17847596	53.38760269	127.4127009	2.386533727	0.018	0.129157716	6.998948077	7.548980484	1.078576641	0.612	0.818953415
ENSMUST00000023612	Ets2	15.08867897	11.78977455	0.78136559	0.092	0.197595037	43.4238259	42.70890216	0.98353652	0.894	0.956278652	2.932279689	3.660517113	1.248267299	0.208	0.512828747
ENSMUST00000023615	Dscr3	23.38340049	19.35352547	0.827660865	0.096	0.200366128	94.52063822	97.02882077	1.026535538	0.788	0.875095946	4.050184154	5.013701954	1.23783609	0.06	0.410260172
ENSMUST00000023616	Slc15a2	8.803748221	12.56049363	1.426721133	0.034	0.17847596	25.59585241	30.70449015	1.199580701	0.062	0.160173677	2.923490496	2.444556383	0.836233315	0.13	0.439059867
ENSMUST00000023629	Pros1	13.3439464	11.06747317	0.829400302	0.104	0.207075556	55.84146613	55.97968126	1.00247509	0.986	1	4.226150406	5.111557226	1.209457137	0.204	0.507401698
ENSMUST00000023672	Rcan1	66.92204511	62.7736178	0.93801105	0.39	0.499451824	97.51983533	74.81898605	0.767220521	0.398	0.530109829	1.456411082	1.193561294	0.819646089	0.492	0.735729825
ENSMUST00000023684	Gart	9.748425928	4.070644494	0.417569413	0.044	0.17847596	29.48299817	17.24606159	0.58496346	0.018	0.129157716	3.068594936	4.380652521	1.427436718	0.168	0.480829763
ENSMUST00000023686	Tmem50b	66.34324039	83.80474305	1.263199424	0.044	0.17847596	94.06327011	103.1344224	1.096435685	0.096	0.199491405	1.417474481	1.236614127	0.872496575	0.116	0.433279058
ENSMUST00000023687	Ifngr2	16.24770766	12.8258272	0.789393031	0.062	0.179132018	21.30158762	12.61206525	0.592090758	0.068	0.167222473	1.303680461	0.98704642	0.757309127	0.072	0.410260172
ENSMUST00000023689	Ifnar1	21.36437106	10.32137074	0.483111378	0.06	0.1785	44.64140053	21.80341021	0.488423784	0.024	0.129157716	2.168658179	2.117845299	0.976580237	0.88	0.984875827
ENSMUST00000023694	1110004E09Rik	86.13016147	69.03834323	0.80155827	0.09	0.196008007	80.32954228	45.06886783	0.561055192	0.02	0.129157716	0.932757383	0.661182887	0.709159466	0.044	0.410260172
ENSMUST00000023749	Tmbim6	279.0110099	347.0683217	1.243923391	0.07	0.184343015	1161.766102	1444.067794	1.24299336	0.044	0.139918163	4.225398169	4.161961682	0.984990414	0.896	0.991562918
ENSMUST00000023756	Racgap1	10.57028486	14.07445202	1.331511137	0.074	0.186432021	22.55215964	24.85346681	1.102039235	0.116	0.222813619	2.159444064	1.766303785	0.818028023	0.078	0.410260172
ENSMUST00000023758	Asic1	10.22103233	5.40771894	0.529077569	0.038	0.17847596	13.04569478	10.58412518	0.811326191	0.044	0.139918163	1.295159332	1.957587545	1.511070049	0.044	0.410260172
ENSMUST00000023759	Smarcd1	12.09762986	7.361890809	0.608539928	0.044	0.17847596	44.69053975	27.72792946	0.620451424	0.04	0.137410916	3.690875645	3.75269917	1.016745831	0.802	0.943034121
ENSMUST00000023760	Gpd1	23.06981217	12.78353547	0.554123951	0.066	0.181595376	38.26900354	23.14364524	0.604772488	0.06	0.158008299	1.763303922	1.825280805	1.035128235	0.902	0.993582875
ENSMUST00000023762	Cers5	16.42239487	20.81935355	1.267741625	0.084	0.191712316	35.51313271	37.09672662	1.044590528	0.622	0.735354238	2.168983511	1.787306966	0.824110855	0.094	0.410260172
ENSMUST00000023768	Dip2b	8.965727013	10.85695909	1.210940181	0.226	0.337030742	39.75019522	40.58028013	1.020882011	0.664	0.772418512	4.5678144	3.793809755	0.830589607	0.324	0.605690722
ENSMUST00000023774	Slc11a2	14.16911805	23.35258811	1.648132793	0.048	0.17847596	30.43530772	30.31782139	0.996139928	0.892	0.954809838	2.21143186	1.302946821	0.589372647	0.082	0.410260172
ENSMUST00000023805	Csad	7.829316155	10.32686645	1.318999801	0.096	0.200366128	21.60592538	25.2261714	1.167550263	0.11	0.215806285	2.847308537	2.441914744	0.857672093	0.37	0.641602914
ENSMUST00000023807	Igfbp6	16.85115894	11.29822099	0.670471452	0.094	0.198696642	23.41816783	31.5703569	1.348099007	0.178	0.296510936	1.398638634	2.792549768	1.995907872	0.032	0.410260172
ENSMUST00000023810	Prr13	45.10213299	45.95565963	1.018924308	0.788	0.842894382	46.29256472	41.06649223	0.887110173	0.646	0.756680406	1.022989556	0.907049475	0.88677611	0.644	0.839990409
ENSMUST00000023818	Calcoco1	15.819256	16.18294283	1.022990135	0.828	0.871964602	35.39313547	49.36519078	1.394756225	0.022	0.129157716	2.265393377	3.114102514	1.374475652	0.118	0.433520502
ENSMUST00000023829	Cdkn1a	81.12850576	155.9354034	1.922079077	0.032	0.17847596	123.2101782	278.7697637	2.26254442	0.022	0.129157716	1.544437392	1.788478803	1.157910901	0.308	0.595060375
ENSMUST00000023854	Fhl1	165.7323704	186.4883296	1.12523781	0.076	0.187319094	316.1400459	435.4741425	1.377471063	0.026	0.129157716	1.904480955	2.341380082	1.229285486	0.056	0.410260172
ENSMUST00000023856	Msrb2	21.14531874	23.85974223	1.128369949	0.348	0.460453092	24.1769505	22.37547386	0.925490928	0.518	0.646417827	1.148171575	0.932982346	0.812744038	0.042	0.410260172
ENSMUST00000023867	Rfc2	24.63561427	23.13876657	0.939240496	0.738	0.803977686	34.49100076	28.98665526	0.840416752	0.078	0.179091951	1.457661961	1.283199181	0.880395332	0.528	0.761311624
ENSMUST00000023873	Prmt5	20.4459886	14.7005293	0.718993324	0.038	0.17847596	47.56514395	36.12582231	0.759507063	0.106	0.211168193	2.336905976	2.475451539	1.059260536	0.706	0.885668918
ENSMUST00000023913	Wrb	43.87674483	49.11210606	1.119319727	0.166	0.275077459	65.642509	56.05916914	0.85400933	0.2	0.321621622	1.514084874	1.137555519	0.751479695	0.14	0.452948173
ENSMUST00000024042	Creld2	43.10713635	33.43044273	0.775519915	0.146	0.252082521	35.93244427	32.05922414	0.892211275	0.316	0.44468884	0.853990246	0.982004134	1.149725554	0.52	0.756074838
ENSMUST00000024047	Twf2	11.50853929	6.305456334	0.547893714	0.05	0.17847596	28.53926663	25.16347787	0.881718388	0.288	0.413616444	2.509139768	4.106244881	1.636261428	0.102	0.417876278
ENSMUST00000024123	Agap3	17.80273267	27.28109706	1.532410645	0.044	0.17847596	12.25866029	14.85456066	1.211743255	0.082	0.183625992	0.688313577	0.54769605	0.796003544	0.09	0.410260172
ENSMUST00000024159	Dlx2	32.06716243	41.57431243	1.296476186	0.084	0.191712316	63.8181743	87.81520779	1.376016044	0.054	0.150701356	2.071976047	2.120858222	1.023580675	0.894	0.990356945
ENSMUST00000024260	Pcbp4	28.41151566	24.97576197	0.879071791	0.25	0.361702128	43.88917526	39.94122063	0.91004924	0.504	0.634037661	1.560974854	1.613433423	1.033584772	0.832	0.959496063
ENSMUST00000024470	Ogfod2	8.696016595	12.22072194	1.405324128	0.096	0.200366128	9.745572638	12.80418029	1.313813662	0.282	0.407535484	1.1450461	1.098382019	0.959282545	0.882	0.985955086
ENSMUST00000024594	Agpat4	189.7608982	152.41868	0.803214369	0.322	0.435586501	146.0514445	115.3670994	0.789908719	0.11	0.215806285	0.852388695	0.770324802	0.903837614	0.758	0.919548901
ENSMUST00000024636	Fgfr1op	11.50426957	33.37312171	2.900933563	0.046	0.17847596	21.06558517	57.7726067	2.742428649	0.018	0.129157716	1.840513811	1.739982595	0.945408384	0.476	0.721723273
ENSMUST00000024697	Hcfc1r1	87.57463772	71.68776889	0.818590528	0.102	0.205131238	97.02568664	120.8285521	1.245322873	0.302	0.429430919	1.154081712	1.69270093	1.466303996	0.222	0.523614741
ENSMUST00000024698	Tnfrsf12a	98.21640179	158.8875588	1.61772938	0.054	0.17847596	262.0771698	372.4826871	1.421269415	0.028	0.129157716	2.697087702	2.432106528	0.901789266	0.546	0.773643907
ENSMUST00000024706	Pla2g7	221.7918355	239.0302716	1.077723492	0.204	0.315336716	1211.705304	1305.226696	1.077181567	0.514	0.642795402	5.488900787	5.464677122	0.995587595	0.976	1
ENSMUST00000024708	Tnfrsf21	47.35999138	55.95558222	1.181494772	0.036	0.17847596	29.54962166	19.38547058	0.656042733	0.028	0.129157716	0.623718947	0.345945316	0.555362243	0.032	0.410260172
ENSMUST00000024727	Cdc5l	8.837995956	11.17094018	1.263967559	0.09	0.196008007	25.0742086	34.41132052	1.372364277	0.028	0.129157716	2.935306982	3.078837971	1.048881466	0.806	0.944674669
ENSMUST00000024739	Hsp90ab1	122.6536506	175.703846	1.432520314	0.034	0.17847596	93.11261868	115.6475323	1.242015227	0.14	0.251412403	0.775996093	0.658374519	0.848620122	0.414	0.676324324
ENSMUST00000024747	Vegfa	21.38973327	31.66621073	1.480439719	0.068	0.182226601	72.95994499	75.35166495	1.032780825	0.426	0.559382069	3.507176078	2.398125494	0.683866899	0.098	0.413500277
ENSMUST00000024756	Enpp5	31.65812603	34.27402529	1.082629631	0.198	0.309835217	124.2241961	143.1555555	1.152395488	0.226	0.348989457	3.922551727	4.185489573	1.067015262	0.518	0.754607498
ENSMUST00000024778	Med20	20.76142538	20.28534612	0.977069047	0.842	0.883288154	9.756485717	13.27873526	1.360979216	0.14	0.251412403	0.497652973	0.654874877	1.315293225	0.26	0.5526542
ENSMUST00000024791	Trem2	30.20438068	35.65878217	1.180583126	0.302	0.414644312	57.22493673	75.85728488	1.325592716	0.094	0.197599779	1.901627986	2.23043874	1.172819257	0.434	0.692363636
ENSMUST00000024802	Ppil1	22.90734271	13.27318738	0.57942938	0.046	0.17847596	38.37171428	24.6750352	0.643062021	0.034	0.133483934	1.705260587	1.913157636	1.121843668	0.58	0.796336759
ENSMUST00000024832	Rsph1	127.7191805	127.2975253	0.996698576	0.976	0.982449907	87.46906964	61.00269864	0.697423689	0.034	0.133483934	0.696922911	0.480305411	0.689625464	0.096	0.411212598
ENSMUST00000024839	Sik1	3.673198584	16.15306134	4.397546436	0.04	0.17847596	7.355847702	44.21399818	6.010046689	0.024	0.129157716	2.02361281	2.809453659	1.38814377	0.132	0.441507246
ENSMUST00000024854	Clip4	10.23451319	8.238661227	0.80498809	0.218	0.329226254	26.89171742	15.44210766	0.574248687	0.034	0.133483934	2.642117485	1.872824786	0.708944947	0.032	0.410260172
ENSMUST00000024857	Lbh	18.17555595	15.1012253	0.830853556	0.092	0.197595037	109.585664	93.97667349	0.857564872	0.1	0.204018216	6.139358552	6.228535754	1.014523126	0.896	0.991562918
ENSMUST00000024869	Spast	20.04137923	21.64092448	1.079812134	0.522	0.620017467	23.20285344	17.54092805	0.755992021	0.04	0.137410916	1.189481044	0.810477596	0.681638402	0.082	0.410260172
ENSMUST00000024880	Vit	10.3836487	12.44455191	1.198475822	0.114	0.218861608	39.27695142	44.91828265	1.143625903	0.23	0.353660408	3.841452098	3.616521115	0.941461604	0.684	0.869093093
ENSMUST00000024887	Ndufaf7	10.95446325	7.286991735	0.665207557	0.108	0.21193713	21.00010024	13.0432552	0.621122468	0.018	0.129157716	2.006599716	1.791903589	0.8930583	0.586	0.801396301
ENSMUST00000024894	Cyp1b1	47.0913741	12.26563322	0.260464543	0.036	0.17847596	166.1308467	48.86602162	0.294146021	0.022	0.129157716	3.536580724	4.014832623	1.135191798	0.248	0.542905433
ENSMUST00000024897	Vapa	59.1200143	101.2152503	1.712030206	0.042	0.17847596	302.0793761	422.790421	1.399599095	0.034	0.133483934	5.119212344	4.189441004	0.818411566	0.154	0.466162162
ENSMUST00000024905	Ralbp1	13.55246241	17.94250471	1.323929494	0.036	0.17847596	16.77457008	22.74592472	1.355955393	0.122	0.228798818	1.232665562	1.264426229	1.025744957	0.822	0.953449893
ENSMUST00000024906	Twsg1	33.80004975	31.56380845	0.933839112	0.346	0.45860355	73.20728435	59.16972487	0.808251763	0.088	0.190508243	2.167403896	1.875155678	0.86522427	0.206	0.509712801
ENSMUST00000024909	Ndufv2	103.335947	72.4740503	0.701344037	0.058	0.17847596	213.0548706	148.9667982	0.699195933	0.08	0.181549464	2.088241738	2.054680447	0.983936138	0.902	0.993582875
ENSMUST00000024956	Rhoq	14.12876574	19.23730495	1.361570098	0.044	0.17847596	18.10173836	11.7358335	0.648345751	0.03	0.129157716	1.284058711	0.611279623	0.476460428	0.032	0.410260172
ENSMUST00000024963	Mcfd2	19.63692001	27.92023552	1.42182356	0.088	0.194941245	76.49578214	104.3419947	1.36401809	0.07	0.169029803	3.996434297	3.886734072	0.972557341	0.918	1
ENSMUST00000024974	Hagh	17.87112306	16.31365992	0.912850293	0.486	0.589203438	25.83055014	27.27868652	1.056060762	0.662	0.770680526	1.499981828	1.708244661	1.138751069	0.568	0.788388555
ENSMUST00000025002	Tekt4	22.35396527	16.18472818	0.724020458	0.044	0.17847596	15.99618888	17.52251597	1.095412207	0.19	0.309527273	0.717932513	1.086871307	1.513175838	0.048	0.410260172
ENSMUST00000025003	Sox8	21.28533503	26.80384874	1.259263652	0.058	0.17847596	31.15420254	49.8772641	1.600960996	0.058	0.155977401	1.498660644	1.856513465	1.238622533	0.338	0.615800238
ENSMUST00000025014	Mrpl28	57.98303195	40.62164291	0.70057811	0.092	0.197595037	57.81338034	85.59915278	1.480603135	0.062	0.160173677	1.011014462	2.304471298	2.278101137	0.094	0.410260172
ENSMUST00000025025	Dusp1	13.39625652	58.46050698	4.36394353	0.044	0.17847596	13.06278357	66.89764228	5.12092396	0.022	0.129157716	0.975617196	1.146321368	1.174791283	0.212	0.515844089
ENSMUST00000025027	Cuta	219.8739254	226.6898741	1.030999349	0.608	0.695274474	99.92948097	107.122375	1.071978979	0.448	0.580958284	0.461140818	0.472943769	1.025539729	0.86	0.974666667
ENSMUST00000025050	Nudt3	96.98578906	114.9196506	1.184912261	0.038	0.17847596	78.61272603	72.83256432	0.926473887	0.202	0.324085106	0.811077864	0.633709922	0.781587518	0.048	0.410260172
ENSMUST00000025053	Mllt1	28.40084809	33.22355808	1.169808661	0.214	0.3259648	23.32239096	22.11311897	0.948151965	0.666	0.774390229	0.826998053	0.674064245	0.815296899	0.328	0.607501946
ENSMUST00000025069	Crem	4.845363168	39.4709646	8.146131308	0.044	0.17847596	9.685074647	69.13558066	7.13772949	0.018	0.129157716	2.207886707	1.803101239	0.816746841	0.538	0.76831202
ENSMUST00000025092	Tmem178	10.52147816	12.33094948	1.171978813	0.298	0.410335925	8.841812865	8.879765604	1.004291931	0.968	1	0.887826764	0.723533128	0.815156741	0.43	0.689158249
ENSMUST00000025101	Dync2li1	36.74217809	39.38439896	1.071912472	0.392	0.50176	90.35654338	90.18330457	0.998082741	0.996	1	2.495828994	2.333170792	0.934854088	0.716	0.892772757
ENSMUST00000025106	Polr2d	57.6838686	76.3229206	1.323124167	0.032	0.17847596	47.18299331	70.21287947	1.488086839	0.058	0.155977401	0.814841405	0.919588212	1.128391138	0.332	0.610751691
ENSMUST00000025109	Sap130	23.26436906	37.63996253	1.617923204	0.04	0.17847596	18.52688006	26.72183311	1.44230387	0.034	0.133483934	0.805857981	0.714442683	0.886702122	0.32	0.603098243
ENSMUST00000025110	Syt4	3.52182062	18.70289212	5.310574881	0.048	0.17847596	56.44808004	120.8973434	2.141723892	0.022	0.129157716	16.31636154	6.886582073	0.422101457	0.046	0.410260172
ENSMUST00000025120	Elp2	16.70507113	9.620953518	0.575930114	0.044	0.17847596	55.9867653	36.30737821	0.64850558	0.028	0.129157716	3.36035454	3.774014267	1.123063403	0.052	0.410260172
ENSMUST00000025127	Mapre2	32.54343883	43.86350912	1.347844933	0.082	0.190341969	99.69604184	135.9298852	1.363439503	0.03	0.129157716	3.130324416	3.138355587	1.002564784	0.992	1
ENSMUST00000025161	Tapbp	24.87333012	28.62456193	1.150813413	0.286	0.398204022	75.83899503	96.20449275	1.268532424	0.068	0.167222473	3.178194778	3.364290632	1.058535531	0.804	0.944219584
ENSMUST00000025163	H2-Ke2	27.16971748	22.27361041	0.819795437	0.128	0.232494157	19.33509442	29.07680715	1.503809741	0.286	0.411597884	0.724253078	1.276634824	1.761639988	0.14	0.452948173
ENSMUST00000025166	Cdh2	53.22585774	63.06081815	1.184777866	0.106	0.209905356	205.2368928	244.5548549	1.191572626	0.108	0.213034965	3.874645159	3.87934757	1.001213323	1	1
ENSMUST00000025170	Wdr46	11.82130009	12.01684555	1.01654179	0.932	0.950724886	21.17219364	18.68037995	0.882312809	0.112	0.217877905	1.914723605	1.56193992	0.815848338	0.308	0.595060375
ENSMUST00000025193	Brd2	60.07595118	82.57243497	1.374467376	0.04	0.17847596	32.15124376	39.98638536	1.243688797	0.068	0.167222473	0.536250119	0.485518712	0.905572088	0.378	0.646932135
ENSMUST00000025208	Dnajc18	25.9022185	24.72747901	0.954647148	0.412	0.520104757	79.11256923	76.14832605	0.962531798	0.682	0.78818088	3.077291005	3.087656826	1.003367395	0.982	1
ENSMUST00000025217	Hspa9	33.69842562	37.12381102	1.101648232	0.08	0.189276173	13.95967939	21.57424485	1.545429434	0.018	0.129157716	0.41471666	0.58114632	1.400343975	0.028	0.410260172
ENSMUST00000025218	Etf1	26.05493019	62.60735172	2.402898463	0.048	0.17847596	144.1452503	347.0786395	2.407829817	0.024	0.129157716	5.642199198	5.602471414	0.99296006	0.956	1
ENSMUST00000025234	Epb4.1l4a	12.91931575	14.31135585	1.107748748	0.214	0.3259648	10.64199168	5.581230246	0.524498225	0.094	0.197599779	0.838562399	0.391367729	0.467347907	0.112	0.430369324
ENSMUST00000025236	Stard4	3.583724048	10.66445434	2.97580232	0.042	0.17847596	24.16334905	71.43465799	2.95624177	0.022	0.129157716	6.824214703	6.702002613	0.98209403	0.894	0.990356945
ENSMUST00000025239	Bin1	27.06416648	27.8836506	1.030279304	0.784	0.840031514	30.33992957	35.07165418	1.155951867	0.12	0.226779156	1.163143514	1.257585236	1.081125499	0.586	0.801396301
ENSMUST00000025241	Ercc3	12.92420823	13.58319825	1.050988812	0.458	0.562510563	16.91235376	14.8641242	0.878898675	0.332	0.461744339	1.317934373	1.115130975	0.846236931	0.348	0.623029619
ENSMUST00000025246	Csnk2b	142.029215	183.2211923	1.290024678	0.042	0.17847596	229.9648267	298.97845	1.300103821	0.058	0.155977401	1.62581018	1.635158051	1.005746135	0.976	1
ENSMUST00000025263	Tnf	12.44347323	3.96670169	0.318777693	0.086	0.193550827	13.29988363	5.586481015	0.420083445	0.048	0.144037825	1.152293338	1.475113342	1.279911445	0.444	0.700829845
ENSMUST00000025270	Riok3	12.66344672	14.3785434	1.135436798	0.35	0.462055816	38.76727813	36.22444539	0.934409449	0.618	0.731874981	3.047605198	2.614166229	0.857823844	0.326	0.607193935
ENSMUST00000025279	Npc1	13.57143525	16.00815392	1.179547604	0.214	0.3259648	42.08576331	55.11812953	1.309654751	0.044	0.139918163	3.165489197	3.469531101	1.096018614	0.562	0.786275673
ENSMUST00000025290	Impact	12.69872619	16.34492956	1.287131427	0.048	0.17847596	107.7661118	104.9536492	0.973902404	0.718	0.820941	8.536902158	6.411524941	0.751065639	0.074	0.410260172
ENSMUST00000025292	Dhx16	9.120660965	10.01607996	1.098174792	0.35	0.462055816	12.59311385	10.61904367	0.84325454	0.116	0.222813619	1.395237506	1.05638744	0.757312016	0.062	0.410260172
ENSMUST00000025338	Gabbr1	14.81477991	15.0856628	1.018284638	0.792	0.845392011	36.17553499	30.64693394	0.847177154	0.056	0.153581563	2.451690304	2.034185344	0.829776732	0.056	0.410260172
ENSMUST00000025364	Yipf5	24.49656491	43.45775875	1.774034805	0.034	0.17847596	134.3842232	193.2145053	1.437773445	0.028	0.129157716	5.514177635	4.443491087	0.805865446	0.046	0.410260172
ENSMUST00000025377	Ppp2r2b	35.9931578	32.96146093	0.915770189	0.36	0.471741225	26.17959931	17.04581432	0.651123915	0.062	0.160173677	0.727459589	0.528294198	0.726593769	0.152	0.463794872
ENSMUST00000025385	Hsd17b4	38.00523821	42.6374956	1.121884709	0.316	0.429913541	107.8053171	109.867297	1.019126708	0.768	0.861046371	2.900088886	2.576695468	0.888526884	0.416	0.677122462
ENSMUST00000025393	Smad4	22.6503942	32.59285633	1.438953161	0.044	0.17847596	42.2991138	53.53938523	1.265726742	0.046	0.141836437	1.883088411	1.646967542	0.874676332	0.324	0.605690722
ENSMUST00000025394	Sec11c	23.49353559	30.2054421	1.285691631	0.064	0.180929473	33.56099561	34.39111848	1.024734014	0.848	0.922755822	1.432933772	1.145656267	0.799657759	0.218	0.521611059
ENSMUST00000025402	Gnal	10.50921298	9.775775124	0.930210011	0.65	0.73187463	21.18953444	23.01820084	1.086296379	0.602	0.719866855	2.153646644	2.339484428	1.086249773	0.78	0.931598936
ENSMUST00000025408	Afg3l2	13.94575045	14.2084672	1.018838481	0.85	0.888986542	21.52097757	16.65316729	0.773821422	0.08	0.181549464	1.544626178	1.171969638	0.758896074	0.032	0.410260172
ENSMUST00000025413	Sncaip	14.92746329	7.635271685	0.511491573	0.034	0.17847596	13.49589567	4.7823358	0.354402665	0.036	0.133483934	0.909687124	0.629163851	0.691965258	0.186	0.494787286
ENSMUST00000025419	Ppic	48.00564767	45.73019559	0.952600325	0.648	0.729946458	78.36370401	76.22865261	0.972754936	0.558	0.680718885	1.660476913	1.738905797	1.047204317	0.81	0.947321867
ENSMUST00000025421	Seh1l	9.046197926	10.69186942	1.181918581	0.18	0.29198722	35.97008808	28.93370617	0.804387849	0.224	0.347238754	3.997352468	2.73104414	0.683292471	0.106	0.423111111
ENSMUST00000025427	Rnmt	12.74891324	14.60411032	1.145518057	0.158	0.266340859	39.56642825	38.74279094	0.979183956	0.854	0.926636843	3.16428797	2.642696916	0.835215292	0.34	0.615800238
ENSMUST00000025439	Me2	22.87677813	17.88190574	0.781661895	0.036	0.17847596	42.65647421	31.9997774	0.750179845	0.164	0.280364534	1.877126904	1.796072741	0.956843085	0.81	0.947321867
ENSMUST00000025453	Smad2	10.69836682	14.71693162	1.375624137	0.132	0.236934245	27.32366416	27.46758345	1.00526701	0.934	0.988238955	2.623689841	1.941727393	0.740174082	0.21	0.514263666
ENSMUST00000025462	Rbfa	11.96125581	8.23173417	0.688199826	0.08	0.189276173	14.44090723	9.598555052	0.664701338	0.02	0.129157716	1.233359055	1.170886932	0.949389019	0.742	0.909702511
ENSMUST00000025476	Txnl1	33.91974918	49.27790572	1.452779189	0.04	0.17847596	155.8615818	249.719552	1.602184111	0.018	0.129157716	4.630311246	5.068627175	1.094641864	0.398	0.661682602
ENSMUST00000025483	Nars	33.95257178	45.74415519	1.347295736	0.04	0.17847596	110.3839521	139.8371457	1.266822543	0.034	0.133483934	3.253329247	3.050864382	0.937785992	0.192	0.498898669
ENSMUST00000025484	Fech	13.09922112	11.79492702	0.900429645	0.318	0.431863053	22.52429237	17.95133579	0.796985695	0.262	0.389877296	1.707376019	1.510792791	0.884929766	0.264	0.55634311
ENSMUST00000025486	Lmnb1	12.07219773	11.78698231	0.976374192	0.798	0.849296814	89.39274962	82.92228644	0.927618394	0.108	0.213034965	7.507712733	7.089389432	0.94428828	0.616	0.819611461
ENSMUST00000025506	Rbm22	26.56760593	20.29816863	0.764019486	0.058	0.17847596	63.1834853	70.22298975	1.111411914	0.042	0.139074783	2.378602818	3.549027111	1.491856996	0.06	0.410260172
ENSMUST00000025515	Tmx3	9.885802024	6.654360768	0.673123005	0.066	0.181595376	82.9981116	77.15833539	0.929640497	0.484	0.615691331	8.666138889	11.58435549	1.336698954	0.126	0.438528115
ENSMUST00000025541	Gnaq	20.01105127	23.81728376	1.190206523	0.096	0.200366128	41.09657814	39.28859758	0.956007613	0.642	0.75326945	2.083865671	1.645592341	0.789783421	0.184	0.493778717
ENSMUST00000025546	Cndp2	29.48535964	20.75894352	0.704042405	0.102	0.205131238	77.97974267	74.11449741	0.950433336	0.412	0.544377516	2.679012305	3.732625625	1.393137494	0.186	0.494787286
ENSMUST00000025561	Anxa1	17.97405819	13.70100272	0.762265404	0.07	0.184343015	94.10475971	92.0871883	0.978560596	0.84	0.916538682	5.245439611	6.896966366	1.314790006	0.196	0.503282535
ENSMUST00000025563	Fth1	1951.611354	1859.3609	0.952731135	0.578	0.669105943	58.51752026	171.9040938	2.937618604	0.02	0.129157716	0.030659838	0.092477847	2.952568704	0.028	0.410260172
ENSMUST00000025568	Tmem138	19.18537039	20.21197154	1.053509582	0.792	0.845392011	32.79534559	35.79559813	1.091481306	0.722	0.824524217	1.856745257	1.896144016	1.021207837	0.984	1
ENSMUST00000025569	Tmem216	31.56836364	48.63954739	1.540768725	0.124	0.228112077	36.77715069	27.62240343	0.751081904	0.208	0.330784715	1.202563471	0.645068765	0.536796589	0.13	0.439059867
ENSMUST00000025570	Sdhaf2	11.32539748	7.503894162	0.662572256	0.056	0.17847596	71.43236523	54.47046888	0.762549387	0.12	0.226779156	6.468369619	7.25284772	1.121260362	0.522	0.757536585
ENSMUST00000025590	Osbp	10.63209013	16.09200986	1.513532115	0.046	0.17847596	31.99873688	46.01353554	1.437966059	0.02	0.129157716	3.011720267	2.858749446	0.949225017	0.166	0.478522332
ENSMUST00000025617	Rfk	53.17181894	59.40941292	1.117310149	0.236	0.347520495	89.21949827	95.04304985	1.065271453	0.494	0.62424158	1.680549904	1.624460156	0.966644018	0.792	0.937062607
ENSMUST00000025631	Ostf1	18.67540147	18.4638158	0.988670355	0.898	0.925713048	77.8385638	52.78516651	0.678140574	0.022	0.129157716	4.181548347	2.875536393	0.687747314	0.03	0.410260172
ENSMUST00000025649	Ddb1	63.61341698	60.78107219	0.95547567	0.598	0.686519144	230.791546	240.4851456	1.042001355	0.524	0.652302059	3.648882712	3.97965402	1.090625188	0.422	0.682512635
ENSMUST00000025651	Fen1	5.738371376	11.88307502	2.070809685	0.04	0.17847596	14.41675904	31.62266461	2.193382794	0.02	0.129157716	2.738612529	2.663388466	0.97254208	0.902	0.993582875
ENSMUST00000025667	Rtn3	216.0610375	260.013768	1.203427379	0.066	0.181595376	731.0963201	842.8640924	1.152876736	0.04	0.137410916	3.404195917	3.242426556	0.952493376	0.534	0.764894489
ENSMUST00000025679	Otub1	64.91164571	48.83833901	0.752381772	0.066	0.181595376	175.0742403	184.1995496	1.052122215	0.66	0.768939881	2.701075698	3.803780274	1.408095368	0.078	0.410260172
ENSMUST00000025684	Ehd1	23.93610184	21.90070088	0.914965228	0.43	0.537129736	67.68632137	72.72313064	1.074412891	0.412	0.544377516	2.893081296	3.369030233	1.164455967	0.41	0.672530691
ENSMUST00000025691	Fas	15.17914322	4.813216613	0.317094091	0.044	0.17847596	57.89019022	18.84177051	0.325485975	0.036	0.133483934	3.850687464	3.911054571	1.015672899	0.92	1
ENSMUST00000025696	Ak3	82.3231718	87.48946524	1.062756249	0.272	0.383976274	131.8025543	151.337881	1.148215477	0.38	0.511231231	1.606271726	1.734139599	1.079555853	0.6	0.81064396
ENSMUST00000025707	Zfpl1	17.78607132	5.76187958	0.323954598	0.034	0.17847596	27.72941542	16.54140364	0.596543665	0.066	0.164213002	1.56187561	2.818757534	1.804211106	0.094	0.410260172
ENSMUST00000025723	Syvn1	10.70379366	8.74824281	0.817303013	0.054	0.17847596	29.59625053	20.23044409	0.683558227	0.022	0.129157716	2.767645769	2.332634164	0.842879284	0.14	0.452948173
ENSMUST00000025728	Frmd8	16.62568031	16.79454842	1.010157065	0.938	0.955309976	44.60910666	42.7826949	0.959058341	0.622	0.735354238	2.730083879	2.667459226	0.97706967	0.93	1
ENSMUST00000025729	Tnks2	28.57451394	34.34066912	1.20179364	0.13	0.234671723	46.96241782	37.68291619	0.802410002	0.054	0.150701356	1.661886606	1.097484863	0.660589158	0.06	0.410260172
ENSMUST00000025739	Uhrf2	9.365558371	21.80884475	2.328621945	0.05	0.17847596	16.74432946	31.90897546	1.905604517	0.02	0.129157716	1.788913496	1.464558533	0.818787353	0.084	0.410260172
ENSMUST00000025745	Mrpl21	30.50665225	20.06018637	0.657567609	0.09	0.196008007	50.07289516	40.59773525	0.810776456	0.03	0.129157716	1.67723776	2.031979438	1.211377485	0.17	0.482564294
ENSMUST00000025759	Eif1ad	11.71420925	23.42529619	1.99973346	0.036	0.17847596	26.24505152	24.9246301	0.949690664	0.832	0.910810982	2.2475231	1.044728466	0.465073481	0.036	0.410260172
ENSMUST00000025762	Banf1	91.7020844	63.61998696	0.693768166	0.062	0.179132018	28.61233596	34.55408591	1.207656666	0.536	0.661938706	0.321181893	0.546196602	1.698408921	0.176	0.487246819
ENSMUST00000025786	Pacs1	14.71958862	11.19818399	0.760767456	0.044	0.17847596	14.99799384	12.86013795	0.857466713	0.302	0.429430919	1.023040984	1.151493827	1.125437208	0.402	0.666006526
ENSMUST00000025791	Adrbk1	10.26885116	8.040320856	0.782981536	0.06	0.1785	17.30308371	9.138499636	0.528170101	0.04	0.137410916	1.682109508	1.159238868	0.689342472	0.092	0.410260172
ENSMUST00000025804	Rab1b	67.6565018	64.61740215	0.95508045	0.75	0.813675214	150.041705	161.0100834	1.07310171	0.426	0.559382069	2.350853637	2.544234096	1.0822247	0.77	0.925994
ENSMUST00000025805	Cnih2	35.54053734	36.21018222	1.018841721	0.79	0.844440702	30.99241017	21.30543776	0.687450579	0.17	0.287587739	0.864422774	0.599176508	0.693506718	0.142	0.454018472
ENSMUST00000025811	Yif1a	28.01502159	24.64619216	0.879749176	0.51	0.610045547	35.22319288	27.48497028	0.78031512	0.112	0.217877905	1.360339022	1.109201351	0.81552158	0.514	0.751800269
ENSMUST00000025835	Cpt1a	22.97039017	17.96249048	0.781984561	0.038	0.17847596	89.6249454	87.25474827	0.973554565	0.842	0.918194731	3.886978228	4.849468023	1.247555346	0.054	0.410260172
ENSMUST00000025836	Mrpl11	19.51924105	14.10999796	0.722876362	0.076	0.187319094	49.38149201	35.73944182	0.72374723	0.094	0.197599779	2.586904678	2.537636482	0.980962129	0.928	1
ENSMUST00000025846	Ppp6r3	13.82403265	23.04353714	1.666918598	0.046	0.17847596	45.34138285	89.67597413	1.97777374	0.018	0.129157716	3.293105443	3.899542349	1.1840976	0.078	0.410260172
ENSMUST00000025847	Fibp	31.23389348	26.54263558	0.849802334	0.162	0.270746544	23.76324274	12.82956548	0.539910555	0.03	0.129157716	0.778147284	0.485734537	0.624701577	0.084	0.410260172
ENSMUST00000025850	Fosl1	12.85236778	30.14288178	2.345317399	0.038	0.17847596	8.251358095	30.31608237	3.673747797	0.022	0.129157716	0.624680561	1.00545858	1.608582149	0.036	0.410260172
ENSMUST00000025851	Dpp3	19.69674345	12.25552479	0.622210713	0.038	0.17847596	31.62705807	27.94552301	0.88359908	0.222	0.345403882	1.609983661	2.312388948	1.436010187	0.096	0.411212598
ENSMUST00000025853	Drap1	96.42046048	86.62049498	0.898362179	0.268	0.380161669	91.19041683	72.32245083	0.793094935	0.084	0.185756098	0.953373635	0.83914393	0.88030924	0.326	0.607193935
ENSMUST00000025864	Rnaseh2c	28.8224417	23.83216953	0.826861575	0.154	0.262151095	34.85186984	49.26560067	1.413559368	0.122	0.228798818	1.22452769	2.071297899	1.690943351	0.066	0.410260172
ENSMUST00000025867	Rela	21.35862445	34.49097698	1.614850107	0.056	0.17847596	33.96393708	41.22637093	1.213821502	0.062	0.160173677	1.637037625	1.197378024	0.73159371	0.078	0.410260172
ENSMUST00000025893	Arl2	44.73786682	27.08027558	0.605309942	0.046	0.17847596	61.4914808	56.83681977	0.9243052	0.368	0.499409836	1.391234894	2.101213668	1.50995617	0.042	0.410260172
ENSMUST00000025904	Prdx5	174.8423368	147.7183	0.844865738	0.186	0.297662534	254.1325076	270.2398477	1.06338141	0.532	0.658814959	1.472691228	1.831676985	1.243596318	0.166	0.478522332
ENSMUST00000025910	Bad	47.41482928	48.19470669	1.016447964	0.936	0.953910879	40.8249645	51.72268459	1.266931112	0.05	0.145788668	0.891355563	1.121314245	1.25769849	0.322	0.604027586
ENSMUST00000025918	Stip1	55.80370161	72.95284149	1.30731187	0.044	0.17847596	194.5140734	269.6437973	1.386241141	0.028	0.129157716	3.48115057	3.69768128	1.062183041	0.142	0.454018472
ENSMUST00000025930	Smc3	8.669459247	10.67625359	1.231478606	0.162	0.270746544	45.62803321	67.38531324	1.47682974	0.022	0.129157716	5.420179399	6.316265716	1.165293611	0.356	0.631121043
ENSMUST00000025931	Pdcd4	30.07270509	35.41661216	1.17769958	0.182	0.293605592	135.7984015	173.0642028	1.274418008	0.034	0.133483934	4.570619744	4.903787704	1.072877444	0.568	0.788388555
ENSMUST00000025932	Shoc2	21.86251139	25.8463302	1.182221463	0.196	0.307717172	20.1899982	29.05519548	1.439066815	0.068	0.167222473	0.955240498	1.124190804	1.176681814	0.454	0.707667622
ENSMUST00000025961	Prdx3	36.61412799	28.93442303	0.79025296	0.182	0.293605592	89.87008812	71.87060286	0.799718846	0.036	0.133483934	2.453330273	2.664034261	1.085849892	0.614	0.818953415
ENSMUST00000025979	Aldh18a1	12.31988096	11.78818983	0.956842835	0.638	0.721670578	32.52434158	30.92598113	0.950857997	0.414	0.546356611	2.691271923	2.624944551	0.975363791	0.834	0.960493573
ENSMUST00000025989	Tm9sf3	24.53708876	21.92001435	0.893342098	0.282	0.394147917	104.8016646	90.47479558	0.86329671	0.098	0.201884771	4.327335393	4.172091767	0.96413318	0.768	0.924318584
ENSMUST00000025992	Kctd1	73.1122626	54.03041449	0.739006188	0.048	0.17847596	25.44330449	20.30315919	0.797984445	0.186	0.305033592	0.350534305	0.374522873	1.068239622	0.642	0.838962251
ENSMUST00000026008	Trim8	19.54968026	23.75969223	1.215349403	0.044	0.17847596	16.42872512	13.16950575	0.801626665	0.116	0.222813619	0.845574257	0.555809083	0.65772031	0.078	0.410260172
ENSMUST00000026009	Arl3	95.82110073	112.9889484	1.179165628	0.074	0.186432021	173.2168081	208.8425133	1.205669992	0.224	0.347238754	1.845508178	1.84969708	1.002268554	0.984	1
ENSMUST00000026013	Maoa	11.63688013	17.37852548	1.493400747	0.058	0.17847596	67.85261007	99.06826312	1.460044101	0.022	0.129157716	6.095142738	5.715684246	0.93775433	0.73	0.902398961
ENSMUST00000026016	Fundc1	16.53995254	14.86261462	0.89858871	0.53	0.626977322	85.25918216	81.83936488	0.959889632	0.592	0.711259189	5.446151249	5.553330045	1.019676119	0.94	1
ENSMUST00000026050	Gsto1	13.78791422	10.08019412	0.731089124	0.1	0.203201708	28.07086304	27.9742842	0.996559585	0.948	0.999026982	2.068811766	2.774996054	1.341182855	0.052	0.410260172
ENSMUST00000026122	P4hb	90.87259106	111.4441149	1.226377652	0.086	0.193550827	313.5700726	373.4174894	1.190857582	0.036	0.133483934	3.460286612	3.381544384	0.97725059	0.846	0.966422079
ENSMUST00000026128	Anapc11	25.59750185	24.77174586	0.967740759	0.82	0.866294909	235.7686874	299.0109256	1.268237359	0.186	0.305033592	10.04791895	12.19945189	1.21410591	0.522	0.757536585
ENSMUST00000026129	Pcyt2	8.767836909	9.865326225	1.125172186	0.326	0.43943646	19.83893449	31.84346636	1.605069128	0.022	0.129157716	2.34202112	3.237484227	1.382183114	0.128	0.438528115
ENSMUST00000026137	Stra13	61.03317909	50.14605319	0.821619551	0.342	0.454964541	45.85104559	50.69784463	1.105705187	0.22	0.343203605	0.774875597	1.056532906	1.363018646	0.172	0.484449704
ENSMUST00000026151	Dus1l	11.36837983	5.6178126	0.494161234	0.07	0.184343015	9.677241056	3.370100925	0.34831752	0.022	0.129157716	0.877764707	0.594626255	0.677799473	0.118	0.433520502
ENSMUST00000026156	Rfng	24.91530228	30.14968896	1.210087224	0.11	0.21426087	10.02228709	4.855229731	0.484494726	0.03	0.129157716	0.409710671	0.164117169	0.40202795	0.056	0.410260172
ENSMUST00000026217	Chuk	8.14947578	11.86340675	1.455726364	0.096	0.200366128	17.39238621	16.85869132	0.969316217	0.886	0.949855856	2.306834063	1.405223485	0.609326081	0.24	0.53602346
ENSMUST00000026221	Scd2	420.0221454	444.8959047	1.059220114	0.312	0.425459624	243.7879394	271.8238821	1.115000881	0.242	0.366926538	0.584356571	0.612270278	1.047686673	0.614	0.818953415
ENSMUST00000026222	Ndufb8	35.44081566	30.69597222	0.866119237	0.294	0.406666182	53.23320969	57.53908255	1.080885447	0.34	0.470123457	1.505680359	1.9307655	1.282133591	0.118	0.433520502
ENSMUST00000026252	Ldb1	29.10920337	28.92469532	0.993661522	0.966	0.974831854	44.43063821	38.74760529	0.872094905	0.298	0.424933159	1.615635453	1.365255934	0.84512308	0.492	0.735729825
ENSMUST00000026254	Gbf1	18.28637059	19.32637911	1.056873424	0.514	0.613289049	23.84532221	31.60508878	1.325407268	0.024	0.129157716	1.305938927	1.645402018	1.259739062	0.066	0.410260172
ENSMUST00000026262	Hexa	99.31905887	111.0193212	1.117804804	0.398	0.507308452	91.87704999	84.80507057	0.92302863	0.51	0.639367901	0.957756221	0.76736799	0.801421648	0.356	0.631121043
ENSMUST00000026265	Bbs4	13.48884025	8.738449421	0.647828076	0.072	0.185693193	29.95071204	28.8240912	0.962385428	0.764	0.857571702	2.283682419	3.310066637	1.449245904	0.12	0.433754153
ENSMUST00000026269	Limd1	10.63026059	10.62962561	0.999940266	0.998	0.998	9.247567952	7.291690927	0.788521095	0.334	0.464356334	0.883139127	0.682876523	0.773494241	0.39	0.656987392
ENSMUST00000026289	Hsd17b10	89.41353463	69.92766788	0.782070278	0.114	0.218861608	79.14147444	76.0626947	0.961098263	0.6	0.718603554	0.903778084	1.087669077	1.203244305	0.232	0.531881999
ENSMUST00000026292	Huwe1	17.86273553	23.29182382	1.303933755	0.06	0.1785	22.80030325	26.94160054	1.181625464	0.054	0.150701356	1.292152544	1.1564564	0.895065633	0.358	0.631579338
ENSMUST00000026297	Gnl3l	16.96639897	13.61888297	0.802697319	0.124	0.228112077	88.70870004	77.82007711	0.877255555	0.126	0.234452968	5.271314044	5.70836046	1.08289461	0.242	0.536244399
ENSMUST00000026302	Maged2	28.66519284	28.77013581	1.003660989	0.988	0.990731797	83.21487306	86.77833603	1.042821914	0.59	0.709752014	3.081039749	3.046696139	0.988856857	0.97	1
ENSMUST00000026360	Itgb8	20.88523212	15.54724172	0.744413164	0.062	0.179132018	65.47133645	71.66746831	1.094637403	0.364	0.495393853	3.161458998	4.608944682	1.457708917	0.048	0.410260172
ENSMUST00000026387	Sbds	27.24178648	56.46362398	2.07268433	0.028	0.17847596	111.4105816	215.4863064	1.934155348	0.018	0.129157716	4.105915108	3.842518692	0.935865142	0.59	0.80383542
ENSMUST00000026406	Rdh5	14.62120587	17.40583947	1.190451706	0.17	0.280181779	25.50813298	28.15503083	1.103762752	0.396	0.527815191	1.801880171	1.620929807	0.899632617	0.596	0.808250712
ENSMUST00000026408	Gdf11	19.78754624	31.72705222	1.603384868	0.044	0.17847596	23.6264262	19.98161357	0.845738059	0.22	0.343203605	1.197916672	0.639529409	0.534256821	0.054	0.410260172
ENSMUST00000026425	Pa2g4	53.51114483	49.74437005	0.929607658	0.19	0.301843972	164.9421434	167.4183133	1.015012264	0.854	0.926636843	3.101829554	3.363399617	1.084300494	0.408	0.671274141
ENSMUST00000026433	Smarcc2	33.20057356	32.06164825	0.965695613	0.574	0.66629843	45.00937363	41.3388214	0.918450972	0.3	0.42754491	1.356086576	1.288166154	0.949951298	0.262	0.554429564
ENSMUST00000026434	Chmp6	18.02663369	9.999399953	0.554701456	0.042	0.17847596	12.09532049	9.299865807	0.768900412	0.034	0.133483934	0.673653189	0.93471399	1.386955559	0.052	0.410260172
ENSMUST00000026436	Baiap2	14.49960689	14.16060606	0.976619999	0.664	0.743461335	59.15584684	42.88611876	0.724973034	0.048	0.144037825	4.069710202	3.049425964	0.749359648	0.076	0.410260172
ENSMUST00000026439	Nabp2	61.15992138	61.24199057	1.001341879	0.982	0.986924254	38.69007839	21.69502781	0.560750145	0.062	0.160173677	0.635369823	0.354471267	0.558592275	0.056	0.410260172
ENSMUST00000026446	Cnpy2	72.67566786	56.69493166	0.78010885	0.08	0.189276173	118.46464	95.95719937	0.810008703	0.03	0.129157716	1.637661827	1.692265254	1.033321962	0.472	0.718375699
ENSMUST00000026459	Atp5b	254.8595263	352.1293181	1.381660412	0.032	0.17847596	199.9241672	341.8522082	1.709905826	0.024	0.129157716	0.787624293	0.970636152	1.2320647	0.072	0.410260172
ENSMUST00000026469	Nab2	31.87406481	30.923826	0.970187712	0.81	0.858708241	34.49860309	33.33362603	0.96623216	0.588	0.708017075	1.113573885	1.10213983	0.989741322	0.966	1
ENSMUST00000026475	Ddit3	17.7405608	16.50385327	0.930289265	0.68	0.756372134	4.353138319	21.37879518	4.910224162	0.03	0.129157716	0.25739549	1.419243044	5.496392536	0.074	0.410260172
ENSMUST00000026479	Dctn2	64.67003653	58.19883683	0.899935116	0.078	0.188287797	186.8360863	185.820739	0.994565601	0.93	0.985512731	2.896931271	3.192901559	1.102131576	0.234	0.532142132
ENSMUST00000026480	Ttc4	17.94736377	17.3571881	0.967116303	0.666	0.744715313	32.23529861	24.19289491	0.750517148	0.022	0.129157716	1.809641647	1.397103138	0.772158942	0.062	0.410260172
ENSMUST00000026485	Hdhd2	28.87680537	27.92297655	0.966969033	0.54	0.635844156	60.09395505	65.43049836	1.088801852	0.568	0.689604336	2.107539695	2.342118032	1.111251563	0.504	0.745332816
ENSMUST00000026495	Atp5a1	387.0822157	446.3091096	1.153008564	0.116	0.22091923	664.0606654	819.3453122	1.233840703	0.02	0.129157716	1.733287047	1.835726957	1.059067448	0.55	0.776566555
ENSMUST00000026538	Echs1	72.234237	68.57806526	0.949384504	0.378	0.488602851	158.12086	175.9967702	1.11305148	0.296	0.422635171	2.219157318	2.566260418	1.156341669	0.31	0.596654031
ENSMUST00000026539	Fuom	80.72371549	67.82763376	0.8402442	0.146	0.252082521	51.96665073	52.64725098	1.013096614	0.932	0.987082742	0.650983172	0.77767855	1.19432308	0.324	0.605690722
ENSMUST00000026547	Tubgcp2	10.47091446	7.633273483	0.728997788	0.044	0.17847596	14.80859626	9.675991611	0.653427105	0.072	0.171628169	1.406039869	1.272888213	0.905367532	0.49	0.733891839
ENSMUST00000026550	Inpp5a	10.24609924	12.9922686	1.26802096	0.286	0.398204022	12.5824986	9.437805385	0.750093887	0.258	0.384827262	1.317956639	0.794534622	0.603154492	0.284	0.573725199
ENSMUST00000026557	Bet1l	18.99744393	10.0646749	0.529791004	0.042	0.17847596	41.9140397	36.54340375	0.871868523	0.44	0.573219295	2.207047998	3.584582405	1.623869775	0.03	0.410260172
ENSMUST00000026558	Ric8	17.71042298	15.6272614	0.88237652	0.154	0.262151095	27.28627633	18.27167376	0.669640808	0.056	0.153581563	1.557243038	1.177647527	0.756395182	0.224	0.524918154
ENSMUST00000026559	Sirt3	23.70207704	28.31589539	1.19465882	0.1	0.203201708	11.16617025	13.8173271	1.237406326	0.274	0.400227081	0.483782434	0.49514247	1.023433266	0.942	1
ENSMUST00000026560	Psmd13	46.43925598	42.12412885	0.907080184	0.302	0.414644312	170.766757	163.8198909	0.959319802	0.19	0.309527273	3.720564983	3.894877733	1.046838561	0.588	0.802402437
ENSMUST00000026568	Ptdss2	17.54324485	15.71041334	0.895524943	0.226	0.337030742	46.78446262	37.67076701	0.805202405	0.1	0.204018216	2.67710854	2.414423063	0.901913805	0.37	0.641602914
ENSMUST00000026576	Taldo1	103.9226546	89.64150388	0.862579042	0.042	0.17847596	201.7222718	238.7375219	1.18349519	0.114	0.220529337	1.946539747	2.66591601	1.369376935	0.038	0.410260172
ENSMUST00000026608	Crcp	15.74247655	14.11402311	0.896556718	0.536	0.631817985	35.32636805	36.94029768	1.045684967	0.642	0.75326945	2.242188698	2.833155609	1.263449487	0.278	0.56793133
ENSMUST00000026613	Gusb	12.69452223	13.02805384	1.026273664	0.792	0.845392011	33.34561163	40.71152769	1.220889491	0.05	0.145788668	2.708011026	3.125943569	1.154274951	0.326	0.607193935
ENSMUST00000026624	Tm9sf2	38.89531622	35.66294707	0.916895671	0.448	0.553082834	181.6937105	204.1743923	1.123727773	0.128	0.236786009	4.740182329	5.728519309	1.208457914	0.112	0.430369324
ENSMUST00000026635	Farp1	29.79428412	31.68672333	1.063516854	0.12	0.224274847	64.81290673	53.46609948	0.824932521	0.2	0.321621622	2.171289593	1.690230578	0.778547475	0.134	0.445069341
ENSMUST00000026649	Syngr2	26.13412892	12.01322425	0.45967571	0.044	0.17847596	30.11568238	21.38850551	0.710221174	0.166	0.28283132	1.184295189	1.782331795	1.504546557	0.09	0.410260172
ENSMUST00000026666	Gaa	29.15395871	26.51941529	0.909633424	0.366	0.476977413	78.71087525	81.3660216	1.033732475	0.728	0.828518828	2.753401504	3.068900198	1.114543466	0.494	0.736984133
ENSMUST00000026704	Cct8	50.39015192	71.87040705	1.426278833	0.044	0.17847596	252.0662382	278.9310097	1.106577799	0.032	0.133175956	5.027887388	3.883066219	0.772351003	0.05	0.410260172
ENSMUST00000026710	Usp16	7.7673591	13.31473895	1.714191243	0.048	0.17847596	11.02291884	16.05743735	1.456690455	0.04	0.137410916	1.424415724	1.217557747	0.854878844	0.262	0.554429564
ENSMUST00000026723	Hprt	27.56653772	32.68233162	1.185579849	0.138	0.243853364	108.84424	101.8229267	0.935492693	0.116	0.222813619	3.980257481	3.162082438	0.794493311	0.132	0.441507246
ENSMUST00000026737	Shisa5	76.17120415	75.53786596	0.991685333	0.934	0.952127426	97.72420874	70.25572735	0.718921231	0.152	0.265511927	1.284347657	0.916728559	0.713992478	0.116	0.433279058
ENSMUST00000026816	Wdr73	27.16743488	14.74945326	0.542909308	0.042	0.17847596	16.55391105	2.608317159	0.157615897	0.022	0.129157716	0.610759756	0.202827397	0.333182094	0.042	0.410260172
ENSMUST00000026818	Sec11a	63.23138515	77.19913083	1.220898936	0.09	0.196008007	166.5911278	205.0994273	1.231153176	0.026	0.129157716	2.639325097	2.673695645	1.013017544	0.784	0.93252288
ENSMUST00000026823	Pigq	47.43728488	50.06660676	1.055427327	0.304	0.416639194	21.41037806	18.49889607	0.864021737	0.216	0.33967706	0.451730289	0.369532368	0.818439537	0.122	0.435608064
ENSMUST00000026826	Rab40c	11.41390194	15.61874485	1.368396621	0.142	0.248442913	16.93545517	18.13847458	1.071031358	0.428	0.560847901	1.557778747	1.180945882	0.758251217	0.336	0.614695172
ENSMUST00000026827	0610011F06Rik	31.46225787	33.18966108	1.054903981	0.216	0.327178998	36.23370987	38.86639257	1.072656376	0.242	0.366926538	1.152171968	1.172248691	1.017409999	0.73	0.902398961
ENSMUST00000026886	Itih5	19.09490781	13.96525581	0.731360212	0.078	0.188287797	104.3613721	90.55549284	0.867712098	0.212	0.334769231	5.518413456	6.486665556	1.17542663	0.21	0.514263666
ENSMUST00000026891	Exosc7	21.46972043	4.171190845	0.194282495	0.042	0.17847596	32.48826465	13.55517704	0.417250965	0.022	0.129157716	1.548202876	3.654813426	2.359802891	0.104	0.419747748
ENSMUST00000026896	St8sia2	35.33019054	41.96443437	1.18777832	0.238	0.349654321	89.39744965	100.1187117	1.119926712	0.02	0.129157716	2.589187492	2.387107057	0.921982314	0.466	0.715102962
ENSMUST00000026899	Slc25a10	25.85206039	21.74239591	0.841031453	0.11	0.21426087	46.60106775	54.71562093	1.174124316	0.064	0.162096442	1.82576254	2.517716115	1.378786821	0.05	0.410260172
ENSMUST00000026973	Prkar1b	18.16551933	16.42031569	0.903927677	0.208	0.319059013	51.71609948	53.03980077	1.025595041	0.9	0.960403531	2.827769548	3.226001728	1.140779294	0.528	0.761311624
ENSMUST00000026975	Heatr2	22.44697735	16.11103305	0.717737306	0.042	0.17847596	23.80006182	19.78015417	0.831103853	0.198	0.319349428	1.061127637	1.22727016	1.156424254	0.226	0.527333333
ENSMUST00000026976	Get4	27.90829509	30.29120199	1.085383464	0.448	0.553082834	48.02899748	52.71643833	1.097594027	0.07	0.169029803	1.764628467	1.747274827	0.990171409	0.936	1
ENSMUST00000026985	Cplx2	18.47501929	13.22627587	0.715900517	0.074	0.186432021	42.69654836	34.59308302	0.810212397	0.056	0.153581563	2.365138877	2.615167968	1.10566966	0.476	0.721723273
ENSMUST00000026987	Nop16	11.38327161	8.195815287	0.719987677	0.066	0.181595376	33.03894824	24.27338827	0.734698132	0.074	0.173892009	2.911262356	2.976177364	1.022290233	0.882	0.985955086
ENSMUST00000026990	Thoc3	12.02495308	14.90132388	1.239200168	0.134	0.239115276	31.65588641	28.90066011	0.912965973	0.278	0.403592833	2.714740551	1.936025908	0.713258823	0.152	0.463794872
ENSMUST00000026999	Smad7	3.673034872	11.6382264	3.168558645	0.038	0.17847596	5.737250097	14.57417313	2.540003116	0.024	0.129157716	1.580280318	1.246612178	0.788988621	0.314	0.599054108
ENSMUST00000027050	Cops5	65.04517054	68.10620099	1.047060073	0.45	0.55492228	160.7360568	156.7512858	0.975209382	0.812	0.893927725	2.461099049	2.303477958	0.935981011	0.334	0.613098096
ENSMUST00000027052	Stau2	11.78423596	11.35924105	0.963935303	0.68	0.756372134	27.46466727	22.05700264	0.803111842	0.108	0.213034965	2.38438894	1.945739292	0.816109801	0.298	0.58614876
ENSMUST00000027053	Rdh10	12.9892088	16.17692991	1.245413031	0.034	0.17847596	32.96487692	28.81412711	0.874089507	0.202	0.324085106	2.538074451	1.781031114	0.701842797	0.052	0.410260172
ENSMUST00000027065	Tmem14a	9.520132281	9.509983713	0.998933989	0.998	0.998	20.87632479	21.80183954	1.044331099	0.796	0.880769432	2.319755554	2.234915853	0.963443069	0.9	0.993582875
ENSMUST00000027125	Coq10b	6.535499133	30.20847083	4.622213272	0.046	0.17847596	13.64007126	69.46344029	5.092300961	0.022	0.129157716	2.171765228	2.299401079	1.058743507	0.558	0.78307131
ENSMUST00000027131	Slc39a10	9.194323785	9.988829424	1.086412623	0.51	0.610045547	32.05675265	31.96921922	0.997269508	0.962	1	3.608342293	3.197371767	0.886137004	0.52	0.756074838
ENSMUST00000027149	Lancl1	15.75524022	16.2110727	1.028932118	0.64	0.723610451	59.06893214	61.03656084	1.033310157	0.602	0.719866855	3.773509541	3.765755523	0.997945689	0.98	1
ENSMUST00000027153	Acadl	33.64292834	47.73784653	1.418956342	0.054	0.17847596	174.3296783	207.1128292	1.188051531	0.156	0.270083201	5.249721887	4.352436146	0.829111928	0.278	0.56793133
ENSMUST00000027174	Nop58	15.73583029	13.6696104	0.868693303	0.428	0.535158102	74.13670576	105.5625879	1.42388528	0.042	0.139074783	5.029509029	7.732736029	1.537366494	0.088	0.410260172
ENSMUST00000027193	Ndufb3	71.26451529	75.54796585	1.060106359	0.478	0.581820042	227.4407508	226.8960272	0.997604997	0.97	1	3.232344508	2.998699068	0.927738773	0.506	0.746550949
ENSMUST00000027247	Pdcl3	14.46582307	16.3688541	1.131553596	0.118	0.222723172	95.49222427	88.4919803	0.926693815	0.482	0.613659646	6.596777301	5.387095558	0.816653141	0.072	0.410260172
ENSMUST00000027286	Coa5	41.30878579	28.94332044	0.700657739	0.032	0.17847596	28.84968519	21.2442303	0.736385641	0.146	0.258229447	0.703882771	0.734656625	1.043658116	0.78	0.931598936
ENSMUST00000027297	Plekhb2	28.13985548	34.78639388	1.236196608	0.048	0.17847596	143.1701322	193.3082587	1.350197178	0.066	0.164213002	5.156000718	5.56173974	1.078677325	0.644	0.839990409
ENSMUST00000027303	Imp4	19.93647698	22.67194176	1.137209036	0.134	0.239115276	36.98622915	42.08742403	1.137917735	0.296	0.422635171	1.856765058	1.863933197	1.003858474	0.942	1
ENSMUST00000027322	Rhbdd1	9.259711585	10.46410528	1.130068166	0.092	0.197595037	33.2622832	35.24321937	1.059553237	0.46	0.59278511	3.600780495	3.385567584	0.940248188	0.59	0.80383542
ENSMUST00000027338	1110058L19Rik	31.8204775	19.01493497	0.597569127	0.046	0.17847596	65.79390564	59.90574944	0.910507415	0.428	0.560847901	2.080776831	3.182866704	1.529398664	0.094	0.410260172
ENSMUST00000027339	Smap1	12.19402271	10.9179316	0.895351096	0.502	0.602938338	47.48284603	45.14490968	0.950763543	0.878	0.942871968	3.826221162	4.162061814	1.087750521	0.76	0.921388093
ENSMUST00000027367	Ctdsp1	33.6302001	28.41767225	0.845004555	0.194	0.305838129	19.60774161	13.94811932	0.711372489	0.07	0.169029803	0.595705562	0.499100764	0.838103072	0.426	0.686358367
ENSMUST00000027370	Pnkd	15.88953236	16.9688317	1.06792518	0.146	0.252082521	25.89258721	31.71087434	1.224699926	0.036	0.133483934	1.640972283	1.869256755	1.139030649	0.244	0.538951276
ENSMUST00000027377	Igfbp5	359.7666521	324.037686	0.900688499	0.198	0.309835217	2232.518033	3094.514022	1.386109134	0.024	0.129157716	6.211934709	9.560209975	1.538920079	0.032	0.410260172
ENSMUST00000027379	Xrcc5	15.00272631	8.577055631	0.5716998	0.044	0.17847596	23.09664207	16.45253406	0.712346915	0.092	0.195118908	1.545146632	1.924600303	1.245418942	0.146	0.458341303
ENSMUST00000027421	Trip12	15.45762771	21.52574423	1.39256454	0.048	0.17847596	35.84017149	53.40615687	1.49010634	0.018	0.129157716	2.33033811	2.479635069	1.064039171	0.338	0.615800238
ENSMUST00000027425	Itm2c	345.978443	340.0318701	0.982812302	0.77	0.829817461	1150.334102	1490.139711	1.295397061	0.048	0.144037825	3.359780965	4.38393608	1.30473724	0.082	0.410260172
ENSMUST00000027426	4933407L21Rik	15.81379166	13.50777516	0.854176876	0.394	0.503896558	8.85540629	8.289090822	0.936055839	0.834	0.912475794	0.541582574	0.616827942	1.13868003	0.446	0.70194999
ENSMUST00000027429	2810459M11Rik	29.3187931	18.04833358	0.615589241	0.042	0.17847596	50.85772729	39.86512995	0.783860157	0.2	0.321621622	1.766962741	2.230389924	1.262124972	0.332	0.610751691
ENSMUST00000027444	Pde6d	72.97542876	75.39339551	1.033133985	0.814	0.861749235	87.15920645	83.42187698	0.957121149	0.482	0.613659646	1.22365363	1.118661926	0.914268246	0.56	0.784576895
ENSMUST00000027446	Cops7b	12.03061423	10.61016706	0.881930619	0.116	0.22091923	18.44201498	12.7725756	0.692596932	0.088	0.190508243	1.533476408	1.204682642	0.785729018	0.176	0.487246819
ENSMUST00000027464	Mrpl44	10.52780787	8.392171075	0.797143259	0.366	0.476977413	31.28659221	33.12254025	1.058679749	0.674	0.780831153	3.168362735	3.905209371	1.232490471	0.324	0.605690722
ENSMUST00000027467	Serpine2	174.5943525	197.9185489	1.133590783	0.128	0.232494157	373.8883362	399.2069997	1.067716998	0.488	0.619331445	2.169725932	2.016827298	0.929563363	0.59	0.80383542
ENSMUST00000027477	Ngef	13.18749642	11.93698237	0.905174264	0.422	0.529830531	31.15752606	24.83449837	0.797069101	0.136	0.246378687	2.402174618	2.100707012	0.874554431	0.472	0.718375699
ENSMUST00000027478	Ndufa10	51.24208328	35.80102145	0.698664441	0.044	0.17847596	93.65834433	98.61414259	1.052913015	0.522	0.650237488	1.829815049	2.775231735	1.516391148	0.052	0.410260172
ENSMUST00000027492	Mterfd2	9.841569757	14.48723973	1.472045628	0.066	0.181595376	18.86423111	22.78841358	1.208011365	0.26	0.387431031	1.90489831	1.570587615	0.824591536	0.05	0.410260172
ENSMUST00000027503	Dtymk	58.01943179	35.21514408	0.606954308	0.084	0.191712316	52.55497133	32.4398897	0.617263631	0.048	0.144037825	0.926279966	0.910536806	0.983022214	0.922	1
ENSMUST00000027521	Agap1	11.91951725	13.64684883	1.144916236	0.126	0.23017894	9.387051406	6.902005373	0.73529693	0.036	0.133483934	0.790789159	0.506106422	0.640456384	0.03	0.410260172
ENSMUST00000027534	Ilkap	56.66396364	46.47216922	0.820136225	0.216	0.327178998	21.09859772	14.07943562	0.667331947	0.032	0.133175956	0.379411044	0.303221324	0.799717382	0.178	0.489050505
ENSMUST00000027592	Ubxn4	27.93266121	29.39502275	1.052353105	0.29	0.402522325	103.2552885	118.8666535	1.151190452	0.252	0.37787596	3.690691909	4.052122784	1.097903857	0.364	0.637879429
ENSMUST00000027602	Dars	16.34680909	11.9982365	0.73398034	0.074	0.186432021	129.5418817	101.3710409	0.782536559	0.104	0.208547657	7.916111148	8.595248603	1.085780968	0.416	0.677122462
ENSMUST00000027623	Tsn	44.20305144	33.04444666	0.747560306	0.054	0.17847596	157.5091596	125.1603295	0.794623851	0.038	0.135427234	3.577175396	3.800966039	1.062543229	0.34	0.615800238
ENSMUST00000027626	Mki67ip	25.97200771	18.25198459	0.702756013	0.032	0.17847596	80.23200025	70.11542137	0.873910002	0.234	0.358219899	3.095974167	3.843644014	1.241419465	0.07	0.410260172
ENSMUST00000027634	Dbi	3683.869608	4911.464468	1.333235155	0.046	0.17847596	695.1580235	509.9800307	0.733617796	0.506	0.635503958	0.190894498	0.103942401	0.546875508	0.274	0.565064717
ENSMUST00000027639	Marco	32.98410935	24.84304482	0.753182224	0.118	0.222723172	86.41772415	93.63163692	1.08347627	0.26	0.387431031	2.656279666	3.795637286	1.428768426	0.062	0.410260172
ENSMUST00000027677	Csrp1	37.5158387	34.14305226	0.910097	0.156	0.264432673	177.3393492	161.1764807	0.90885961	0.278	0.403592833	4.773387499	4.722254542	0.989290154	0.898	0.992622351
ENSMUST00000027682	Gpr37l1	16.5699244	16.23288984	0.979659861	0.672	0.750102887	50.94196385	54.68007771	1.073378413	0.292	0.418256912	3.097979425	3.365282801	1.086255293	0.372	0.642583806
ENSMUST00000027684	Arl8a	99.61458789	97.48378878	0.978609568	0.7	0.772525721	190.5620122	152.1050017	0.798192681	0.02	0.129157716	1.921113525	1.567898769	0.816236267	0.082	0.410260172
ENSMUST00000027693	Rab7l1	37.08900578	21.17353476	0.570884399	0.052	0.17847596	24.95909636	13.50204471	0.54098528	0.044	0.139918163	0.697205551	0.639685547	0.917617379	0.664	0.85552766
ENSMUST00000027706	Lrrn2	11.54299821	8.550783279	0.740776627	0.032	0.17847596	14.51384076	17.45549838	1.202665511	0.162	0.277818509	1.250618399	2.041161616	1.631616807	0.028	0.410260172
ENSMUST00000027727	Adipor1	40.96810076	46.52818442	1.135717389	0.094	0.198696642	31.99131619	18.66591597	0.583481229	0.018	0.129157716	0.783851118	0.402874372	0.514587242	0.034	0.410260172
ENSMUST00000027738	Tor1aip1	9.161811463	14.83486016	1.619206007	0.052	0.17847596	25.99406453	32.02002075	1.231811551	0.1	0.204018216	2.830665139	2.177671623	0.769395926	0.062	0.410260172
ENSMUST00000027743	Stx6	23.96809275	16.12921666	0.672945354	0.038	0.17847596	47.31182352	32.18812863	0.680346812	0.034	0.133483934	1.974892811	2.000131093	1.012773103	0.884	0.987094207
ENSMUST00000027752	Lamc1	25.63662092	17.68119738	0.689685175	0.042	0.17847596	68.14461605	52.94412268	0.776940994	0.066	0.164213002	2.65369684	3.000499544	1.130637404	0.08	0.410260172
ENSMUST00000027760	Rgl1	17.33211767	23.3084195	1.344810827	0.052	0.17847596	18.62214228	14.24509963	0.764967556	0.256	0.382668499	1.101351475	0.612606623	0.556634283	0.172	0.484449704
ENSMUST00000027777	Parp1	20.4376777	17.70030199	0.866062292	0.126	0.23017894	43.07870748	36.95519125	0.857856133	0.138	0.248995025	2.121808196	2.106818118	0.992938562	0.95	1
ENSMUST00000027780	Acbd3	9.400842925	13.75969155	1.463665722	0.068	0.182226601	39.55685923	57.29699215	1.448460389	0.052	0.148326592	4.369735425	4.170915431	0.954511089	0.82	0.952580842
ENSMUST00000027802	Pycr2	22.17071833	11.67802351	0.526731852	0.042	0.17847596	36.41278963	26.6713166	0.732478462	0.08	0.181549464	1.682829267	2.266531754	1.346651824	0.146	0.458341303
ENSMUST00000027833	Copa	39.17673969	31.59006837	0.806347558	0.068	0.182226601	88.29383375	80.65303896	0.91346272	0.098	0.201884771	2.262585719	2.570892756	1.136202943	0.182	0.491703441
ENSMUST00000027837	Vangl2	8.300133831	12.23558566	1.474143178	0.042	0.17847596	17.96784472	22.63321661	1.25963672	0.096	0.199491405	2.153608661	1.867241974	0.867091091	0.234	0.532142132
ENSMUST00000027856	Dcaf6	9.69905941	17.4104328	1.795064043	0.056	0.17847596	13.92843882	13.49895699	0.969167327	0.652	0.761133047	1.47626169	0.788786046	0.534628395	0.062	0.410260172
ENSMUST00000027863	Atp1b1	234.1097468	247.6920415	1.058016784	0.522	0.620017467	870.9750708	966.8754216	1.110106757	0.15	0.263468635	3.735792184	3.93488658	1.053279494	0.548	0.775467856
ENSMUST00000027867	Ccdc181	12.80034745	8.498925404	0.663960524	0.102	0.205131238	22.82811044	15.7994361	0.692117905	0.086	0.188319724	1.794009886	1.910306944	1.06478909	0.58	0.796336759
ENSMUST00000027877	Kifap3	19.93824737	17.15730599	0.860522275	0.268	0.380161669	101.6881896	107.0025195	1.05226052	0.252	0.37787596	5.116168585	6.491459672	1.268760168	0.202	0.506563056
ENSMUST00000027886	Ralgps2	12.32035394	10.44191919	0.847534027	0.144	0.250389041	32.26168671	24.30815246	0.753475762	0.136	0.246378687	2.654950949	2.346155429	0.883734479	0.51	0.748825911
ENSMUST00000027897	Smyd2	23.29477331	20.78406267	0.892220001	0.228	0.339481525	13.43898738	10.9643835	0.815877515	0.46	0.59278511	0.590026466	0.524722573	0.889507666	0.682	0.867854971
ENSMUST00000027940	Tmem206	11.84451419	9.858332196	0.832312076	0.378	0.488602851	23.78324547	23.42631711	0.984993076	0.84	0.916538682	2.070027915	2.380209911	1.149772001	0.242	0.536244399
ENSMUST00000027941	Atf3	17.22332887	60.44891197	3.5097113	0.03	0.17847596	55.45319509	212.7379303	3.836300031	0.022	0.129157716	3.198888365	3.54982683	1.109672097	0.366	0.639324771
ENSMUST00000027947	Angel2	10.68290322	9.166133909	0.858018997	0.194	0.305838129	16.10137445	8.929916384	0.554633505	0.06	0.158008299	1.552955808	0.979440742	0.630932191	0.166	0.478522332
ENSMUST00000027965	Fam107b	24.51862617	57.36106173	2.339489225	0.05	0.17847596	101.2223546	214.2220962	2.116340612	0.022	0.129157716	4.16775886	3.756140341	0.901261135	0.532	0.763465611
ENSMUST00000027973	Sephs1	15.94894607	16.27215995	1.020265533	0.762	0.822709385	28.88688402	26.38621683	0.913435432	0.332	0.461744339	1.835677849	1.619838039	0.882483578	0.406	0.669719731
ENSMUST00000027974	Atf6	8.764482769	12.30934691	1.404457883	0.094	0.198696642	25.08218066	41.50883279	1.654887127	0.022	0.129157716	2.925423033	3.433892706	1.173751254	0.372	0.642583806
ENSMUST00000027975	Phyh	38.33446029	39.13511305	1.02088598	0.844	0.884411668	114.6169517	116.4479611	1.015974892	0.86	0.929571388	2.994162477	3.070177997	1.025379431	0.88	0.984875827
ENSMUST00000027981	Uap1	10.87609508	7.343018347	0.675152092	0.07	0.184343015	23.57347137	18.2008421	0.772099693	0.086	0.188319724	2.219666921	2.509050411	1.130313775	0.51	0.748825911
ENSMUST00000027988	Ccdc3	80.93299889	95.5080175	1.180087465	0.044	0.17847596	35.60884401	30.31608237	0.85136802	0.094	0.197599779	0.44138257	0.317440806	0.719831267	0.052	0.410260172
ENSMUST00000027989	Hsd17b7	8.811606902	15.87814283	1.801957692	0.042	0.17847596	36.80024928	57.44790784	1.561058631	0.036	0.133483934	4.191555298	3.60973316	0.861224934	0.216	0.520093582
ENSMUST00000027992	Enkur	49.46407732	55.17368326	1.115429343	0.284	0.39614359	168.7791248	194.1060871	1.150058914	0.366	0.49776	3.401100047	3.567969584	1.04904898	0.732	0.903551378
ENSMUST00000028004	Aldh9a1	15.87689655	17.92547433	1.129028855	0.236	0.347520495	43.02479132	49.77954278	1.156993079	0.094	0.197599779	2.736480796	2.799966697	1.02319136	0.87	0.982054246
ENSMUST00000028005	Mgst3	17.77668798	15.4728503	0.870401186	0.182	0.293605592	65.85747285	84.8277303	1.288045814	0.084	0.185756098	3.695787499	5.609190019	1.517585206	0.086	0.410260172
ENSMUST00000028021	Pigc	12.4352932	7.033894217	0.565639596	0.062	0.179132018	16.88736697	4.874899286	0.288713485	0.018	0.129157716	1.383061114	0.685069578	0.495693124	0.046	0.410260172
ENSMUST00000028059	Rsu1	60.85771757	55.90710821	0.918652727	0.362	0.473709966	143.3314222	133.4766709	0.931245484	0.558	0.680718885	2.365256716	2.400770761	1.015008534	0.9	0.993582875
ENSMUST00000028062	Vim	1450.458783	1515.304381	1.044706957	0.048	0.17847596	4142.020319	5038.469042	1.216427839	0.062	0.160173677	2.858878408	3.325509555	1.163164681	0.132	0.441507246
ENSMUST00000028063	Pter	10.02372348	10.43376725	1.040907331	0.794	0.846814732	27.17967906	23.66208371	0.870584714	0.266	0.392912335	2.803780208	2.248373877	0.801978662	0.228	0.529727883
ENSMUST00000028081	Plxdc2	11.30204337	13.10330662	1.159375008	0.034	0.17847596	54.94286509	60.43924749	1.100036326	0.434	0.567148936	4.855089439	4.616339501	0.950834938	0.61	0.817339901
ENSMUST00000028083	Psmb7	29.90727005	38.74240915	1.295417773	0.094	0.198696642	45.37503732	59.12698732	1.30306635	0.086	0.188319724	1.523814756	1.533311956	1.006228429	0.96	1
ENSMUST00000028087	Ppp6c	19.07647781	27.18977443	1.425303701	0.098	0.201340167	103.4453831	137.9689726	1.333734138	0.09	0.192269285	5.498400695	5.154759448	0.937512964	0.708	0.887300971
ENSMUST00000028100	Epc1	18.56852998	28.56090619	1.538135018	0.04	0.17847596	9.705632833	9.128060162	0.940497114	0.612	0.728393812	0.523496048	0.319990185	0.611997338	0.05	0.410260172
ENSMUST00000028123	Gad2	13.90176607	16.85682209	1.212566951	0.036	0.17847596	26.69719129	26.64365499	0.997994759	0.97	1	1.921358743	1.588113969	0.826647979	0.116	0.433279058
ENSMUST00000028135	Fam129b	13.38068888	14.46092931	1.080731302	0.496	0.597805982	39.63202116	37.34425395	0.942276235	0.646	0.756680406	2.992685744	2.595920714	0.867466039	0.398	0.661682602
ENSMUST00000028137	Coq4	16.44813397	14.86339291	0.903652228	0.228	0.339481525	16.64882996	15.09883424	0.906906214	0.222	0.345403882	1.02124595	1.016020481	0.994888246	0.928	1
ENSMUST00000028151	Dpm2	93.13469345	61.61203817	0.661536919	0.046	0.17847596	82.74659284	59.61066368	0.720403599	0.026	0.129157716	0.895761018	0.988097789	1.102966977	0.508	0.747907984
ENSMUST00000028160	Slc25a25	21.69740526	50.26261825	2.316526683	0.034	0.17847596	25.31303413	97.47532835	3.850683295	0.022	0.129157716	1.193167335	1.952496908	1.635865302	0.058	0.410260172
ENSMUST00000028162	Ptges2	17.71816652	15.06823549	0.850439884	0.37	0.480709655	30.72129305	29.66467241	0.965607364	0.652	0.761133047	1.812295168	2.007655852	1.107737939	0.61	0.817339901
ENSMUST00000028166	Nr4a2	1.333573262	49.5458834	37.15272705	0.042	0.17847596	1.960113421	94.74665526	48.31319506	0.024	0.129157716	1.554332194	1.935906266	1.245332845	0.546	0.773643907
ENSMUST00000028170	Ralgds	27.85537849	29.64329416	1.064185653	0.542	0.637607661	14.72064773	7.28398286	0.494848335	0.042	0.139074783	0.544629232	0.247426081	0.455302001	0.1	0.415267176
ENSMUST00000028177	Olfm1	26.89927647	19.09962947	0.710042499	0.122	0.226071046	72.63554384	50.11443086	0.6899479	0.026	0.129157716	2.757928704	2.721883016	0.986934897	0.942	1
ENSMUST00000028190	Abl1	8.963960367	8.940214557	0.997350969	0.98	0.985564505	8.774370659	7.528745038	0.858054358	0.226	0.348989457	1.01550268	0.839197304	0.8265569	0.382	0.64998034
ENSMUST00000028199	Tor1b	14.91902014	15.80429201	1.059338473	0.646	0.728447735	24.19545143	34.25096713	1.415578116	0.062	0.160173677	1.6260487	2.172883385	1.336089931	0.06	0.410260172
ENSMUST00000028200	Tor1a	23.17220479	22.47707779	0.970001689	0.792	0.845392011	18.84390513	15.07210034	0.799850158	0.156	0.270083201	0.849969518	0.674265574	0.793524985	0.412	0.673924399
ENSMUST00000028205	BC005624	49.15047404	50.47403275	1.026928707	0.684	0.760044354	87.04488861	88.48312393	1.016522726	0.52	0.648276314	1.777026171	1.761667473	0.991361939	0.886	0.987094207
ENSMUST00000028207	Crat	28.70140267	24.27976085	0.845943354	0.114	0.218861608	21.74268981	13.57587332	0.624405215	0.02	0.129157716	0.763426702	0.559515025	0.733248882	0.048	0.410260172
ENSMUST00000028214	Sh3glb2	19.64267859	17.80573131	0.906481834	0.344	0.456667945	25.00366423	23.72280554	0.948775209	0.692	0.796715344	1.309026171	1.325570358	1.012628898	0.95	1
ENSMUST00000028220	Fbxw2	12.18811614	9.099453343	0.746584069	0.25	0.361702128	11.26879981	4.716512749	0.418597742	0.056	0.153581563	1.003220166	0.505153116	0.504026042	0.18	0.48907599
ENSMUST00000028224	Gapvd1	11.61247728	13.29008645	1.144466088	0.072	0.185693193	31.47644499	37.36426592	1.187048883	0.126	0.234452968	2.710039504	2.810790174	1.037163114	0.638	0.835311673
ENSMUST00000028234	Traf1	27.84163613	17.39575637	0.624810851	0.042	0.17847596	20.35009695	15.20420404	0.747144199	0.168	0.285090909	0.740139097	0.873919693	1.180506733	0.364	0.637879429
ENSMUST00000028238	Rab14	57.48770163	73.56398874	1.279647414	0.044	0.17847596	281.4977181	407.2712703	1.446799733	0.036	0.133483934	4.938325619	5.526047842	1.118988354	0.322	0.604027586
ENSMUST00000028239	Gsn	58.7023699	61.99167157	1.056033541	0.448	0.553082834	156.828826	188.1875305	1.199953703	0.252	0.37787596	2.688211126	3.026625113	1.125841361	0.398	0.661682602
ENSMUST00000028241	Stom	25.2692994	30.83794837	1.220372116	0.168	0.277726937	142.6635678	189.5282774	1.328495788	0.03	0.129157716	5.672203321	6.17513925	1.088651138	0.232	0.531881999
ENSMUST00000028278	Psmd14	20.75645474	16.7672311	0.807808044	0.216	0.327178998	24.92451453	19.2570593	0.772624343	0.208	0.330784715	1.208448514	1.169461011	0.967764231	0.812	0.948204845
ENSMUST00000028282	Brd3	22.3414943	24.15696094	1.081259857	0.122	0.226071046	31.74005131	23.24509152	0.732366779	0.022	0.129157716	1.424013562	0.964090466	0.677250022	0.036	0.410260172
ENSMUST00000028288	Notch1	13.06425253	13.39922476	1.025640367	0.656	0.737104751	28.53323642	29.49852436	1.033829114	0.776	0.866444216	2.209712701	2.208649156	0.999518913	0.998	1
ENSMUST00000028295	Dnlz	18.37353258	11.19139967	0.609104407	0.038	0.17847596	17.76638415	13.65569149	0.768638274	0.37	0.501230879	0.969794905	1.227842215	1.265810326	0.47	0.717194951
ENSMUST00000028300	Nacc2	41.00623718	49.34897258	1.203450401	0.04	0.17847596	53.09926651	46.12369592	0.868633982	0.284	0.409570915	1.303475836	0.935750449	0.718104869	0.108	0.426622407
ENSMUST00000028328	Entpd2	20.80455804	25.07707833	1.205364627	0.128	0.232494157	41.03872962	34.61726608	0.843530559	0.352	0.48285879	2.021218135	1.404912302	0.695232763	0.282	0.571960586
ENSMUST00000028332	Dpp7	5.967030076	14.34502984	2.404048523	0.036	0.17847596	14.41814045	17.68275368	1.22640831	0.198	0.319349428	2.578146602	1.235182992	0.479299235	0.066	0.410260172
ENSMUST00000028341	Anapc2	24.99885387	20.91960399	0.836822524	0.048	0.17847596	61.72484912	64.74125242	1.048867749	0.16	0.275879556	2.472456958	3.095449781	1.251871301	0.034	0.410260172
ENSMUST00000028342	Ssna1	62.56862426	54.85211326	0.876671238	0.346	0.45860355	61.74800395	51.77452651	0.83848359	0.186	0.305033592	1.004305809	0.947354667	0.943349435	0.656	0.848810058
ENSMUST00000028356	Cd302	12.4034291	9.283628798	0.748472759	0.096	0.200366128	31.53520386	25.76864122	0.81714468	0.102	0.206604255	2.576362967	2.805696772	1.088980019	0.542	0.771853403
ENSMUST00000028386	Nckap1	31.82266526	24.97567063	0.784839058	0.054	0.17847596	67.29369242	45.66393769	0.678581565	0.08	0.181549464	2.130330227	1.830953999	0.859535503	0.354	0.629186464
ENSMUST00000028398	Ube2e3	47.03724865	73.86604776	1.570373478	0.04	0.17847596	23.42648416	18.03535968	0.769880349	0.278	0.403592833	0.499804766	0.245763599	0.492734127	0.102	0.417876278
ENSMUST00000028403	Cybrd1	42.94576153	44.25714282	1.030535756	0.77	0.829817461	64.1296933	60.98886797	0.951024616	0.348	0.478405776	1.501866297	1.389845562	0.925461942	0.346	0.621787636
ENSMUST00000028408	Hat1	23.5161291	24.49970226	1.04182547	0.7	0.772525721	56.7210604	60.27599644	1.0626729	0.252	0.37787596	2.467926102	2.47799937	1.00408002	0.978	1
ENSMUST00000028426	Cers6	8.453984844	12.18245571	1.441031174	0.066	0.181595376	42.73440566	52.76171049	1.23463694	0.204	0.326331443	5.208952025	4.330704272	0.831428821	0.43	0.689158249
ENSMUST00000028470	Timm10	58.83817579	32.64861923	0.554888366	0.042	0.17847596	86.33530119	77.96334659	0.903030886	0.604	0.721578667	1.510621615	2.385199407	1.578569255	0.098	0.413500277
ENSMUST00000028509	Gorasp2	66.20447751	60.70841181	0.916983474	0.25	0.361702128	61.15636006	51.15297761	0.836432076	0.332	0.461744339	0.932529226	0.85602674	0.918050251	0.64	0.837210581
ENSMUST00000028511	Mtx2	11.34908063	7.439951108	0.655555401	0.038	0.17847596	51.84387788	40.18351982	0.775091416	0.106	0.211168193	4.582003209	5.490407161	1.198211503	0.342	0.617513514
ENSMUST00000028517	Ola1	19.89221816	13.5670009	0.682025543	0.048	0.17847596	60.61508303	52.1544266	0.860422251	0.118	0.225348044	3.051239785	3.886788593	1.273749399	0.076	0.410260172
ENSMUST00000028551	Emc4	56.54765612	47.85737961	0.846319421	0.132	0.236934245	102.4496335	116.9240048	1.141281423	0.158	0.272863492	1.828930815	2.443548652	1.335869439	0.076	0.410260172
ENSMUST00000028553	Nop10	132.1250243	155.645192	1.178014481	0.196	0.307717172	220.5140875	235.6777951	1.068764944	0.4	0.53230823	1.709568531	1.512179447	0.884606153	0.43	0.689158249
ENSMUST00000028580	Ccdc34	26.47118527	34.57113264	1.30599111	0.08	0.189276173	44.72468059	46.34030049	1.036122869	0.794	0.878939535	1.681626476	1.346011785	0.80054118	0.068	0.410260172
ENSMUST00000028583	Lin7c	29.63346678	28.77076343	0.970887532	0.796	0.848116396	164.0811065	252.7410546	1.540338919	0.02	0.129157716	5.697224175	8.783766541	1.541667416	0.054	0.410260172
ENSMUST00000028599	Cstf3	5.942549006	16.97137274	2.855907916	0.054	0.17847596	23.14275078	68.23034676	2.948154231	0.018	0.129157716	4.144396161	4.228480801	1.020283861	0.924	1
ENSMUST00000028600	Hipk3	13.00462274	25.33757199	1.948351174	0.044	0.17847596	13.72073411	18.91784484	1.378750287	0.062	0.160173677	1.072902091	0.748907767	0.698301804	0.22	0.521968847
ENSMUST00000028603	Fbxo3	9.947265497	8.706558495	0.875271551	0.358	0.469686133	61.4739842	60.68337368	0.987139313	0.878	0.942871968	6.285009357	7.216686683	1.148214435	0.424	0.68429413
ENSMUST00000028607	Caprin1	42.00638567	42.74592247	1.017605342	0.806	0.855062822	263.8115449	303.3405056	1.149837305	0.15	0.263468635	6.312342023	7.103730589	1.125351765	0.236	0.533345994
ENSMUST00000028610	Cat	76.80688836	74.748779	0.973204104	0.79	0.844440702	187.0254858	200.378522	1.071396498	0.514	0.642795402	2.445643	2.688683611	1.09933636	0.298	0.58614876
ENSMUST00000028612	Pamr1	12.26322092	15.66062822	1.277040373	0.094	0.198696642	35.64910703	29.16624549	0.818153098	0.152	0.265511927	2.931176754	1.936541054	0.660785899	0.11	0.430061602
ENSMUST00000028617	Api5	20.57104265	26.12574586	1.270025361	0.132	0.236934245	85.30204578	114.3539584	1.340572982	0.026	0.129157716	4.317340991	4.398813839	1.018866701	0.904	0.994635077
ENSMUST00000028619	Hsd17b12	19.55068394	22.00614733	1.125594756	0.424	0.531377983	192.5644223	199.2975758	1.034965538	0.798	0.882597735	10.41510398	9.212352943	0.884529663	0.628	0.828198788
ENSMUST00000028623	Ext2	33.883316	28.97581095	0.855164558	0.13	0.234671723	40.41523709	27.8958292	0.690238162	0.052	0.148326592	1.189141826	0.964039451	0.810860882	0.13	0.439059867
ENSMUST00000028624	Gatm	19.91263743	13.15338163	0.660554468	0.034	0.17847596	73.84887109	61.88590454	0.838009649	0.048	0.144037825	3.723014348	4.709752867	1.264966358	0.03	0.410260172
ENSMUST00000028635	Cops2	48.60109914	43.18446725	0.888549189	0.412	0.520104757	109.1159479	128.1776813	1.174690859	0.264	0.391248103	2.359000073	2.96492406	1.256747444	0.32	0.603098243
ENSMUST00000028636	Galk2	9.990803628	10.15844674	1.016779742	0.894	0.92283871	36.24621101	33.63681179	0.928011035	0.36	0.490651396	3.774030206	3.337144977	0.88426974	0.544	0.773400037
ENSMUST00000028639	Meis2	83.10188455	60.08476761	0.723025331	0.062	0.179132018	79.44360294	56.34086399	0.709196873	0.036	0.133483934	0.964306455	0.941230762	0.976094957	0.824	0.954751864
ENSMUST00000028663	Creb3l1	16.24280024	8.675005958	0.534083153	0.036	0.17847596	14.9664626	5.885736155	0.393302212	0.028	0.129157716	0.91908702	0.675731991	0.735508681	0.082	0.410260172
ENSMUST00000028672	Mdk	67.52570073	65.57747723	0.971148415	0.69	0.764147157	27.36818063	24.97620029	0.912603144	0.618	0.731874981	0.402521044	0.384069416	0.954273444	0.752	0.914455053
ENSMUST00000028678	Atg13	9.64252654	12.38388338	1.284298605	0.1	0.203201708	12.45681776	14.82911411	1.190426317	0.086	0.188319724	1.290715311	1.221376464	0.946320334	0.554	0.779324714
ENSMUST00000028683	Pdia3	62.21354192	68.65780512	1.103582966	0.52	0.618413492	530.5915448	606.0779804	1.14226818	0.128	0.236786009	8.716163193	8.885168353	1.019387633	0.874	0.983217725
ENSMUST00000028689	Lrp4	15.51547607	15.0049447	0.967095346	0.778	0.836190799	48.55149823	47.88784834	0.986331293	0.846	0.920974271	3.162481214	3.248715939	1.02725944	0.804	0.944219584
ENSMUST00000028727	Snap25	31.94133563	36.1524281	1.131838334	0.686	0.761045302	48.59620352	89.20180427	1.835554267	0.044	0.139918163	1.606338452	2.472617747	1.538952636	0.06	0.410260172
ENSMUST00000028743	Snap23	15.79846015	23.19316976	1.468065213	0.044	0.17847596	52.50846481	85.59072082	1.630024628	0.024	0.129157716	3.467545573	3.688707453	1.063762137	0.786	0.933735143
ENSMUST00000028752	Vps39	12.11807828	8.582705309	0.708256302	0.036	0.17847596	21.23774616	12.23305587	0.576025335	0.022	0.129157716	1.753421739	1.436002619	0.819074791	0.122	0.435608064
ENSMUST00000028769	Ptpra	39.17231	42.53854891	1.085934144	0.184	0.29576699	55.83158578	36.28152862	0.649845034	0.056	0.153581563	1.442317147	0.851612343	0.590731112	0.078	0.410260172
ENSMUST00000028781	Atrn	10.87296766	9.538821063	0.877296922	0.186	0.297662534	30.80634329	26.16110283	0.849216454	0.024	0.129157716	2.859022499	2.746856284	0.960781352	0.578	0.79516763
ENSMUST00000028800	1700037H04Rik	14.07566209	11.42914853	0.811979462	0.432	0.538832624	24.54031282	19.69912503	0.802733137	0.088	0.190508243	1.815661104	1.844278758	1.015752885	0.95	1
ENSMUST00000028801	Spef1	37.667712	46.42826146	1.232574505	0.074	0.186432021	59.37071062	65.63335139	1.105481899	0.068	0.167222473	1.576541329	1.422482987	0.902342753	0.12	0.433754153
ENSMUST00000028806	Smox	17.75917667	18.59974043	1.047331235	0.84	0.881432902	17.27168076	11.86525174	0.686995372	0.026	0.129157716	1.035934795	0.658930238	0.636424046	0.214	0.517568752
ENSMUST00000028807	Ivd	13.53920227	13.83303695	1.02170251	0.744	0.808663337	61.65909542	70.89857829	1.14984542	0.088	0.190508243	4.621519582	5.124922862	1.108902358	0.388	0.655067169
ENSMUST00000028814	Rassf2	10.64366309	9.613428916	0.903206803	0.086	0.193550827	43.21483133	39.00953156	0.902690758	0.526	0.653723238	4.037676571	4.051969839	1.003539097	0.982	1
ENSMUST00000028825	Fam98b	27.67644344	40.33337355	1.457317796	0.05	0.17847596	73.19780263	76.33321926	1.042834261	0.722	0.824524217	2.653126857	1.891498366	0.713039907	0.084	0.410260172
ENSMUST00000028826	Chgb	22.00906037	16.13176037	0.732959976	0.076	0.187319094	79.59981219	75.48399031	0.948294223	0.522	0.650237488	3.682424581	4.721839891	1.282187211	0.126	0.438528115
ENSMUST00000028829	Spred1	25.1897485	17.45996619	0.693137774	0.048	0.17847596	35.01991829	15.37764308	0.439127351	0.034	0.133483934	1.400273024	0.883437307	0.631167011	0.07	0.410260172
ENSMUST00000028835	Crls1	17.57134854	16.25006888	0.92480488	0.568	0.661046455	27.21885026	23.55013367	0.865219075	0.112	0.217877905	1.60454541	1.464843134	0.912987652	0.638	0.835311673
ENSMUST00000028838	Hdc	27.06925304	29.29191245	1.082110112	0.428	0.535158102	25.17181198	22.3133648	0.886447045	0.218	0.341763689	0.945327266	0.762246072	0.806535011	0.23	0.531134021
ENSMUST00000028841	Usp8	19.19822495	17.15822307	0.893740079	0.058	0.17847596	29.95834958	21.5243404	0.718484904	0.044	0.139918163	1.560426337	1.255152913	0.804490666	0.084	0.410260172
ENSMUST00000028850	Kcnip3	16.84649034	14.74392253	0.875192532	0.164	0.273130112	19.70973003	15.82715164	0.803022091	0.07	0.169029803	1.167285186	1.086016868	0.930437946	0.382	0.64998034
ENSMUST00000028854	Mal	12.42876169	13.92471385	1.120362125	0.234	0.345913043	40.96771014	34.4587874	0.841124538	0.564	0.686389262	3.314376807	2.639009334	0.796292394	0.466	0.715102962
ENSMUST00000028864	Fbln7	25.07605793	26.91676974	1.073405151	0.672	0.750102887	44.12236084	48.01569783	1.088237544	0.544	0.667596519	1.886198311	1.808849435	0.959013912	0.9	0.993582875
ENSMUST00000028883	Pdyn	8.234085259	9.425692199	1.144716371	0.504	0.604577729	25.34915477	31.14674493	1.228700385	0.17	0.287587739	3.322052832	3.507743778	1.055879625	0.894	0.990356945
ENSMUST00000028892	Idh3b	75.25145571	72.71207014	0.966254665	0.72	0.788882175	125.4950386	165.8431728	1.321509225	0.036	0.133483934	1.685237619	2.305893017	1.368071138	0.09	0.410260172
ENSMUST00000028909	Snx5	63.35468286	59.37695589	0.937214949	0.498	0.599078819	123.163933	101.8194549	0.826700039	0.154	0.267899497	1.99067964	1.720413723	0.864302515	0.456	0.709043691
ENSMUST00000028915	Rbbp9	17.38262512	14.09346618	0.810778929	0.174	0.285292573	65.6602276	62.80865678	0.956571467	0.53	0.656765376	3.794552664	4.542189123	1.196976969	0.108	0.426622407
ENSMUST00000028916	Sec23b	17.52966577	18.52651828	1.056866601	0.756	0.818086957	60.72180358	69.47781978	1.144196508	0.076	0.176629844	3.560716292	3.806588401	1.069031919	0.618	0.821124913
ENSMUST00000028921	Xrn2	18.68534994	18.45978066	0.987928014	0.848	0.887504191	52.00685973	43.50851032	0.836594902	0.07	0.169029803	2.80122889	2.372221623	0.846904988	0.194	0.501188602
ENSMUST00000028928	Gzf1	10.39433267	8.770728807	0.843799125	0.286	0.398204022	24.10423613	24.60215844	1.020656189	0.752	0.847474401	2.371125814	2.849985314	1.201869352	0.308	0.595060375
ENSMUST00000028938	Cst3	5014.784584	5484.934153	1.093752695	0.096	0.200366128	5922.50236	7569.71187	1.278127239	0.054	0.150701356	1.186871224	1.381395672	1.163758869	0.216	0.520093582
ENSMUST00000028944	Acss1	24.19455786	25.25609689	1.043875116	0.71	0.780620759	40.69923595	55.40426604	1.361300856	0.03	0.129157716	1.697916602	2.202549469	1.297032159	0.056	0.410260172
ENSMUST00000028972	Pdrg1	78.01508983	76.9331052	0.986131085	0.69	0.764147157	120.0465376	117.2016608	0.976302081	0.318	0.446348691	1.540636175	1.523398493	0.988818579	0.616	0.819611461
ENSMUST00000028977	Kif3b	11.65175351	13.77502373	1.182227527	0.13	0.234671723	26.6590552	22.01240866	0.825707542	0.176	0.294726473	2.33457876	1.603031491	0.68678116	0.134	0.445069341
ENSMUST00000028981	Mapre1	23.1537742	31.93662415	1.379326924	0.042	0.17847596	6.285359752	8.721221481	1.387483667	0.172	0.289492155	0.268935692	0.273079066	1.015349486	0.976	1
ENSMUST00000028991	Snta1	18.07435266	17.88688994	0.989628248	0.954	0.965665072	45.17491083	63.50287012	1.405702042	0.02	0.129157716	2.585425876	3.558699676	1.376300674	0.11	0.430061602
ENSMUST00000028995	Fam210b	14.90529639	14.16762325	0.950509327	0.138	0.243853364	24.64793734	25.21159203	1.022867302	0.898	0.959075585	1.643867631	1.776753936	1.080788449	0.622	0.824426036
ENSMUST00000028999	Pkia	29.87740672	35.80796364	1.198496375	0.38	0.490522034	92.1850593	125.0021681	1.35598776	0.024	0.129157716	3.27711409	3.522586875	1.074882319	0.712	0.889386912
ENSMUST00000029002	Stmn2	86.00201761	99.96488447	1.162355108	0.308	0.421136086	312.8978088	397.4506821	1.270224337	0.106	0.211168193	3.668268075	4.033562999	1.099555256	0.404	0.668447534
ENSMUST00000029005	Rtfdc1	30.82099003	33.08954508	1.073604224	0.434	0.540795812	82.28316949	101.4980025	1.233517979	0.108	0.213034965	2.713144865	3.0957776	1.140977271	0.408	0.671274141
ENSMUST00000029013	Rae1	40.61629539	25.85502123	0.636567688	0.05	0.17847596	73.05231803	52.17639414	0.714237156	0.098	0.201884771	1.834525904	2.021520846	1.101875403	0.58	0.796336759
ENSMUST00000029014	Rbm38	4.430427115	16.42918689	3.708262536	0.032	0.17847596	5.942454567	34.74158408	5.84552026	0.022	0.129157716	1.377239464	2.108281374	1.530417195	0.042	0.410260172
ENSMUST00000029053	Ptpn1	16.51876301	20.64033454	1.249508485	0.228	0.339481525	40.14660156	44.88484534	1.118020594	0.226	0.348989457	2.484730842	2.238395385	0.900900189	0.596	0.808250712
ENSMUST00000029060	Atp9a	21.16728201	19.27573016	0.910637944	0.33	0.443102962	39.0416591	29.73250599	0.761564573	0.078	0.179091951	1.889645231	1.539980635	0.815055416	0.36	0.633932948
ENSMUST00000029069	E2f5	12.48695487	10.93862848	0.876004485	0.516	0.615000939	16.36453682	11.4326254	0.698640413	0.026	0.129157716	1.420853285	1.046198333	0.736502383	0.304	0.591533981
ENSMUST00000029078	Car2	29.32711582	39.26959166	1.339019899	0.138	0.243853364	89.20291786	90.0873433	1.009914648	0.96	1	3.03177696	2.384790805	0.786668732	0.182	0.491703441
ENSMUST00000029082	Psma7	307.5296475	267.8453798	0.870957913	0.102	0.205131238	249.3643656	257.1220475	1.031109701	0.742	0.840058273	0.818848488	0.961024661	1.173417619	0.262	0.554429564
ENSMUST00000029085	Mrgbp	13.57918952	14.25882616	1.050049868	0.68	0.756372134	12.75704854	7.962427144	0.624188497	0.15	0.263468635	0.938809278	0.593995847	0.633102759	0.194	0.501188602
ENSMUST00000029087	Ogfr	24.30527087	28.69484563	1.180601763	0.1	0.203201708	62.47164767	61.27256639	0.9808063	0.838	0.915405622	2.597499891	2.145431505	0.826027167	0.24	0.53602346
ENSMUST00000029090	Gid8	17.82217664	12.92073222	0.724980595	0.122	0.226071046	103.2371392	66.97708283	0.648772667	0.036	0.133483934	5.875146217	5.378472106	0.915476216	0.598	0.809521507
ENSMUST00000029092	Arfgap1	11.98544236	5.063750683	0.422491764	0.038	0.17847596	43.38095277	24.78699071	0.571389463	0.028	0.129157716	3.645201245	4.950680302	1.358038125	0.144	0.45696
ENSMUST00000029125	Armc1	18.60618112	12.99675706	0.698518249	0.062	0.179132018	52.54132151	39.51615578	0.752101442	0.02	0.129157716	2.857326466	3.076279547	1.076601845	0.506	0.746550949
ENSMUST00000029128	Map1lc3a	101.3730222	114.1711004	1.126247378	0.282	0.394147917	288.8303984	374.5084374	1.29663686	0.034	0.133483934	2.91397364	3.308411897	1.135314519	0.46	0.712065041
ENSMUST00000029141	Mmp24	12.84967676	10.43949724	0.812432674	0.122	0.226071046	7.132585059	4.753486122	0.666493226	0.054	0.150701356	0.565505155	0.455341165	0.805537533	0.278	0.56793133
ENSMUST00000029142	Eif6	83.59996589	69.02732208	0.825686008	0.156	0.264432673	106.5380419	112.8466734	1.059214269	0.492	0.623058198	1.298622714	1.633071145	1.25734271	0.162	0.473442824
ENSMUST00000029149	Rbm39	22.82380472	37.36309771	1.637023194	0.04	0.17847596	29.40864659	58.20289952	1.979075108	0.018	0.129157716	1.294830232	1.558456147	1.203441707	0.304	0.591533981
ENSMUST00000029158	Aar2	11.70110733	9.579247088	0.818661586	0.082	0.190341969	34.32195341	30.87604404	0.899603355	0.282	0.407535484	2.980253995	3.230049156	1.083788621	0.588	0.802402437
ENSMUST00000029165	1110008F13Rik	12.42533043	11.7025821	0.941832668	0.652	0.733584281	65.90854077	78.7711734	1.195155853	0.154	0.267899497	5.424960418	6.989640775	1.288369291	0.302	0.589298488
ENSMUST00000029171	Rpn2	74.20770692	72.90105842	0.982392011	0.574	0.66629843	174.1434459	164.0362197	0.941960674	0.248	0.373643521	2.354440987	2.249966096	0.955645295	0.516	0.753712313
ENSMUST00000029175	Src	10.81696528	6.888465746	0.636820547	0.048	0.17847596	28.14874068	13.4413563	0.477530378	0.022	0.129157716	2.643979361	1.973031865	0.74633167	0.152	0.463794872
ENSMUST00000029178	Ctnnbl1	12.27763499	11.68739507	0.951925602	0.486	0.589203438	34.46761203	33.61335352	0.975216336	0.8	0.884424445	2.830478929	2.898953759	1.024183415	0.878	0.984373325
ENSMUST00000029180	Rprd1b	9.126450341	10.85215041	1.189087762	0.296	0.408246288	30.07245181	37.17862962	1.236294053	0.064	0.162096442	3.430331831	3.419260821	0.996773553	0.994	1
ENSMUST00000029188	Wisp2	18.12487779	5.949403525	0.328245166	0.042	0.17847596	17.2264699	5.734714078	0.332940014	0.038	0.135427234	0.967460178	0.967497095	1.000038119	1	1
ENSMUST00000029194	Skil	8.080441509	26.08757314	3.22848363	0.044	0.17847596	24.65010676	105.8904213	4.295605158	0.022	0.129157716	3.169805447	4.069284688	1.283675317	0.174	0.485771261
ENSMUST00000029199	Zmat3	16.2630999	18.8970721	1.161960034	0.124	0.228112077	28.68884097	30.63998284	1.06800811	0.408	0.540310902	1.771353806	1.619322626	0.91422075	0.218	0.521611059
ENSMUST00000029208	Slc13a3	18.9639527	14.69083188	0.774671405	0.076	0.187319094	27.85884839	15.35411394	0.551155689	0.066	0.164213002	1.497591055	1.045177278	0.698107248	0.236	0.533345994
ENSMUST00000029266	Anxa5	164.8268431	186.1884691	1.129600407	0.088	0.194941245	543.5270269	668.9456554	1.230749147	0.018	0.129157716	3.310253599	3.59286255	1.085348024	0.13	0.439059867
ENSMUST00000029270	Ccna2	13.22447722	9.516996909	0.719650142	0.13	0.234671723	31.05340028	20.38833201	0.65656821	0.07	0.169029803	2.46344947	2.154452742	0.874618355	0.554	0.779324714
ENSMUST00000029315	Supt20	12.10983203	12.69012512	1.047919169	0.756	0.818086957	18.08832915	20.97621243	1.159645682	0.456	0.589425662	1.568020629	1.672368406	1.066505038	0.802	0.943034121
ENSMUST00000029346	Schip1	36.09896174	48.41728383	1.341237573	0.04	0.17847596	51.44159164	59.86132303	1.16367238	0.098	0.201884771	1.42895122	1.234625636	0.864103348	0.124	0.437214815
ENSMUST00000029353	Kpna4	16.07712178	21.88681348	1.361363917	0.074	0.186432021	136.6645729	236.193209	1.728264141	0.024	0.129157716	8.721993371	10.7872165	1.236756241	0.19	0.497093782
ENSMUST00000029358	Nmd3	16.22607066	19.85106742	1.223405705	0.09	0.196008007	37.75776263	55.2712389	1.463825482	0.062	0.160173677	2.338292877	2.82212298	1.206827502	0.314	0.599054108
ENSMUST00000029368	Ccna1	12.17537745	15.33070862	1.259156743	0.11	0.21426087	17.68536442	18.33937539	1.036978259	0.752	0.847474401	1.461739395	1.217528236	0.83304534	0.322	0.604027586
ENSMUST00000029376	Tm4sf1	160.4943879	142.9066053	0.890414968	0.164	0.273130112	330.5966666	259.4844062	0.784897876	0.036	0.133483934	2.079370972	1.815344102	0.87308664	0.322	0.604027586
ENSMUST00000029386	Etfdh	17.15683266	15.62194862	0.91053803	0.346	0.45860355	44.69931626	46.33499877	1.036592191	0.67	0.777853659	2.62002105	2.96097634	1.130084911	0.126	0.438528115
ENSMUST00000029387	Eif2a	15.97182778	16.61067939	1.039998654	0.546	0.641223747	45.28386339	58.88147745	1.300268413	0.084	0.185756098	2.861491464	3.536884644	1.235945919	0.106	0.423111111
ENSMUST00000029416	Ccnl1	9.505284687	31.84294665	3.35002556	0.046	0.17847596	12.00568604	49.71113116	4.140370707	0.024	0.129157716	1.289327459	1.570078904	1.217581547	0.368	0.640907386
ENSMUST00000029446	Csde1	67.18405402	61.62362381	0.917235864	0.494	0.59596135	166.6061992	146.5131345	0.879398581	0.214	0.337158461	2.548755331	2.399803495	0.94158191	0.742	0.909702511
ENSMUST00000029447	Sike1	36.96327342	27.3934555	0.741099285	0.066	0.181595376	83.80554106	75.51091593	0.901026519	0.322	0.450386042	2.277963072	2.750728265	1.207447501	0.076	0.410260172
ENSMUST00000029476	Sec22b	14.84858068	20.17478196	1.358701037	0.042	0.17847596	22.32750545	38.35891461	1.717979499	0.046	0.141836437	1.525465827	1.903648803	1.247750699	0.254	0.54831746
ENSMUST00000029480	Prpf38b	12.59668222	24.17597056	1.919233186	0.042	0.17847596	38.22573868	110.0554035	2.879042452	0.022	0.129157716	3.062488461	4.553326836	1.486647296	0.05	0.410260172
ENSMUST00000029542	Ints3	18.40283958	12.47758325	0.678024888	0.04	0.17847596	24.86253111	17.97953732	0.723169096	0.022	0.129157716	1.350569844	1.451054006	1.07434626	0.2	0.505039788
ENSMUST00000029546	Jtb	34.01631987	37.1937433	1.093408794	0.544	0.639466584	30.53428451	22.71478265	0.743919142	0.098	0.201884771	0.917318658	0.632709931	0.690076288	0.146	0.458341303
ENSMUST00000029551	1700094D03Rik	24.62637894	20.01633929	0.81280075	0.222	0.332563336	158.9136899	150.8191201	0.949063426	0.188	0.307123123	6.587549012	7.839949239	1.190087412	0.348	0.623029619
ENSMUST00000029553	Ubap2l	63.31348056	63.1471605	0.99737307	0.958	0.968684015	69.98779113	70.15594685	1.002402609	0.976	1	1.106699955	1.121747165	1.013584193	0.894	0.990356945
ENSMUST00000029559	Il6ra	7.822937516	10.7083044	1.368834197	0.048	0.17847596	14.49694986	18.83308462	1.299086064	0.132	0.24125558	1.844508419	1.755712487	0.951885383	0.676	0.86353841
ENSMUST00000029565	Slc50a1	18.90743985	15.2709505	0.807668866	0.11	0.21426087	21.04471179	20.89197367	0.992742554	0.884	0.948112097	1.119431135	1.390157816	1.241627238	0.132	0.441507246
ENSMUST00000029570	Hiat1	21.6591969	31.06721235	1.434365849	0.064	0.180929473	26.07776526	31.4652188	1.20658392	0.044	0.139918163	1.222532315	1.011925907	0.827870171	0.114	0.431737444
ENSMUST00000029574	Vcam1	45.54216614	36.94262849	0.811174163	0.05	0.17847596	244.4650493	227.6401338	0.931176883	0.508	0.637700346	5.401248923	6.177440978	1.143679432	0.274	0.565064717
ENSMUST00000029575	Extl2	13.42349844	10.41475073	0.775859644	0.334	0.44736968	42.09063189	28.16809721	0.669232718	0.022	0.129157716	3.336680708	2.892540791	0.866931574	0.56	0.784576895
ENSMUST00000029610	Hadh	38.47533331	44.0877477	1.145870455	0.164	0.273130112	142.582993	151.4546718	1.06222072	0.142	0.253390815	3.766813898	3.44587986	0.914822216	0.502	0.743674771
ENSMUST00000029623	Tlr2	13.18057722	11.72424712	0.889509384	0.154	0.262151095	28.4979392	23.01347184	0.807555385	0.264	0.391248103	2.148857156	1.972731437	0.918075618	0.516	0.753712313
ENSMUST00000029643	Gar1	39.51447081	26.54775352	0.671848894	0.148	0.254554652	10.21188095	4.644739729	0.454890226	0.022	0.129157716	0.268405127	0.172593018	0.644356773	0.14	0.452948173
ENSMUST00000029644	Ppa2	29.70248444	22.41750015	0.75473485	0.04	0.17847596	38.95341239	31.33045323	0.804310765	0.088	0.190508243	1.314793887	1.404212735	1.067958096	0.546	0.773643907
ENSMUST00000029666	Papss1	26.81730257	39.73838689	1.481818941	0.036	0.17847596	102.6710799	143.6035798	1.398672161	0.02	0.129157716	3.842308273	3.613285836	0.940410079	0.35	0.624116132
ENSMUST00000029669	Dnajb4	10.19593422	28.6119135	2.806208131	0.052	0.17847596	87.26088966	372.3231179	4.266743699	0.018	0.129157716	8.846694993	13.35651369	1.509716791	0.108	0.426622407
ENSMUST00000029676	Adam15	16.69552885	16.76260633	1.004017691	0.952	0.964794677	13.69790434	14.38154847	1.049905023	0.336	0.465946103	0.835907742	0.8696299	1.040293758	0.782	0.931598936
ENSMUST00000029684	Scamp3	40.71314342	33.52736538	0.823502254	0.102	0.205131238	35.36080443	24.36860629	0.689150531	0.022	0.129157716	0.876340473	0.731246967	0.83462121	0.196	0.503282535
ENSMUST00000029692	Rit1	28.38622483	27.8065578	0.979579284	0.798	0.849296814	56.78161506	58.30789365	1.026879329	0.782	0.871355084	2.019323635	2.102162267	1.041002654	0.764	0.922127417
ENSMUST00000029696	2810403A07Rik	16.09391395	62.85531493	3.90553318	0.036	0.17847596	24.3732256	111.3345275	4.567756504	0.018	0.129157716	1.528575332	1.775600439	1.161499144	0.156	0.467754331
ENSMUST00000029698	Lamtor2	80.74196733	100.1768892	1.240704091	0.37	0.480709655	131.8380966	157.4843753	1.194527112	0.208	0.330784715	1.874405007	1.572358546	0.838943343	0.636	0.834127088
ENSMUST00000029699	Lmna	21.50752387	27.97204552	1.300570242	0.104	0.207075556	87.54943627	132.3091918	1.511245374	0.018	0.129157716	4.146173801	4.802823721	1.158336726	0.372	0.642583806
ENSMUST00000029719	Dclk2	18.38933724	22.3898302	1.217544162	0.068	0.182226601	35.16181711	33.70261033	0.958501426	0.13	0.238630995	1.922354643	1.509839457	0.785523077	0.058	0.410260172
ENSMUST00000029759	Mettl14	12.71369727	15.2490853	1.199421771	0.242	0.354232558	26.05839239	29.50178954	1.13213651	0.304	0.431308495	2.166372232	1.934443634	0.892990879	0.626	0.826849809
ENSMUST00000029769	Gclm	19.77803434	20.26868504	1.02480786	0.774	0.83306727	147.6563423	160.4488374	1.086636363	0.302	0.429430919	7.491372278	7.979623551	1.065166446	0.416	0.677122462
ENSMUST00000029770	Abcd3	25.55767082	24.30840783	0.951119842	0.554	0.648220003	118.5227391	97.13024436	0.819508776	0.122	0.228798818	4.664865843	4.023710912	0.862586077	0.324	0.605690722
ENSMUST00000029773	Cnn3	514.2979993	456.0885828	0.886817727	0.062	0.179132018	1778.590774	1762.837195	0.991142668	0.942	0.994355094	3.47616369	3.868972539	1.112968179	0.464	0.713759645
ENSMUST00000029780	Ptbp2	13.95165124	12.81133091	0.918266281	0.572	0.664888889	74.19930033	76.03230793	1.024703506	0.854	0.926636843	5.323781114	6.10842194	1.147356447	0.296	0.584934094
ENSMUST00000029783	Snx27	16.57869748	17.83117978	1.07554769	0.288	0.400329987	48.91552683	59.60512255	1.218527283	0.07	0.169029803	2.999944795	3.344011665	1.114652849	0.45	0.705330315
ENSMUST00000029786	Mrpl9	22.01650115	18.52116279	0.841240062	0.394	0.503896558	42.76092761	43.64028239	1.020563965	0.646	0.756680406	2.008603834	2.360527621	1.175120977	0.184	0.493778717
ENSMUST00000029796	Rap1gds1	22.15457229	19.19858377	0.866574336	0.448	0.553082834	60.38162121	62.64151769	1.037426273	0.748	0.845343226	2.843553811	3.261784799	1.147028679	0.518	0.754607498
ENSMUST00000029800	Tspan5	42.37719914	36.1145703	0.852217018	0.048	0.17847596	48.82895223	30.42763399	0.623155105	0.02	0.129157716	1.155413157	0.844450066	0.731096893	0.048	0.410260172
ENSMUST00000029804	Metap1	13.2097678	11.45219089	0.86694869	0.246	0.358091743	38.88630294	30.30145416	0.779237743	0.04	0.137410916	2.974928381	2.694704139	0.905836362	0.466	0.715102962
ENSMUST00000029815	Cisd2	9.630033938	15.44769139	1.604115987	0.054	0.17847596	51.21197187	77.83220328	1.519794701	0.044	0.139918163	5.325704431	5.116804272	0.960782476	0.8	0.941845726
ENSMUST00000029817	Bdh2	17.99997045	27.64182997	1.535659741	0.072	0.185693193	35.04700479	48.04226262	1.370784526	0.048	0.144037825	1.992093446	1.736972321	0.871997409	0.212	0.515844089
ENSMUST00000029831	Zranb2	20.6502236	16.95168817	0.820896108	0.116	0.22091923	87.94761551	65.70514837	0.747097018	0.026	0.129157716	4.335106712	3.910678151	0.902117593	0.486	0.730630872
ENSMUST00000029838	Rpf1	12.25690356	8.932386947	0.728763745	0.158	0.266340859	40.93526682	36.09467663	0.881753013	0.288	0.413616444	3.515618573	4.03342327	1.147245055	0.53	0.762607217
ENSMUST00000029845	Ddah1	170.6429516	160.2166051	0.938899635	0.358	0.469686133	313.7157146	307.4127492	0.979908736	0.792	0.8773632	1.842174018	1.926151648	1.045561422	0.542	0.771853403
ENSMUST00000029846	Cyr61	86.35744129	232.5475944	2.692849521	0.04	0.17847596	293.4948546	716.2453266	2.44039674	0.02	0.129157716	3.449800381	3.080490892	0.8929786	0.388	0.655067169
ENSMUST00000029850	Cryz	23.13787598	23.91785984	1.033710262	0.67	0.748309136	50.96796471	56.29370512	1.104489868	0.438	0.571102209	2.202246839	2.354569439	1.069135513	0.438	0.6961202
ENSMUST00000029868	Gem	21.76533173	59.67710578	2.741842234	0.04	0.17847596	69.29575348	207.3758631	2.992591322	0.02	0.129157716	3.182160261	3.505977292	1.101728158	0.344	0.620095621
ENSMUST00000029877	Decr1	18.62403113	19.384922	1.040855327	0.23	0.341724542	91.70764576	85.21856644	0.929242447	0.404	0.536132427	4.934730905	4.39464539	0.890576386	0.322	0.604027586
ENSMUST00000029881	Mmp16	11.27373154	16.56442406	1.469293819	0.042	0.17847596	23.52357678	31.18894152	1.325844958	0.024	0.129157716	2.093813182	1.883024273	0.899375796	0.214	0.517568752
ENSMUST00000029885	Cpne3	14.12987637	13.4729061	0.953504882	0.21	0.321608687	70.50215219	81.77197019	1.159848427	0.058	0.155977401	4.995693456	6.070835208	1.215170645	0.044	0.410260172
ENSMUST00000029912	Sdcbp	111.3988849	135.7569601	1.218656365	0.15	0.257123565	513.0047979	741.0864049	1.444598497	0.02	0.129157716	4.620136983	5.56790656	1.205094456	0.19	0.497093782
ENSMUST00000029938	Gtf2b	28.01088308	26.28463515	0.938372242	0.55	0.644827586	62.28338062	51.80490884	0.831764053	0.022	0.129157716	2.263878811	1.976467191	0.873100663	0.306	0.593908257
ENSMUST00000029941	Pdlim5	28.25346219	31.62533039	1.11934354	0.072	0.185693193	124.0593471	135.3239446	1.090799339	0.512	0.64103107	4.40367052	4.298470499	0.976116256	0.852	0.970220096
ENSMUST00000029946	Rragd	14.54848607	13.47485473	0.926203226	0.204	0.315336716	13.01946812	7.209201935	0.55375904	0.062	0.160173677	0.904149207	0.531768371	0.58859729	0.094	0.410260172
ENSMUST00000029968	Rars2	10.07655884	4.32782972	0.429494809	0.07	0.184343015	28.62285644	10.96206478	0.383004463	0.024	0.129157716	2.943450972	2.547557425	0.865545886	0.444	0.700829845
ENSMUST00000029970	Slc35a1	15.40249031	11.99082865	0.778499347	0.314	0.427727419	29.77760429	22.68455187	0.76180709	0.054	0.150701356	2.00366558	2.046315112	1.021275136	0.92	1
ENSMUST00000029971	1700003M02Rik	12.6133437	16.65722108	1.320603123	0.112	0.216825623	27.38500473	27.77955361	1.014406953	0.95	1	2.310078817	1.67228064	0.724025779	0.418	0.67878209
ENSMUST00000029972	Smim8	29.19760158	27.68227033	0.948100831	0.574	0.66629843	69.98459614	51.97916469	0.742726612	0.274	0.400227081	2.4199121	1.843428568	0.761873415	0.286	0.575323825
ENSMUST00000029989	Rnf20	8.155074435	11.29918577	1.385540483	0.034	0.17847596	27.65882091	42.38410615	1.532370954	0.016	0.129157716	3.388429682	3.75668234	1.108647381	0.078	0.410260172
ENSMUST00000030003	Exosc3	28.66902003	18.49061005	0.644968333	0.06	0.1785	31.10754151	26.85898699	0.863428039	0.502	0.632043644	1.088713069	1.499772019	1.377217601	0.174	0.485771261
ENSMUST00000030010	Abca1	31.18751005	17.19039229	0.551194766	0.04	0.17847596	141.8867511	96.38600475	0.679318715	0.066	0.164213002	4.532649788	5.650196293	1.246500404	0.078	0.410260172
ENSMUST00000030013	Xpa	18.64341855	13.52447777	0.72542907	0.438	0.544355091	18.49358051	15.23111822	0.823599011	0.292	0.418256912	1.136068468	1.12381677	0.989225189	0.984	1
ENSMUST00000030014	Ncbp1	21.15583679	24.50218725	1.158176228	0.156	0.264432673	38.2194922	40.28519885	1.054047097	0.574	0.695226463	1.828555902	1.652238461	0.903628284	0.49	0.733891839
ENSMUST00000030018	Nans	10.69718944	10.74980778	1.004918893	0.98	0.985564505	30.17588825	40.46636464	1.341005219	0.084	0.185756098	2.924812846	3.802874783	1.300108716	0.248	0.542905433
ENSMUST00000030028	Erp44	18.18453853	21.82826958	1.200375228	0.156	0.264432673	96.5594274	92.65279459	0.959542093	0.764	0.857571702	5.331497164	4.283050752	0.803385472	0.222	0.523614741
ENSMUST00000030032	Tmeff1	11.80204219	16.50470193	1.398461525	0.096	0.200366128	30.19091311	40.39913896	1.338111262	0.022	0.129157716	2.587752534	2.52664093	0.976393416	0.856	0.972593764
ENSMUST00000030051	Txn1	585.0848344	564.844705	0.965406505	0.706	0.777345092	1026.613031	1244.707386	1.212440459	0.11	0.215806285	1.784722581	2.209998294	1.238153293	0.19	0.497093782
ENSMUST00000030056	Tnc	23.81692802	23.16716978	0.972718638	0.218	0.329226254	96.90168035	126.5505338	1.305965257	0.02	0.129157716	4.070132892	5.462160797	1.341926422	0.03	0.410260172
ENSMUST00000030078	Hsdl2	23.16324763	28.51124894	1.230883052	0.118	0.222723172	76.69053772	91.04268732	1.187141242	0.132	0.24125558	3.404186771	3.185718382	0.935842465	0.674	0.862430108
ENSMUST00000030091	Pole3	22.63017056	28.76074249	1.270902595	0.076	0.187319094	13.15539306	12.94868611	0.984288478	0.962	1	0.587233507	0.456987387	0.778580923	0.322	0.604027586
ENSMUST00000030103	Tmem261	68.85620563	61.46803532	0.89270146	0.448	0.553082834	68.04091282	52.72961796	0.774972598	0.02	0.129157716	1.010092093	0.857074561	0.848661133	0.234	0.532142132
ENSMUST00000030117	Smu1	29.22335934	54.1302397	1.852293539	0.044	0.17847596	101.7812094	139.2214276	1.367846389	0.022	0.129157716	3.499193876	2.632870759	0.752492819	0.074	0.410260172
ENSMUST00000030125	Bag1	94.42712421	109.4982698	1.159606106	0.042	0.17847596	57.4121737	28.33645142	0.493570545	0.018	0.129157716	0.609925414	0.258805199	0.425265005	0.034	0.410260172
ENSMUST00000030128	Chmp5	52.3218192	78.75364534	1.505177888	0.12	0.224274847	216.3653289	238.1083732	1.100491811	0.03	0.129157716	4.30983152	3.192536323	0.740816779	0.256	0.549519729
ENSMUST00000030134	Rad23b	38.80869983	57.55195695	1.482965345	0.042	0.17847596	98.90448349	120.3616816	1.216946496	0.206	0.328427046	2.543547455	2.087121266	0.82062579	0.212	0.515844089
ENSMUST00000030138	Nol6	10.9130553	7.214209779	0.661062332	0.032	0.17847596	31.00501835	24.30118908	0.783789418	0.118	0.225348044	2.827214999	3.367556829	1.191054015	0.06	0.410260172
ENSMUST00000030143	Ubap2	31.9897754	44.34830576	1.386327512	0.034	0.17847596	22.72695535	29.00194821	1.276091393	0.024	0.129157716	0.71140554	0.654514551	0.92014241	0.234	0.532142132
ENSMUST00000030145	Dcaf12	25.93570293	38.26598381	1.475417262	0.034	0.17847596	22.14798537	27.98721848	1.263634338	0.104	0.208547657	0.857037625	0.731458108	0.853643345	0.342	0.617513514
ENSMUST00000030154	Nudt2	27.58209291	24.85496534	0.901126881	0.264	0.376521348	55.20707093	58.98193689	1.068375255	0.294	0.420489014	2.003236117	2.437806621	1.216826001	0.232	0.531881999
ENSMUST00000030158	Dctn3	75.32965969	53.63568327	0.712012818	0.058	0.17847596	104.5508426	118.1439388	1.130012976	0.27	0.396743199	1.402651811	2.231091591	1.590203193	0.066	0.410260172
ENSMUST00000030185	Tpm1	21.88231195	23.78204148	1.086815759	0.356	0.467868162	73.80926905	89.58144764	1.213685423	0.058	0.155977401	3.413322469	3.763878497	1.102672208	0.36	0.633932948
ENSMUST00000030187	Tln1	11.36384431	10.16945152	0.894895358	0.038	0.17847596	37.41445953	33.74451685	0.901913735	0.392	0.523675145	3.292799925	3.316432527	1.007174875	0.934	1
ENSMUST00000030191	Npr2	11.28335006	12.92478682	1.145474238	0.33	0.443102962	12.30624191	10.2974878	0.836782755	0.218	0.341763689	1.106277184	0.794449448	0.718383309	0.056	0.410260172
ENSMUST00000030202	Glipr2	34.21578507	19.7835712	0.578200125	0.044	0.17847596	126.5484877	95.05038273	0.751100494	0.06	0.158008299	3.726830213	4.793939999	1.286254932	0.08	0.410260172
ENSMUST00000030206	Snapc3	10.77885146	14.88490414	1.380936012	0.16	0.268228043	18.2264817	18.66033425	1.023802111	0.844	0.919322654	1.799370173	1.254256471	0.697221321	0.262	0.554429564
ENSMUST00000030207	Psip1	12.87758916	13.65444931	1.060326521	0.502	0.602938338	17.4974835	20.14583542	1.151347511	0.28	0.405645806	1.411473583	1.474529197	1.044641978	0.874	0.983217725
ENSMUST00000030251	Pde4b	14.34095217	14.94144232	1.041872404	0.576	0.667602496	51.60503418	65.90264602	1.277053102	0.202	0.324085106	3.600719222	4.411974167	1.225241029	0.214	0.517568752
ENSMUST00000030257	Cachd1	16.00293489	24.08356601	1.504946822	0.026	0.17847596	23.18344488	27.22327168	1.174247295	0.112	0.217877905	1.446054655	1.133230009	0.783819744	0.07	0.410260172
ENSMUST00000030281	Eps15	24.11034572	25.78360565	1.06940008	0.552	0.646376384	37.59865111	54.63652437	1.453139132	0.07	0.169029803	1.545010458	2.137387095	1.383164702	0.07	0.410260172
ENSMUST00000030284	Rnf11	13.65523382	26.80631943	1.963080221	0.05	0.17847596	24.88988784	19.1996521	0.771392818	0.18	0.299122845	1.827557646	0.745202981	0.408082831	0.032	0.410260172
ENSMUST00000030286	Dock7	15.21042596	10.83964648	0.71264582	0.124	0.228112077	30.01871485	22.88428769	0.762341941	0.094	0.197599779	2.020918419	2.121580987	1.049785673	0.702	0.882249505
ENSMUST00000030288	Osbpl9	8.845942318	12.78793454	1.445627168	0.074	0.186432021	24.01518317	30.13221971	1.254704775	0.062	0.160173677	2.822699973	2.382258205	0.844019629	0.49	0.733891839
ENSMUST00000030315	Pum1	18.95821397	35.07890246	1.850327384	0.044	0.17847596	37.71393265	70.74419034	1.875787264	0.026	0.129157716	1.991346488	2.017052804	1.012902533	0.656	0.848810058
ENSMUST00000030332	Gpx7	28.19003107	24.94728421	0.884968312	0.238	0.349654321	33.47703539	44.24365589	1.321602519	0.034	0.133483934	1.205629951	1.779842915	1.475881577	0.048	0.410260172
ENSMUST00000030340	Scp2	27.19026788	27.79514923	1.022246245	0.86	0.895754923	81.01397903	76.31034823	0.941941221	0.494	0.62424158	2.977011251	2.852827998	0.958299938	0.766	0.923224561
ENSMUST00000030348	Magoh	93.32917201	196.7327739	2.107945133	0.048	0.17847596	144.6469569	254.0373625	1.756252683	0.016	0.129157716	1.562768378	1.314821587	0.841442764	0.31	0.596654031
ENSMUST00000030356	Lrp8	29.64636969	23.80763947	0.803054125	0.04	0.17847596	26.92887996	13.17687772	0.489340381	0.024	0.129157716	0.90717669	0.554207372	0.6113429	0.03	0.410260172
ENSMUST00000030360	Lrrc42	16.11850822	19.97713613	1.239391131	0.058	0.17847596	37.9688854	44.3757637	1.168735782	0.228	0.351436551	2.360299888	2.226280759	0.943243495	0.65	0.844778157
ENSMUST00000030365	Mrpl37	36.27314451	29.70321605	0.818876236	0.036	0.17847596	29.54183786	27.58964615	0.933919967	0.41	0.54229941	0.816642548	0.928880022	1.137269611	0.138	0.450303342
ENSMUST00000030367	Ssbp3	20.89571513	28.06739585	1.343212983	0.04	0.17847596	38.37718115	37.77272956	0.984250124	0.852	0.925521609	1.857632552	1.346935256	0.725229554	0.116	0.433279058
ENSMUST00000030395	Ccdc23	35.81550869	29.70817948	0.829478083	0.284	0.39614359	34.93995115	17.58654931	0.503350617	0.112	0.217877905	1.013424668	0.639961591	0.631847402	0.268	0.560430533
ENSMUST00000030398	Slc2a1	104.8669504	96.32456574	0.918540736	0.368	0.47892823	156.9401576	150.9085889	0.961567961	0.652	0.761133047	1.514000081	1.564941557	1.033624735	0.792	0.937062607
ENSMUST00000030399	Rragc	23.78070032	109.7987771	4.617138086	0.04	0.17847596	36.94777439	155.1108086	4.198023106	0.02	0.129157716	1.579052838	1.412331163	0.894483481	0.364	0.637879429
ENSMUST00000030400	Mycbp	29.08067854	24.61513925	0.846443085	0.246	0.358091743	67.0730113	62.01089584	0.924529406	0.564	0.686389262	2.374450358	2.534848789	1.067523377	0.778	0.930472362
ENSMUST00000030408	Mfsd2a	43.59295603	44.8878442	1.029704069	0.76	0.821598297	64.67440493	61.10984742	0.944885424	0.514	0.642795402	1.485437187	1.3794142	0.92867308	0.544	0.773400037
ENSMUST00000030417	Cdc42	18.81116677	23.87234411	1.26905175	0.156	0.264432673	95.02098279	112.5196623	1.184154013	0.114	0.220529337	5.383856862	4.714902846	0.875771254	0.6	0.81064396
ENSMUST00000030427	Tceb3	19.57198431	32.32249356	1.651467376	0.048	0.17847596	24.06700873	37.57310612	1.561163889	0.02	0.129157716	1.268826244	1.164293721	0.917679664	0.6	0.81064396
ENSMUST00000030432	Hmgcl	23.59604104	16.0487784	0.680147079	0.038	0.17847596	39.91087838	29.26858404	0.733355212	0.026	0.129157716	1.694758332	1.825397293	1.077038667	0.362	0.635544491
ENSMUST00000030434	Fuca1	61.76268271	62.59831009	1.013529648	0.914	0.937637931	36.62612486	41.87596195	1.143331946	0.364	0.495393853	0.6268853	0.670911997	1.070119011	0.768	0.924318584
ENSMUST00000030446	Urod	60.9434124	65.34472205	1.072219613	0.218	0.329226254	74.39255722	100.6164581	1.352502312	0.062	0.160173677	1.223612524	1.539897619	1.258273608	0.068	0.410260172
ENSMUST00000030453	Mmachc	11.11773274	8.594312039	0.7730274	0.216	0.327178998	25.67761126	15.67369708	0.610418411	0.05	0.145788668	2.363418166	1.831552132	0.775054158	0.188	0.495435294
ENSMUST00000030457	Nasp	23.94616352	39.35627172	1.643531403	0.044	0.17847596	82.76685567	146.2269808	1.766724287	0.026	0.129157716	3.474845976	3.75547545	1.080737028	0.394	0.660075671
ENSMUST00000030464	Pik3r3	11.25985823	12.14192756	1.078337516	0.53	0.626977322	35.67427658	56.91498565	1.595390172	0.042	0.139074783	3.241653284	4.728724381	1.458597009	0.124	0.437214815
ENSMUST00000030491	Cmpk1	18.94579327	18.85560652	0.995239748	0.974	0.980695928	6.859089141	6.261483102	0.912886549	0.848	0.922755822	0.355250195	0.312352581	0.879585709	0.764	0.922127417
ENSMUST00000030501	Ebna1bp2	20.92819744	19.16667231	0.91583006	0.464	0.567956284	76.57460315	58.87917433	0.76891558	0.054	0.150701356	3.716971604	3.186488459	0.857319205	0.422	0.682512635
ENSMUST00000030518	Capzb	153.8847612	187.6073454	1.219141805	0.036	0.17847596	283.6904762	353.8265348	1.247226528	0.022	0.129157716	1.845304903	1.888275474	1.023273822	0.702	0.882249505
ENSMUST00000030536	Pink1	107.1280827	112.028416	1.045742752	0.4	0.509090909	59.81565895	59.63744489	0.997020662	0.946	0.998162372	0.562542406	0.532774284	0.947176785	0.608	0.815808316
ENSMUST00000030538	Ddost	44.80607948	41.50150844	0.926247262	0.412	0.520104757	136.8094136	128.3639277	0.938268691	0.5	0.630359212	3.110464277	3.102376755	0.997400735	0.978	1
ENSMUST00000030563	Pef1	22.51313443	18.72779008	0.831860625	0.098	0.201340167	53.06586152	72.63774666	1.368815577	0.052	0.148326592	2.39291411	3.886382439	1.623860448	0.046	0.410260172
ENSMUST00000030581	Adc	11.51091735	8.083925845	0.702283372	0.104	0.207075556	12.2706196	7.293895293	0.594452528	0.028	0.129157716	1.09696919	0.902017337	0.822443239	0.308	0.595060375
ENSMUST00000030586	Ccdc28b	16.2724991	11.75655419	0.722479941	0.128	0.232494157	39.65062188	21.07124088	0.531434526	0.026	0.129157716	2.514657771	1.841643507	0.732469865	0.26	0.5526542
ENSMUST00000030588	Phc2	28.70592765	25.50879397	0.888624617	0.446	0.551776478	19.82964675	17.17906158	0.866338945	0.36	0.490651396	0.719302559	0.684374658	0.951509403	0.836	0.961052981
ENSMUST00000030606	Rcan3	13.4734944	10.55542799	0.783421708	0.072	0.185693193	20.16720639	10.76834757	0.533976466	0.064	0.162096442	1.514136483	1.023414604	0.676120346	0.198	0.504337124
ENSMUST00000030613	Srrm1	21.30080089	20.74857022	0.974074652	0.658	0.738698113	31.19297104	25.36064628	0.813030385	0.15	0.263468635	1.464329074	1.235650775	0.843940653	0.256	0.549519729
ENSMUST00000030623	Sfpq	64.68600638	88.56793331	1.369197733	0.072	0.185693193	255.261643	472.1811616	1.849789519	0.02	0.129157716	3.974710334	5.378151306	1.353003829	0.058	0.410260172
ENSMUST00000030626	Tmem50a	87.70547515	99.51737953	1.134676933	0.228	0.339481525	224.2598192	234.4438587	1.045411586	0.312	0.440361749	2.587510771	2.355499768	0.910368925	0.34	0.615800238
ENSMUST00000030628	Tmem57	14.39260478	25.88991998	1.798834913	0.058	0.17847596	28.3069519	45.22692727	1.59771104	0.026	0.129157716	1.962836419	1.784512713	0.909196253	0.342	0.617513514
ENSMUST00000030637	Ncdn	22.21298785	17.36711914	0.781845254	0.058	0.17847596	50.28608721	52.82408501	1.050470169	0.736	0.834630137	2.253057042	3.037839969	1.348164626	0.084	0.410260172
ENSMUST00000030642	Psmb2	190.6063958	248.76941	1.305147233	0.056	0.17847596	267.0674225	358.4711103	1.342248204	0.046	0.141836437	1.407862582	1.459026475	1.036315745	0.804	0.944219584
ENSMUST00000030651	Sh3bgrl3	170.4404029	157.7050235	0.925279575	0.368	0.47892823	191.4277062	177.885944	0.929259501	0.572	0.693465775	1.14145454	1.129085501	0.989173276	0.95	1
ENSMUST00000030660	Trappc3	56.92351966	57.072532	1.002617764	0.98	0.985564505	120.0286003	123.805134	1.031463353	0.608	0.724879148	2.122328826	2.169654975	1.022288658	0.81	0.947321867
ENSMUST00000030661	Gpn2	11.59563308	19.25870937	1.660858811	0.04	0.17847596	19.13455067	16.28418227	0.851043304	0.398	0.530109829	1.660979994	0.862654693	0.519654085	0.09	0.410260172
ENSMUST00000030665	Nudc	126.310993	110.4785425	0.874655007	0.172	0.282804836	180.1781381	190.723014	1.058524399	0.364	0.495393853	1.44253536	1.727007426	1.197066226	0.172	0.484449704
ENSMUST00000030669	Slc9a1	13.19844897	12.4013691	0.939608065	0.316	0.429913541	11.09469295	10.05699968	0.906477831	0.442	0.575037923	0.847861871	0.815177163	0.961495847	0.838	0.961465502
ENSMUST00000030676	Grik3	9.406214431	11.41616816	1.213683596	0.086	0.193550827	8.548017171	9.451968065	1.105737405	0.69	0.794652956	0.890170164	0.831283204	0.933921756	0.752	0.914455053
ENSMUST00000030698	Stx12	45.19556655	35.13575075	0.777415871	0.062	0.179132018	124.7061304	117.7670706	0.944357153	0.528	0.655460147	2.771270083	3.349388704	1.208536183	0.064	0.410260172
ENSMUST00000030726	Rcc1	7.516066377	12.57577052	1.673185132	0.054	0.17847596	15.53554678	15.06176229	0.969505161	0.858	0.928595708	2.055865902	1.233162314	0.600020795	0.094	0.410260172
ENSMUST00000030730	Trnau1ap	18.03231254	13.84298546	0.76767666	0.16	0.268228043	27.35260528	14.61272528	0.534252254	0.026	0.129157716	1.561790606	1.086783226	0.696051807	0.206	0.509712801
ENSMUST00000030731	Taf12	11.53730333	6.817033269	0.59086886	0.074	0.186432021	32.28070939	20.20465888	0.625916634	0.142	0.253390815	2.90469188	2.985578772	1.027837395	0.886	0.987094207
ENSMUST00000030738	Utp11l	20.88376937	10.07680866	0.482518672	0.034	0.17847596	70.50117766	30.80728464	0.436983447	0.034	0.133483934	3.403665716	3.23865787	0.951534788	0.798	0.940363299
ENSMUST00000030743	Srsf4	33.0651418	44.25179304	1.338321587	0.032	0.17847596	35.67518574	42.86721376	1.201591843	0.058	0.155977401	1.083088491	0.970975579	0.896583247	0.276	0.567039655
ENSMUST00000030760	Necap2	45.99623642	52.65332023	1.144731055	0.222	0.332563336	107.211002	144.2539002	1.345510741	0.024	0.129157716	2.371373431	2.753094606	1.160902651	0.288	0.577516588
ENSMUST00000030765	Padi2	26.10465602	31.13358605	1.192644945	0.242	0.354232558	138.928166	177.7406154	1.27936862	0.046	0.141836437	5.439145556	5.718737829	1.051394263	0.686	0.869747961
ENSMUST00000030787	Rheb	56.07822342	76.21996428	1.359172236	0.064	0.180929473	218.1139147	263.089512	1.206201384	0.212	0.334769231	3.974035798	3.493479124	0.879106328	0.532	0.763465611
ENSMUST00000030795	Abcf2	12.61782528	12.23185189	0.969410466	0.75	0.813675214	21.79970204	23.65090551	1.084914856	0.418	0.550585956	1.762765735	1.949190997	1.105697292	0.55	0.776566555
ENSMUST00000030797	Vamp3	62.36838671	66.9646727	1.073695765	0.326	0.43943646	138.7240947	176.8444293	1.274790475	0.026	0.129157716	2.247259718	2.654650183	1.181202581	0.214	0.517568752
ENSMUST00000030805	Park7	126.1756463	120.6790921	0.956437281	0.744	0.808663337	217.3427452	261.7033805	1.204103575	0.084	0.185756098	1.749839136	2.211337753	1.263587104	0.188	0.495435294
ENSMUST00000030806	Kif1b	10.02420593	15.04469149	1.500836236	0.044	0.17847596	72.19740287	80.54173563	1.115575032	0.264	0.391248103	7.191793934	5.356554943	0.744850331	0.058	0.410260172
ENSMUST00000030839	Ctnnbip1	30.2643569	27.41601198	0.905884505	0.158	0.266340859	35.23591974	38.7707203	1.100315254	0.46	0.59278511	1.17257859	1.431253505	1.220415503	0.314	0.599054108
ENSMUST00000030841	Klhl7	12.0920884	15.06238533	1.245639698	0.204	0.315336716	77.8184459	105.4546894	1.355132874	0.022	0.129157716	6.541495591	7.208773657	1.101991367	0.516	0.753712313
ENSMUST00000030842	Lzic	32.64408682	28.8996493	0.885295075	0.084	0.191712316	55.97103288	57.46268529	1.026649959	0.722	0.824524217	1.723831151	1.988460377	1.153423265	0.158	0.469316693
ENSMUST00000030849	Fam126a	12.08335476	15.1463501	1.25348882	0.082	0.190341969	45.24715355	60.99006185	1.347923773	0.03	0.129157716	3.759961213	4.038469648	1.074052462	0.262	0.554429564
ENSMUST00000030858	Fbxo6	12.50295097	8.055258781	0.644268605	0.096	0.200366128	16.09264828	15.36310478	0.954668855	0.888	0.951196624	1.2622723	1.926782941	1.526023281	0.188	0.495435294
ENSMUST00000030865	Agtrap	10.4106579	9.455552473	0.908256957	0.528	0.62519403	46.22974416	42.63492221	0.922241746	0.418	0.550585956	4.61916351	4.550010533	0.985032353	0.918	1
ENSMUST00000030879	Clcn6	6.233680354	10.36012157	1.661959064	0.036	0.17847596	24.5219562	28.49384624	1.1619662	0.128	0.236786009	3.946039283	2.752197034	0.697534744	0.054	0.410260172
ENSMUST00000030884	Mfn2	17.77954869	16.9012385	0.950599973	0.566	0.659020945	36.75754563	24.54806792	0.667846551	0.03	0.129157716	2.090372886	1.452621244	0.695055986	0.086	0.410260172
ENSMUST00000030896	Tprgl	73.43626352	77.311706	1.052772871	0.488	0.590875676	27.61174444	27.75748159	1.005277895	0.948	0.999026982	0.379252369	0.363824446	0.959427149	0.778	0.930472362
ENSMUST00000030903	Atad3a	19.44365745	6.662839997	0.342674212	0.04	0.17847596	27.86798556	12.34050348	0.442840069	0.038	0.135427234	1.461822633	1.905339096	1.303192234	0.234	0.532142132
ENSMUST00000030905	Ssu72	14.56895818	10.95702624	0.752080286	0.244	0.356474966	63.36348953	47.43419442	0.748608484	0.244	0.368930713	4.718611486	4.505333041	0.954810169	0.892	0.989869153
ENSMUST00000030915	Morn1	15.47354992	15.25349866	0.985778877	0.922	0.9433036	26.65386026	33.12146613	1.242642648	0.02	0.129157716	1.810448308	2.171410914	1.199267406	0.356	0.631121043
ENSMUST00000030939	Nadk	34.71159741	34.32288888	0.988801768	0.802	0.852481786	30.4378395	21.10519363	0.693396791	0.094	0.197599779	0.891035098	0.615745751	0.691391799	0.198	0.504337124
ENSMUST00000030942	Mrpl20	43.46283194	38.52997727	0.886504067	0.222	0.332563336	39.57350696	44.44591418	1.123119847	0.48	0.612034154	0.934574392	1.163939125	1.245159268	0.366	0.639324771
ENSMUST00000030944	Ccnl2	13.4482555	26.0982231	1.94064004	0.048	0.17847596	13.84719879	17.88022207	1.291230891	0.13	0.238630995	1.033728696	0.704984348	0.682289329	0.092	0.410260172
ENSMUST00000030947	Mxra8	59.45123191	63.35084641	1.065593502	0.378	0.488602851	88.74342277	99.05868507	1.116235612	0.2	0.321621622	1.499616154	1.563836599	1.04279605	0.632	0.831601935
ENSMUST00000030968	Pacrgl	11.0254371	5.005851879	0.454027521	0.036	0.17847596	11.43872874	8.668931619	0.757879126	0.274	0.400227081	1.071069445	1.714517795	1.600192789	0.094	0.410260172
ENSMUST00000030971	Gpr125	9.647619002	10.21365595	1.058671154	0.404	0.512639787	8.731040867	5.096956775	0.58382191	0.058	0.155977401	0.912911693	0.503497665	0.552020145	0.086	0.410260172
ENSMUST00000030973	Prom1	23.00122127	21.97125771	0.955221353	0.16	0.268228043	67.70750059	73.91481397	1.091677017	0.582	0.702013304	2.95694657	3.367603506	1.138831762	0.456	0.709043691
ENSMUST00000030986	Lrpap1	49.75622083	46.5600099	0.935762587	0.22	0.330934229	172.4614494	192.5636516	1.116559878	0.132	0.24125558	3.48814603	4.144937197	1.188238372	0.154	0.466162162
ENSMUST00000030992	Rnf4	32.6223544	43.61700271	1.337028044	0.044	0.17847596	26.51716219	20.63527325	0.778193945	0.5	0.630359212	0.810880546	0.467808572	0.577435405	0.234	0.532142132
ENSMUST00000030993	Nelfa	13.37563407	10.9098224	0.815648989	0.148	0.254554652	16.96952627	10.59286632	0.624250901	0.03	0.129157716	1.281638729	0.969352009	0.75652792	0.068	0.410260172
ENSMUST00000031002	Man2b2	25.44441667	27.71961594	1.08941841	0.448	0.553082834	42.56932748	41.46678485	0.974100678	0.774	0.865734175	1.695600812	1.503013906	0.886486612	0.426	0.686358367
ENSMUST00000031004	Crmp1	56.52152791	65.46746526	1.158274868	0.108	0.21193713	141.0212103	166.6894121	1.182015314	0.218	0.341763689	2.490198624	2.550076702	1.024035851	0.796	0.939460096
ENSMUST00000031008	Stx18	19.35065046	19.68717237	1.017390728	0.854	0.892189849	29.7346459	32.33840721	1.087563637	0.408	0.540310902	1.563240342	1.640013444	1.049080119	0.646	0.841878166
ENSMUST00000031009	Nsg1	24.74748671	32.18076746	1.300365077	0.042	0.17847596	318.0684045	322.4622037	1.013813964	0.812	0.893927725	12.93132878	10.00310242	0.773573158	0.084	0.410260172
ENSMUST00000031011	Rab28	25.96117446	32.9242079	1.268209493	0.044	0.17847596	27.18390195	14.37525313	0.52883226	0.082	0.183625992	1.038553055	0.436671876	0.421019278	0.044	0.410260172
ENSMUST00000031017	Fosl2	13.65118538	107.2391531	7.85566602	0.034	0.17847596	28.47904619	223.0304384	7.831147354	0.022	0.129157716	2.130519957	2.081650663	0.97707303	0.828	0.957638269
ENSMUST00000031029	Snx17	53.34095267	37.7822278	0.70831558	0.118	0.222723172	61.49401346	51.50814456	0.837614981	0.162	0.277818509	1.20721404	1.381708193	1.144423212	0.562	0.786275673
ENSMUST00000031032	Ppm1g	45.08186033	50.737305	1.125448343	0.098	0.201340167	65.55837657	66.30377118	1.011369764	0.86	0.929571388	1.460620607	1.31111438	0.897712015	0.28	0.56957265
ENSMUST00000031034	Nrbp1	34.13143473	26.6961316	0.782156737	0.066	0.181595376	54.49703687	49.48499601	0.908032635	0.356	0.486855091	1.592556768	1.894613493	1.18954877	0.24	0.53602346
ENSMUST00000031038	Ociad1	54.46691885	66.31534392	1.217534337	0.1	0.203201708	247.5022201	287.4014939	1.16120709	0.188	0.307123123	4.675768117	4.339253056	0.928045382	0.672	0.861173145
ENSMUST00000031058	Mapre3	32.63425945	34.79046147	1.066071731	0.332	0.445082204	66.9446508	60.52361598	0.904085856	0.106	0.211168193	2.068410954	1.739117727	0.840875866	0.17	0.482564294
ENSMUST00000031061	Dhx15	31.63839161	54.02749004	1.707656024	0.042	0.17847596	97.70149785	190.5255887	1.950068758	0.022	0.129157716	3.083986411	3.527597399	1.14379674	0.066	0.410260172
ENSMUST00000031072	Anapc4	13.00195893	4.988283036	0.383656268	0.03	0.17847596	44.28896475	21.9962725	0.496664936	0.026	0.129157716	3.45531223	4.483292715	1.297421187	0.148	0.461198036
ENSMUST00000031089	Klhl5	17.40758888	19.98093914	1.147829218	0.17	0.280181779	23.82829324	28.93100178	1.214135958	0.078	0.179091951	1.371682643	1.462021672	1.065812029	0.58	0.796336759
ENSMUST00000031091	D5Ertd579e	15.60549958	11.28044184	0.722850415	0.046	0.17847596	14.68377235	4.943672488	0.336721086	0.028	0.129157716	0.940495643	0.452191989	0.481353251	0.06	0.410260172
ENSMUST00000031099	Grpel1	21.29130498	25.02446889	1.175337487	0.078	0.188287797	96.63510433	131.4673846	1.360447894	0.038	0.135427234	4.532094585	5.249052842	1.158160886	0.044	0.410260172
ENSMUST00000031103	Ugdh	15.86781878	16.80265895	1.05891422	0.55	0.644827586	50.02426902	51.41422697	1.027785117	0.51	0.639367901	3.170107878	3.105731934	0.979699226	0.848	0.967980815
ENSMUST00000031122	Gabrb1	10.70406293	9.08499407	0.848742587	0.42	0.528103021	64.62452205	77.93614118	1.205980837	0.122	0.228798818	6.469134776	8.612513062	1.331272587	0.212	0.515844089
ENSMUST00000031131	Uchl1	147.3242271	204.8029375	1.390151108	0.038	0.17847596	409.791149	573.7958352	1.40021432	0.024	0.129157716	2.780212146	2.809765079	1.010625918	0.808	0.946145141
ENSMUST00000031144	Tmem165	24.70817144	29.83168235	1.207360991	0.122	0.226071046	67.22760621	83.54931897	1.242779282	0.082	0.183625992	2.727242569	2.812341318	1.031191783	0.7	0.881190083
ENSMUST00000031160	Paics	54.14234369	50.3682314	0.93029278	0.422	0.529830531	198.5945117	191.7747045	0.965659812	0.63	0.742277228	3.699864371	3.810353242	1.029854883	0.792	0.937062607
ENSMUST00000031167	Polr2b	26.1955261	26.74453227	1.020958013	0.772	0.831619802	48.85199021	58.20033126	1.191356578	0.09	0.192269285	1.873105339	2.176718709	1.162004431	0.1	0.415267176
ENSMUST00000031190	Dr1	10.69402451	17.91162874	1.674919365	0.054	0.17847596	50.78560371	49.23433497	0.969455159	0.822	0.903239359	4.875610545	2.850546447	0.584739425	0.154	0.466162162
ENSMUST00000031229	Rufy3	23.89030673	26.45381445	1.107303257	0.45	0.55492228	80.85929355	99.11107411	1.225719939	0.022	0.129157716	3.477726275	3.755449031	1.07983461	0.504	0.745332816
ENSMUST00000031243	Spp1	111.3894049	70.35927621	0.631651424	0.044	0.17847596	591.2208654	578.1641211	0.977915661	0.86	0.929571388	5.282744316	8.201814964	1.55246251	0.03	0.410260172
ENSMUST00000031250	Nudt9	39.30149858	36.73230414	0.934628589	0.424	0.531377983	38.52332025	33.74946793	0.876082114	0.194	0.31476438	0.983026966	0.934248054	0.950429294	0.694	0.87653466
ENSMUST00000031251	Hsd17b11	18.46766081	23.84347695	1.291093506	0.078	0.188287797	68.70919989	72.23424713	1.051303114	0.536	0.661938706	3.724457169	3.056595937	0.820730396	0.07	0.410260172
ENSMUST00000031256	Aff1	8.942988752	12.91789824	1.444472156	0.032	0.17847596	12.64393056	12.44160366	0.983999366	0.82	0.901692174	1.413677342	0.963575745	0.681834448	0.03	0.410260172
ENSMUST00000031276	Rasgef1b	12.03254039	14.21629031	1.181487022	0.132	0.236934245	28.12965451	37.6412384	1.33812167	0.034	0.133483934	2.34186069	2.684724899	1.146344258	0.272	0.563687619
ENSMUST00000031327	Cxcl1	26.37924512	10.53016773	0.399183816	0.058	0.17847596	30.99061917	7.545676418	0.243507007	0.108	0.213034965	1.154389659	0.72590731	0.629144726	0.294	0.582948191
ENSMUST00000031331	Ccng2	10.88104209	30.64575655	2.816435807	0.032	0.17847596	28.81913083	49.89903546	1.731429873	0.028	0.129157716	2.68424106	1.628942447	0.607000418	0.054	0.410260172
ENSMUST00000031333	Gtf2h3	9.482103874	5.622325171	0.592940685	0.05	0.17847596	32.08299857	18.61920155	0.580357885	0.046	0.141836437	3.421826201	3.408311576	0.996051618	0.986	1
ENSMUST00000031334	Eif2b1	23.16101753	19.50232465	0.842032291	0.074	0.186432021	46.21465576	35.98660829	0.778688687	0.146	0.258229447	2.02859158	1.844010147	0.909054888	0.586	0.801396301
ENSMUST00000031345	Rchy1	16.12694563	15.71463878	0.974433668	0.722	0.790277666	42.11826585	21.7687635	0.516859994	0.034	0.133483934	2.676491501	1.390668978	0.519765974	0.078	0.410260172
ENSMUST00000031347	Rilpl2	37.04137736	43.38746525	1.171324296	0.322	0.435586501	29.13928476	36.09680455	1.238759499	0.322	0.450386042	0.818351389	0.82139666	1.003716685	0.98	1
ENSMUST00000031349	Snrnp35	8.954933984	9.080184069	1.013986712	0.942	0.958486573	11.17253129	10.1411513	0.907694357	0.698	0.802531401	1.306771448	1.291789763	0.988544111	0.966	1
ENSMUST00000031351	Arl6ip4	29.26166644	32.186462	1.099953144	0.256	0.36800604	12.61890236	6.555160452	0.519509602	0.018	0.129157716	0.430527584	0.207740809	0.483725297	0.036	0.410260172
ENSMUST00000031367	Slc15a4	7.006169603	18.15646821	2.591497101	0.036	0.17847596	12.42684118	32.6168013	2.624575004	0.018	0.129157716	1.804337665	1.832234263	1.015452288	0.91	0.997346381
ENSMUST00000031377	Scarb2	36.33564928	35.52294867	0.977633519	0.73	0.796858249	308.4859016	346.8055773	1.124218161	0.118	0.225348044	8.477614819	9.7919657	1.15501953	0.062	0.410260172
ENSMUST00000031385	Diablo	15.7789145	10.60437691	0.672059977	0.192	0.303943463	58.42251639	50.64471754	0.866872121	0.302	0.429430919	4.106404111	4.99205078	1.215621995	0.524	0.758704183
ENSMUST00000031411	Aldh2	18.11737647	18.80861341	1.038153258	0.776	0.834630137	99.82470721	131.7815369	1.320126254	0.072	0.171628169	5.799553514	6.989853498	1.205204552	0.368	0.640907386
ENSMUST00000031414	Brap	17.18459245	31.33205715	1.823264487	0.042	0.17847596	19.38673104	25.96770864	1.339440318	0.044	0.139918163	1.13085251	0.828227746	0.732628799	0.036	0.410260172
ENSMUST00000031419	Fam216a	26.32632799	29.48711329	1.120061761	0.218	0.329226254	69.80015407	63.79404828	0.913954062	0.466	0.598895714	2.701598687	2.163392348	0.80085599	0.296	0.584934094
ENSMUST00000031422	Anapc7	17.32046916	19.2718453	1.112663007	0.068	0.182226601	44.54918075	50.134151	1.125363582	0.17	0.287587739	2.571487759	2.61056047	1.015188687	0.88	0.984875827
ENSMUST00000031423	Atp2a2	72.28387496	89.36023917	1.236240299	0.048	0.17847596	247.7930383	272.7099898	1.100555089	0.024	0.129157716	3.434483022	3.055391008	0.88965394	0.072	0.410260172
ENSMUST00000031429	P2rx4	11.77926325	10.37810061	0.881048363	0.294	0.406666182	18.78329948	15.2184322	0.810220909	0.25	0.375838926	1.633170168	1.455284435	0.891146139	0.602	0.812049593
ENSMUST00000031435	Kdm2b	13.38930572	11.54360152	0.862150866	0.176	0.28751952	7.345794497	8.210039053	1.117635597	0.518	0.646417827	0.560367034	0.704857681	1.257390688	0.286	0.575323825
ENSMUST00000031437	Morn3	19.0175201	21.92009111	1.152626158	0.284	0.39614359	28.99225722	28.18889719	0.972291487	0.786	0.873894307	1.586406837	1.288144116	0.812106945	0.388	0.655067169
ENSMUST00000031445	Aacs	11.35909198	14.66656595	1.291174152	0.038	0.17847596	60.17774603	83.05703469	1.380188857	0.018	0.129157716	5.312496508	5.677134317	1.068624833	0.352	0.62694855
ENSMUST00000031446	Tmem132b	15.79488905	14.4551982	0.915182003	0.25	0.361702128	50.87827559	34.13670179	0.670954949	0.02	0.129157716	3.237719562	2.369937006	0.732059989	0.052	0.410260172
ENSMUST00000031447	Anxa3	35.20101981	35.47892436	1.007894787	0.884	0.915120837	111.873841	110.4818061	0.987557212	0.85	0.923744292	3.177054784	3.125861285	0.983891562	0.784	0.93252288
ENSMUST00000031472	Pxmp2	10.00791092	11.531167	1.1522052	0.51	0.610045547	19.32953685	20.5949506	1.065461904	0.724	0.826188792	2.049330104	1.860289775	0.907800052	0.688	0.871558217
ENSMUST00000031486	Prkab1	16.68257424	12.6004254	0.75530462	0.142	0.248442913	35.12899525	25.55090687	0.727352984	0.236	0.360701585	2.091814923	2.042329358	0.976354543	0.84	0.9633248
ENSMUST00000031490	Ulk1	15.45975994	22.30807839	1.442977024	0.04	0.17847596	9.093749763	14.46210901	1.590270144	0.038	0.135427234	0.593811176	0.659833341	1.110996846	0.564	0.786275673
ENSMUST00000031492	Rab35	27.42977254	40.06922145	1.460793063	0.034	0.17847596	73.61889266	113.5949772	1.543006559	0.018	0.129157716	2.701443725	2.833109828	1.048721126	0.61	0.817339901
ENSMUST00000031508	Triap1	29.33660558	24.54982108	0.836832367	0.236	0.347520495	41.98409844	37.29556408	0.888328609	0.588	0.708017075	1.504590876	1.536879791	1.021446008	0.954	1
ENSMUST00000031513	Srsf9	51.46080317	49.92340794	0.970124927	0.628	0.713431981	60.71438905	54.61138969	0.899481837	0.236	0.360701585	1.19678825	1.095997761	0.915852832	0.546	0.773643907
ENSMUST00000031530	Sppl3	21.23271514	26.55714964	1.250765597	0.074	0.186432021	35.28207358	36.58932516	1.037050389	0.594	0.712987234	1.692770768	1.378896924	0.814689301	0.246	0.539768366
ENSMUST00000031531	Psmg3	25.17745558	11.024128	0.437857113	0.064	0.180929473	16.45280925	7.860659876	0.477801812	0.036	0.133483934	0.687440025	0.756581672	1.100432345	0.776	0.929247799
ENSMUST00000031538	2210016L21Rik	17.51347073	12.09968516	0.690878772	0.07	0.184343015	55.17407997	36.69246771	0.665036965	0.044	0.139918163	3.206410615	3.03460748	0.946435566	0.766	0.923224561
ENSMUST00000031555	Lfng	16.16626334	4.188509099	0.259089501	0.044	0.17847596	31.49454237	11.01157672	0.349655091	0.028	0.129157716	2.080692739	2.943914927	1.414673199	0.438	0.6961202
ENSMUST00000031556	Tmem106b	19.45968332	15.50882624	0.79697218	0.214	0.3259648	130.2429846	121.4396001	0.932408514	0.682	0.78818088	6.713984529	8.181315468	1.218515908	0.326	0.607193935
ENSMUST00000031560	Mmab	10.19565032	7.404307232	0.726222163	0.044	0.17847596	14.63722132	13.65870234	0.93315315	0.204	0.326331443	1.436070363	1.844774192	1.284400708	0.03	0.410260172
ENSMUST00000031565	Fscn1	107.7387872	96.88222549	0.899232561	0.144	0.250389041	284.9076817	420.5804691	1.476197449	0.056	0.153581563	2.667568109	4.355160903	1.632396374	0.072	0.410260172
ENSMUST00000031588	Usp30	13.725611	11.31972741	0.824715738	0.05	0.17847596	18.88690959	14.63636496	0.774959499	0.124	0.231523413	1.388537443	1.301175223	0.93712856	0.726	0.899644647
ENSMUST00000031597	Plbd2	19.3196927	15.6504352	0.810076819	0.176	0.28751952	39.58074485	37.36336113	0.943979637	0.444	0.577146953	2.09203561	2.429526134	1.161244521	0.364	0.637879429
ENSMUST00000031601	Zkscan5	4.590315084	22.9190445	4.99291314	0.038	0.17847596	2.966327978	19.16159049	6.457860619	0.024	0.129157716	0.642042661	0.852740708	1.327657959	0.23	0.531134021
ENSMUST00000031607	Dtx1	14.41892355	13.44371009	0.932365724	0.678	0.755029683	12.57665359	7.507103828	0.596939944	0.036	0.133483934	0.915575122	0.569269754	0.622174594	0.15	0.463636364
ENSMUST00000031621	Ccz1	17.16796694	16.15985329	0.941279381	0.69	0.764147157	31.72564175	13.98703847	0.440892502	0.024	0.129157716	1.918564454	0.918355371	0.478939568	0.098	0.413500277
ENSMUST00000031625	Arpc1a	107.1482276	104.6036441	0.976251745	0.374	0.484748809	63.52643044	61.66981604	0.970774603	0.554	0.676706335	0.592642452	0.59089977	0.997064425	0.974	1
ENSMUST00000031627	Pdap1	29.69753795	28.2859373	0.952467418	0.592	0.680759777	196.1250151	169.111758	0.862265814	0.05	0.145788668	6.613341657	6.04588628	0.914208336	0.194	0.501188602
ENSMUST00000031640	Cdk8	10.60151369	11.8692603	1.119581661	0.084	0.191712316	11.03822413	9.400954541	0.851686172	0.172	0.289492155	1.047315053	0.791766732	0.756229465	0.106	0.423111111
ENSMUST00000031646	Rasl11a	23.05965286	6.365974636	0.276065502	0.072	0.185693193	63.2947898	18.48902382	0.292120912	0.038	0.135427234	2.839558369	3.421976295	1.205036423	0.606	0.814559831
ENSMUST00000031651	Pan3	9.561334932	22.75624696	2.380028221	0.038	0.17847596	6.403344498	14.90219724	2.327044906	0.02	0.129157716	0.670908441	0.660322713	0.984245282	0.876	0.984304515
ENSMUST00000031654	Pomp	316.7101981	283.5677518	0.895354029	0.274	0.386012579	264.8518767	254.6426938	0.961453381	0.214	0.337158461	0.844616545	0.898013196	1.06314523	0.416	0.677122462
ENSMUST00000031670	Gng11	22.75905237	14.39593715	0.632536756	0.048	0.17847596	29.97469517	26.48507673	0.883585071	0.598	0.716546256	1.323788575	1.93330426	1.460085252	0.212	0.515844089
ENSMUST00000031678	Tspan12	18.29736944	17.15149275	0.937374786	0.686	0.761045302	36.67298282	30.37757612	0.828341341	0.282	0.407535484	2.097486607	1.770252661	0.844061932	0.462	0.712987234
ENSMUST00000031692	Bcl7b	13.1675545	12.14467189	0.922317951	0.578	0.669105943	19.25428407	19.60344782	1.018133399	0.938	0.99109434	1.596789675	1.622340395	1.015991291	0.964	1
ENSMUST00000031695	Wasl	19.71110301	34.78616024	1.764800286	0.044	0.17847596	27.7240014	45.32548643	1.634859663	0.05	0.145788668	1.406669249	1.307596935	0.929619607	0.692	0.874733942
ENSMUST00000031726	Gnb2	67.37291527	68.33382383	1.014262535	0.874	0.907358779	301.5499867	381.2300593	1.264234163	0.042	0.139074783	4.581288166	5.589470935	1.220017322	0.236	0.533345994
ENSMUST00000031731	Pcolce	20.22142666	17.77757522	0.879145449	0.314	0.427727419	41.33097563	48.43667297	1.17191768	0.316	0.44468884	2.093264908	2.717004338	1.297832155	0.2	0.505039788
ENSMUST00000031736	Agfg2	9.743516088	7.792991887	0.799813108	0.284	0.39614359	20.68404366	14.98691791	0.724577534	0.072	0.171628169	2.190359874	1.92603202	0.87937725	0.386	0.653428762
ENSMUST00000031766	Asns	18.81410748	23.44776942	1.246286567	0.094	0.198696642	32.21718572	38.43618454	1.193027592	0.122	0.228798818	1.757157091	1.647434431	0.937592232	0.672	0.861173145
ENSMUST00000031775	Cald1	12.97582416	14.89183813	1.147660291	0.272	0.383976274	65.63144893	86.63008006	1.319942825	0.018	0.129157716	5.167921009	5.888189437	1.139345993	0.412	0.673924399
ENSMUST00000031788	Hibadh	20.35734454	19.0495779	0.935759468	0.566	0.659020945	13.0390611	19.02091731	1.458729156	0.086	0.188319724	0.643586659	1.069263428	1.660387185	0.128	0.438528115
ENSMUST00000031793	Nt5c3	9.941128543	10.99883329	1.106396849	0.364	0.475591697	19.01110638	24.52017404	1.289766297	0.184	0.303058824	1.913495288	2.239126418	1.170087193	0.306	0.593908257
ENSMUST00000031840	Gpnmb	35.64537971	45.99263078	1.290283093	0.12	0.224274847	78.95747589	95.98514675	1.21565349	0.156	0.270083201	2.268709121	2.097745954	0.924676178	0.622	0.824426036
ENSMUST00000031841	Tra2a	25.02387008	65.38779965	2.613017069	0.05	0.17847596	120.2206405	276.2605311	2.29793513	0.024	0.129157716	4.916605943	4.31446137	0.87755331	0.476	0.721723273
ENSMUST00000031843	Npy	42.52391153	47.38019754	1.114201301	0.21	0.321608687	49.69115713	68.27881382	1.374056144	0.062	0.160173677	1.192211551	1.439039122	1.206859857	0.246	0.539768366
ENSMUST00000031866	Mtpn	124.3827118	126.6144273	1.017942329	0.858	0.89416092	632.0505594	696.9015695	1.102603987	0.068	0.167222473	5.150734093	5.504391169	1.068648162	0.41	0.672530691
ENSMUST00000031868	Slc13a4	23.50028277	21.43490859	0.912112794	0.348	0.460453092	16.63903798	12.16351476	0.731038881	0.032	0.133175956	0.719670442	0.568048009	0.789609198	0.192	0.498898669
ENSMUST00000032060	Nfu1	32.05346808	16.23497356	0.50649663	0.056	0.17847596	41.19244894	23.44433856	0.569152114	0.048	0.144037825	1.281098225	1.524440424	1.189799965	0.294	0.582948191
ENSMUST00000032065	Pcyox1	18.89719432	18.80971592	0.995370827	0.952	0.964794677	98.82490221	92.11666592	0.932120667	0.62	0.733559111	5.239120167	4.911392005	0.937457892	0.63	0.830404984
ENSMUST00000032071	Dusp11	15.90433789	14.47606507	0.910196022	0.18	0.29198722	78.8647188	58.52217512	0.742061012	0.156	0.270083201	5.001130216	4.054736928	0.810801949	0.358	0.631579338
ENSMUST00000032078	Cct7	24.99319205	23.3395661	0.933836945	0.546	0.641223747	70.42748187	84.44563763	1.199041004	0.122	0.228798818	2.85075148	3.671507842	1.287807815	0.128	0.438528115
ENSMUST00000032088	Zfml	10.55891982	7.343951216	0.69552107	0.142	0.248442913	24.79028925	30.54566601	1.232153185	0.156	0.270083201	2.492335616	4.227517364	1.695927872	0.082	0.410260172
ENSMUST00000032105	Lrig1	17.67738934	11.58001135	0.655074747	0.046	0.17847596	53.79008291	23.59352116	0.438632574	0.022	0.129157716	3.064414906	2.0741186	0.676945426	0.06	0.410260172
ENSMUST00000032138	Cnbp	169.2937908	163.4016275	0.965195633	0.68	0.756372134	485.345789	585.6840778	1.206735248	0.058	0.155977401	2.878249488	3.655132646	1.26982141	0.134	0.445069341
ENSMUST00000032141	Hmces	9.134800654	10.2142842	1.118172644	0.394	0.503896558	16.4393639	15.73318859	0.957046248	0.776	0.866444216	1.920520999	1.572588594	0.818928648	0.576	0.793993846
ENSMUST00000032143	Rpn1	50.01926413	49.94602225	0.998535727	0.988	0.990731797	178.3763615	191.1522127	1.071622604	0.168	0.285090909	3.593828181	3.829613521	1.065590156	0.458	0.710557751
ENSMUST00000032165	Ruvbl1	25.31492376	21.01382417	0.830096285	0.08	0.189276173	60.73691798	74.42823676	1.225416334	0.028	0.129157716	2.419658048	3.545463005	1.465082194	0.034	0.410260172
ENSMUST00000032168	Sec61a1	50.53089999	55.17925717	1.091990389	0.074	0.186432021	183.8185965	187.2609816	1.018726976	0.606	0.723287259	3.643932339	3.393568609	0.931311831	0.254	0.54831746
ENSMUST00000032172	Chchd6	59.32142936	52.08994826	0.878096648	0.336	0.449416228	49.65336545	54.98182904	1.10731108	0.558	0.680718885	0.871585802	1.060130638	1.216075984	0.39	0.656987392
ENSMUST00000032175	Aldh1l1	54.93611732	49.40874128	0.89938539	0.246	0.358091743	178.3608123	197.1643159	1.105423372	0.128	0.236786009	3.296547205	3.996675311	1.212317842	0.152	0.463794872
ENSMUST00000032183	Tmem43	42.03469823	36.72671119	0.873723679	0.104	0.207075556	128.4157703	117.3073265	0.913496939	0.066	0.164213002	3.069847901	3.209197552	1.045378233	0.576	0.793993846
ENSMUST00000032185	Slc6a6	16.13367373	30.16287739	1.869560393	0.05	0.17847596	45.6386121	88.11202399	1.930626049	0.02	0.129157716	2.859400026	2.937730318	1.027384384	0.786	0.933735143
ENSMUST00000032191	Sumf1	13.80921308	20.06175344	1.452780352	0.052	0.17847596	30.38532423	41.68725983	1.371941519	0.034	0.133483934	2.2457663	2.088533913	0.930018361	0.674	0.862430108
ENSMUST00000032194	Bhlhe40	46.14621792	33.5889648	0.727881207	0.118	0.222723172	85.02788153	37.46004143	0.440568437	0.038	0.135427234	1.854724358	1.185333295	0.63928314	0.116	0.433279058
ENSMUST00000032196	Arl8b	49.9830357	87.0610331	1.741811634	0.046	0.17847596	131.4135452	229.9581439	1.749875888	0.022	0.129157716	2.655559215	2.64534524	0.996155186	0.982	1
ENSMUST00000032216	Ptms	285.1815551	304.977346	1.069414696	0.586	0.675696593	512.7380175	423.549166	0.826054097	0.078	0.179091951	1.834776333	1.406927661	0.766938562	0.184	0.493778717
ENSMUST00000032220	Cops7a	46.40066916	41.61689683	0.896902945	0.248	0.360245661	68.59907869	51.91343334	0.756769297	0.09	0.192269285	1.50724754	1.247448001	0.827747414	0.372	0.642583806
ENSMUST00000032240	Clec4d	13.76027732	11.58675923	0.84204402	0.328	0.441507246	18.79910927	22.09448298	1.175284817	0.394	0.525609389	1.428734861	2.026249616	1.417919973	0.314	0.599054108
ENSMUST00000032264	Gabarapl1	122.7667416	276.376639	2.251233806	0.034	0.17847596	252.0115194	522.2403982	2.07228355	0.02	0.129157716	2.074745219	1.895665098	0.913727311	0.482	0.727057239
ENSMUST00000032272	Adipor2	29.86931645	58.05584282	1.94366158	0.044	0.17847596	63.41797718	89.56784999	1.41233514	0.022	0.129157716	2.143430005	1.542015578	0.719545788	0.036	0.410260172
ENSMUST00000032279	Erc1	15.44480425	20.96344517	1.357313749	0.076	0.187319094	35.22534711	48.25120772	1.369776082	0.06	0.158008299	2.295327054	2.345614004	1.021898862	0.902	0.993582875
ENSMUST00000032322	Lrp6	6.60735284	11.54599355	1.747446191	0.042	0.17847596	13.89243627	16.63086823	1.197102567	0.166	0.28283132	2.10039291	1.440544588	0.68599479	0.056	0.410260172
ENSMUST00000032326	Ddx47	25.38089406	43.15671897	1.700362441	0.04	0.17847596	32.41191224	39.91687009	1.231542226	0.112	0.217877905	1.274038018	0.926245368	0.727229584	0.08	0.410260172
ENSMUST00000032330	Emp1	43.58853861	34.78146702	0.797949831	0.238	0.349654321	302.904276	234.7333463	0.774943076	0.046	0.141836437	7.063799481	6.819034306	0.965354264	0.794	0.938408442
ENSMUST00000032335	Atf7ip	13.03661745	18.53714878	1.421929335	0.048	0.17847596	24.84435235	35.76910277	1.439710022	0.03	0.129157716	1.94158766	1.937663967	0.997980172	0.99	1
ENSMUST00000032342	Mgp	129.0807088	102.3287145	0.792749865	0.124	0.228112077	112.8889401	122.5421896	1.085510273	0.726	0.827603053	0.877963576	1.204865801	1.371917829	0.178	0.489050505
ENSMUST00000032344	Arhgdib	16.90562596	18.15459046	1.073878631	0.498	0.599078819	31.08349964	23.14334611	0.744562286	0.142	0.253390815	1.84695081	1.286128729	0.69651677	0.146	0.458341303
ENSMUST00000032362	Slco1c1	17.48310493	24.20880451	1.384697089	0.042	0.17847596	86.04920235	105.9162731	1.230877676	0.042	0.139074783	4.968175469	4.374864219	0.880601671	0.348	0.623029619
ENSMUST00000032372	Golt1b	30.54693556	25.7451623	0.842806711	0.15	0.257123565	73.21820935	53.7968784	0.734750879	0.178	0.296510936	2.434305234	2.059143966	0.845948975	0.404	0.668447534
ENSMUST00000032373	Ldhb	122.7299232	124.9910216	1.018423367	0.884	0.915120837	317.5148178	378.2825299	1.191384834	0.088	0.190508243	2.605546807	3.116213696	1.195917023	0.312	0.59823565
ENSMUST00000032399	Kras	12.5201947	10.81040602	0.863437532	0.224	0.334834936	76.40863559	62.96481651	0.824055972	0.236	0.360701585	6.124275113	6.037183058	0.985781528	0.932	1
ENSMUST00000032413	Etnk1	17.33759927	22.05770625	1.272246861	0.082	0.190341969	94.21051422	200.6250728	2.129528163	0.018	0.129157716	5.448689234	9.133685589	1.676184677	0.028	0.410260172
ENSMUST00000032422	Creld1	16.62345258	9.869623286	0.593716813	0.076	0.187319094	16.91409681	16.40380417	0.969832119	0.844	0.919322654	1.082157683	1.686031186	1.55751209	0.166	0.478522332
ENSMUST00000032425	Emc3	59.81620348	65.97414104	1.10294765	0.25	0.361702128	116.5075323	119.294524	1.023920924	0.898	0.959075585	1.9285828	1.822697685	0.945125384	0.714	0.891154376
ENSMUST00000032429	Med21	73.57887001	52.29330694	0.710710927	0.076	0.187319094	81.38024835	78.4048839	0.963439189	0.858	0.928595708	1.124219268	1.508090741	1.341152595	0.198	0.504337124
ENSMUST00000032440	Sec13	47.78216973	43.75105689	0.915635626	0.436	0.542577778	64.33919777	65.5200336	1.018353003	0.83	0.909536691	1.384935114	1.498116186	1.081664048	0.678	0.864498242
ENSMUST00000032454	Slc6a1	17.99532831	22.81195593	1.267659892	0.058	0.17847596	82.23146045	65.60037688	0.797755248	0.1	0.204018216	4.571514681	2.923269922	0.639532101	0.07	0.410260172
ENSMUST00000032459	Vgll4	10.16119605	17.28019051	1.700605955	0.04	0.17847596	80.99472736	147.9948929	1.827206172	0.022	0.129157716	7.972165868	8.643249137	1.08416773	0.26	0.5526542
ENSMUST00000032462	Timp4	30.85319838	26.83191637	0.869664015	0.154	0.262151095	33.07768671	30.00224106	0.907026368	0.526	0.653723238	1.065964219	1.118823519	1.049541774	0.564	0.786275673
ENSMUST00000032476	Slc2a3	8.318791469	20.3730271	2.449036879	0.038	0.17847596	49.5640457	69.27684224	1.397715694	0.08	0.181549464	5.972661083	3.378946517	0.565808215	0.028	0.410260172
ENSMUST00000032477	Necap1	16.60735133	16.21898685	0.976614906	0.832	0.87520884	56.66337346	41.70479354	0.736014377	0.082	0.183625992	3.487738918	2.597822036	0.744917317	0.208	0.512828747
ENSMUST00000032479	Pianp	10.85724834	11.08243052	1.020740263	0.904	0.930387027	17.80809766	16.32273877	0.9165955	0.59	0.709752014	1.714929077	1.489745178	0.868768528	0.564	0.786275673
ENSMUST00000032480	Ing4	25.65158752	20.08795385	0.783107628	0.138	0.243853364	81.55607736	66.39080932	0.814053317	0.096	0.199491405	3.26827079	3.303437036	1.010756603	0.918	1
ENSMUST00000032489	Ltbr	16.3802904	12.72559315	0.776884465	0.094	0.198696642	14.60605208	4.18725363	0.286728192	0.034	0.133483934	0.907967045	0.336079729	0.370838229	0.066	0.410260172
ENSMUST00000032491	Tnfrsf1a	46.24761862	26.08884224	0.564112121	0.046	0.17847596	50.62217943	25.02944892	0.494446402	0.018	0.129157716	1.091946806	0.970925807	0.889270915	0.19	0.497093782
ENSMUST00000032492	Cd9	88.3381651	145.5170307	1.647272508	0.038	0.17847596	36.56198411	47.47732961	1.298535411	0.042	0.139074783	0.417621579	0.326930088	0.783356864	0.18	0.48907599
ENSMUST00000032508	Fkbp4	70.84226555	61.34369747	0.865919476	0.23	0.341724542	100.6118617	96.35051942	0.957646148	0.486	0.617719626	1.456885676	1.571126952	1.078360929	0.614	0.818953415
ENSMUST00000032555	Tomm40	29.68221289	18.41626482	0.620447838	0.04	0.17847596	73.435683	49.65005815	0.676107037	0.022	0.129157716	2.480212895	2.693860642	1.086106173	0.204	0.507401698
ENSMUST00000032557	Mark2	13.38788884	18.59907909	1.389246603	0.044	0.17847596	14.13413188	14.12652732	0.999462011	0.988	1	1.065290427	0.759991513	0.713681276	0.072	0.410260172
ENSMUST00000032561	Vasp	17.67723143	17.81134893	1.007587019	0.956	0.96730384	26.63525325	18.99157406	0.713034746	0.044	0.139918163	1.580052257	1.066198279	0.674992414	0.226	0.527333333
ENSMUST00000032570	Dmwd	21.5623341	23.0172167	1.067473335	0.346	0.45860355	16.39950934	16.86364259	1.028299929	0.84	0.916538682	0.767400527	0.728954052	0.94996558	0.698	0.879835816
ENSMUST00000032571	Nova2	12.02259294	16.67938241	1.387336533	0.074	0.186432021	24.56743006	36.52732993	1.486799516	0.024	0.129157716	2.137348849	2.193501049	1.026259607	0.878	0.984373325
ENSMUST00000032585	Pop4	11.26236639	12.4370216	1.104299147	0.546	0.641223747	25.22817405	24.38490846	0.966575775	0.904	0.963457039	2.316895307	2.032237762	0.877191371	0.676	0.86353841
ENSMUST00000032629	Cyfip1	23.80242812	18.84810509	0.791856402	0.076	0.187319094	83.86700041	77.30319182	0.921736436	0.376	0.508003548	3.574925311	4.103124588	1.147709818	0.302	0.589298488
ENSMUST00000032709	Kctd15	24.32993949	15.8299111	0.650635038	0.044	0.17847596	15.89705127	9.752506192	0.613503254	0.06	0.158008299	0.652180139	0.61561602	0.944021385	0.634	0.833225884
ENSMUST00000032729	Tjp1	31.42117316	20.96016778	0.667071458	0.068	0.182226601	73.33822191	56.9327619	0.776307144	0.118	0.225348044	2.368173064	2.715681236	1.1466791	0.328	0.607501946
ENSMUST00000032754	Sema4b	12.7965881	5.981737044	0.467447807	0.044	0.17847596	35.50800204	21.02065426	0.592009154	0.028	0.129157716	2.850882817	3.515729085	1.233125381	0.148	0.461198036
ENSMUST00000032776	Mef2a	8.678882714	13.32332774	1.535143195	0.086	0.193550827	23.92654025	48.67472062	2.034296886	0.022	0.129157716	2.75954117	3.722744752	1.348918391	0.092	0.410260172
ENSMUST00000032779	Ctsc	16.09151248	14.54983961	0.904193414	0.102	0.205131238	93.11070333	95.16859513	1.022101323	0.678	0.784629692	5.795863099	6.549360967	1.129983727	0.13	0.439059867
ENSMUST00000032809	Yif1b	22.95349873	19.80319443	0.862752762	0.082	0.190341969	36.81615735	32.6447641	0.886699747	0.32	0.448825046	1.619859976	1.644138375	1.014978715	0.916	1
ENSMUST00000032824	Psmc4	88.60761406	88.99838604	1.00441014	0.902	0.928830719	143.209081	169.8123868	1.185764198	0.078	0.179091951	1.621169976	1.904971323	1.17495167	0.066	0.410260172
ENSMUST00000032825	Mfge8	29.8089361	24.48434054	0.82137586	0.256	0.36800604	80.48251494	91.05846238	1.131405139	0.186	0.305033592	2.84653108	3.787225555	1.330354419	0.232	0.531881999
ENSMUST00000032882	Ndufc2	352.9884413	368.8334775	1.044888258	0.646	0.728447735	477.3921834	479.7055898	1.004845914	0.968	1	1.351009898	1.33555457	0.988568628	0.93	1
ENSMUST00000032887	Coq7	43.62197524	31.58956092	0.72416622	0.11	0.21426087	39.77259974	35.6598966	0.896597161	0.204	0.326331443	0.942414319	1.128865412	1.197634368	0.244	0.538951276
ENSMUST00000032888	Arl6ip1	151.9085008	181.3091387	1.193541755	0.08	0.189276173	464.4029366	458.8973932	0.988144925	0.768	0.861046371	3.064645898	2.54210422	0.829549239	0.09	0.410260172
ENSMUST00000032920	Cdipt	35.73813185	33.21647579	0.929440742	0.398	0.507308452	95.26332435	81.26118588	0.853018026	0.148	0.26097893	2.685985619	2.443796669	0.90986593	0.322	0.604027586
ENSMUST00000032924	Kctd13	18.12668738	15.29571043	0.843822708	0.226	0.337030742	15.12015049	8.784434581	0.581003052	0.048	0.144037825	0.836259583	0.564544579	0.675471013	0.03	0.410260172
ENSMUST00000032931	Fchsd2	20.06270101	17.35109662	0.864843503	0.116	0.22091923	37.90690781	30.67818805	0.809308396	0.062	0.160173677	1.905491618	1.779651818	0.933994045	0.564	0.786275673
ENSMUST00000032936	Ppp4c	24.19267919	24.81663462	1.025791084	0.722	0.790277666	49.12499857	51.43118585	1.046944334	0.724	0.826188792	2.048521622	2.080679224	1.015690296	0.94	1
ENSMUST00000032949	Coro1a	14.25483887	9.031058886	0.633543386	0.142	0.248442913	22.8832372	23.02853017	1.006349041	0.982	1	1.734491255	2.622273859	1.51154542	0.256	0.549519729
ENSMUST00000032962	Cln3	12.10113593	13.22787523	1.093110209	0.524	0.621908057	18.07995502	20.11306897	1.112445054	0.118	0.225348044	1.549581545	1.520835717	0.98146126	0.888	0.988165985
ENSMUST00000032963	Ppme1	14.34551508	25.7123105	1.792358821	0.062	0.179132018	104.7312805	222.4960339	2.124436065	0.02	0.129157716	7.392116998	8.994075667	1.216682445	0.26	0.5526542
ENSMUST00000032992	Eif3c	45.25603076	46.87631221	1.035802553	0.642	0.725118197	118.3126327	118.9230783	1.005159554	0.954	1	2.621808226	2.579839852	0.983998687	0.88	0.984875827
ENSMUST00000033006	Nsmce1	55.92524619	33.90533837	0.606261763	0.08	0.189276173	55.44612546	43.42680173	0.783229092	0.04	0.137410916	1.013167884	1.28698865	1.269995502	0.106	0.423111111
ENSMUST00000033008	Psma1	48.40620672	55.96170675	1.156085356	0.25	0.361702128	210.8633288	243.6857049	1.15565637	0.028	0.129157716	4.400198286	4.48819394	1.019993567	0.91	0.997346381
ENSMUST00000033009	Prkrir	20.83863389	19.50433551	0.935969969	0.382	0.492269374	5.600795059	11.95784537	2.134823793	0.032	0.133175956	0.26883814	0.611134506	2.268524779	0.028	0.410260172
ENSMUST00000033025	Lcmt1	14.27612876	14.06953081	0.985528434	0.728	0.79501692	25.14892714	29.45571799	1.171244665	0.12	0.226779156	1.772984345	2.108717313	1.189253625	0.23	0.531134021
ENSMUST00000033030	Parva	24.04352376	24.3705472	1.013601311	0.818	0.865142064	99.7169179	98.81944753	0.990999909	0.916	0.973657502	4.14426593	4.062059338	0.98016856	0.762	0.922051478
ENSMUST00000033036	Dkk3	88.31279767	89.0742347	1.008622046	0.858	0.89416092	257.0969137	349.1997683	1.358240381	0.02	0.129157716	2.90478437	3.925242981	1.351181809	0.036	0.410260172
ENSMUST00000033040	Pak1	22.37159937	33.51624929	1.498160625	0.052	0.17847596	27.8619911	43.80623088	1.572237192	0.024	0.129157716	1.279022564	1.309264448	1.023626055	0.898	0.992622351
ENSMUST00000033054	Adm	5.757476845	12.08746312	2.099437557	0.054	0.17847596	26.31301497	31.69539878	1.204544377	0.466	0.598895714	4.860921319	2.641436527	0.543496358	0.312	0.59823565
ENSMUST00000033058	Sbf2	17.71032405	17.6348713	0.995739618	0.922	0.9433036	17.64911345	16.26198768	0.92140981	0.278	0.403592833	1.013792327	0.921774249	0.909323242	0.4	0.663993025
ENSMUST00000033074	Vkorc1	23.02069456	20.43167157	0.887534975	0.26	0.372420538	9.692351613	17.13071923	1.767367977	0.034	0.133483934	0.425754317	0.836877632	1.963372362	0.036	0.410260172
ENSMUST00000033087	Ruvbl2	63.06304701	48.56432278	0.7700916	0.122	0.226071046	99.73535044	93.93717129	0.941864936	0.598	0.716546256	1.64754407	1.935155549	1.174463931	0.402	0.666006526
ENSMUST00000033093	Bax	104.7948531	102.3239482	0.976421505	0.866	0.900526488	84.49165999	95.25105219	1.127341147	0.096	0.199491405	0.834727586	0.932060616	1.11646502	0.454	0.707667622
ENSMUST00000033095	Prr14	23.62612333	16.92131536	0.716212098	0.088	0.194941245	10.03045506	6.671074701	0.665115346	0.12	0.226779156	0.421198553	0.391107871	0.9287286	0.442	0.699267138
ENSMUST00000033096	Nucb1	39.07400996	41.29218777	1.056768625	0.488	0.590875676	119.924484	151.1841772	1.260659304	0.052	0.148326592	3.100946731	3.683757616	1.187885523	0.232	0.531881999
ENSMUST00000033121	Nomo1	16.91190097	13.91108978	0.82256216	0.114	0.218861608	31.74698492	20.95049461	0.659931478	0.018	0.129157716	1.898840917	1.513293753	0.797063449	0.136	0.447033233
ENSMUST00000033133	Rgs10	15.55750028	22.50592844	1.446628831	0.05	0.17847596	12.47016932	7.626558088	0.61161531	0.074	0.173892009	0.821571074	0.33882814	0.413129213	0.074	0.410260172
ENSMUST00000033135	Tial1	18.07217226	34.1263803	1.888338591	0.042	0.17847596	30.89971527	62.95105167	2.037236068	0.022	0.129157716	1.710523835	1.846419067	1.07940014	0.576	0.793993846
ENSMUST00000033136	Bag3	73.59989862	166.6308867	2.264009732	0.04	0.17847596	99.11028257	205.8991495	2.077464282	0.022	0.129157716	1.398237133	1.264999807	0.904778595	0.646	0.841878166
ENSMUST00000033141	Tacc2	15.46774696	16.08739497	1.040060651	0.538	0.63378314	15.17836156	12.98734066	0.855657902	0.038	0.135427234	0.983230343	0.808121735	0.822085745	0.036	0.410260172
ENSMUST00000033158	Ubfd1	14.14915849	29.30203271	2.070938193	0.042	0.17847596	41.75089513	67.55906115	1.618131607	0.022	0.129157716	2.980278499	2.31306548	0.77619903	0.234	0.532142132
ENSMUST00000033163	Mettl9	45.60815893	36.37414749	0.797535975	0.09	0.196008007	62.88121501	37.71802102	0.599836075	0.04	0.137410916	1.399924277	1.049618329	0.74994655	0.23	0.531134021
ENSMUST00000033176	Uqcrc2	81.90519415	83.54477808	1.02001807	0.522	0.620017467	203.2855661	208.0270827	1.023324299	0.688	0.793669797	2.495994964	2.489922168	0.997567958	0.986	1
ENSMUST00000033184	Tpp1	60.85542056	60.02723403	0.986390916	0.91	0.935172042	161.5155422	197.4481787	1.222470318	0.086	0.188319724	2.67013221	3.289747701	1.231967361	0.05	0.410260172
ENSMUST00000033198	Crym	14.58129004	10.95434124	0.751260088	0.328	0.441507246	32.90178828	27.66008373	0.840691175	0.22	0.343203605	2.506200856	2.628582163	1.048811928	0.908	0.996732199
ENSMUST00000033236	Thumpd1	13.12272719	8.962785222	0.682997146	0.03	0.17847596	42.78364478	31.33318936	0.732369978	0.05	0.145788668	3.273177934	3.527464436	1.077664228	0.538	0.76831202
ENSMUST00000033241	Lhpp	19.82115992	18.8378816	0.950392493	0.562	0.65546585	30.63966637	41.22714598	1.345536859	0.028	0.129157716	1.560600167	2.188378791	1.402009834	0.044	0.410260172
ENSMUST00000033257	Mettl10	12.87760137	11.96955711	0.929486538	0.368	0.47892823	33.9521489	27.86207149	0.820632913	0.374	0.505929663	2.647246599	2.325478582	0.878497713	0.558	0.78307131
ENSMUST00000033269	Ctbp2	12.27619761	9.266966555	0.75487271	0.058	0.17847596	39.0816301	42.53729967	1.088419576	0.484	0.615691331	3.223962535	4.636785601	1.438089761	0.106	0.423111111
ENSMUST00000033280	9030624J02Rik	22.39317352	19.75375146	0.882132737	0.118	0.222723172	29.18848568	34.42706469	1.179468013	0.07	0.169029803	1.302855205	1.743735507	1.338135937	0.034	0.410260172
ENSMUST00000033282	Bccip	25.1505759	22.94613007	0.912350085	0.582	0.672611836	30.5319198	19.47023973	0.637712995	0.052	0.148326592	1.254657636	0.869502914	0.69326454	0.184	0.493778717
ENSMUST00000033283	Rrm1	13.66106224	11.67554865	0.854658916	0.278	0.390420063	65.08939577	57.08164563	0.876974935	0.37	0.501230879	4.851477336	5.055679472	1.042082038	0.86	0.974666667
ENSMUST00000033313	Atp6ap2	13.33392785	40.80165645	3.059987794	0.046	0.17847596	216.6151855	399.7897653	1.845618158	0.02	0.129157716	16.24688946	10.12927579	0.623482565	0.04	0.410260172
ENSMUST00000033321	Cask	15.21689342	16.25321008	1.068103037	0.358	0.469686133	37.73015739	33.85605302	0.897323468	0.094	0.197599779	2.488680169	2.082981302	0.837047798	0.042	0.410260172
ENSMUST00000033333	Tmem9b	92.03452694	72.25462266	0.785081698	0.05	0.17847596	66.24479685	49.31455744	0.744433002	0.07	0.169029803	0.727683922	0.681217923	0.936232984	0.67	0.859622642
ENSMUST00000033342	Eif3f	74.37559497	77.17559155	1.037646712	0.7	0.772525721	157.4508532	209.6386167	1.331452202	0.022	0.129157716	2.12506442	2.7798242	1.307967987	0.124	0.437214815
ENSMUST00000033383	Usp11	13.25463215	14.12080254	1.065348504	0.378	0.488602851	27.58498702	24.20036063	0.877306315	0.076	0.176629844	2.099077301	1.721168038	0.820049832	0.158	0.469316693
ENSMUST00000033407	Cttn	57.75198714	41.02842314	0.71042444	0.078	0.188287797	163.1359351	134.654965	0.825416788	0.038	0.135427234	2.875672315	3.282089398	1.141280284	0.278	0.56793133
ENSMUST00000033430	Rab33a	14.55658463	11.8986887	0.817409372	0.164	0.273130112	12.19989168	12.64621751	1.036581411	0.826	0.906065966	0.855379643	1.071923406	1.252859541	0.284	0.573725199
ENSMUST00000033431	Slc25a14	14.03427098	17.55276329	1.250707166	0.084	0.191712316	23.1175655	20.53718074	0.888384737	0.578	0.69895967	1.639939753	1.183612244	0.72191087	0.128	0.438528115
ENSMUST00000033489	Praf2	75.14933475	78.60930507	1.046041264	0.466	0.569854849	57.07192498	58.73724397	1.029178792	0.298	0.424933159	0.761338876	0.749064548	0.983899119	0.72	0.894976334
ENSMUST00000033494	Otud5	20.24018273	19.63372752	0.970037068	0.74	0.805465199	28.16715041	36.20615119	1.285393278	0.178	0.296510936	1.392175805	1.952894253	1.402475011	0.256	0.549519729
ENSMUST00000033497	Pqbp1	34.40401177	42.45260588	1.233943476	0.132	0.236934245	65.49296203	66.52347767	1.015734514	0.846	0.920974271	1.94861516	1.56732088	0.804425875	0.226	0.527333333
ENSMUST00000033498	Timm17b	17.96756489	13.03465436	0.725454698	0.198	0.309835217	49.31238275	33.89246866	0.68730772	0.03	0.129157716	2.901584705	2.607590959	0.898713121	0.582	0.798219341
ENSMUST00000033506	Wdr13	17.00754671	18.26447179	1.073903961	0.482	0.585846154	29.13751349	22.67138838	0.778090083	0.068	0.167222473	1.71797272	1.253992816	0.730083032	0.058	0.410260172
ENSMUST00000033540	Vbp1	14.44895477	17.66314525	1.222451419	0.258	0.370112639	150.2871404	203.4423496	1.353688648	0.152	0.265511927	10.95321448	11.39672619	1.04048777	0.876	0.984304515
ENSMUST00000033541	Fundc2	19.98416672	23.30247789	1.166047012	0.072	0.185693193	94.6823159	105.4494952	1.113717809	0.522	0.650237488	4.759162802	4.551076204	0.956285823	0.786	0.933735143
ENSMUST00000033570	Igbp1	22.64555353	24.26378593	1.071459167	0.252	0.363628647	49.69289197	46.9361221	0.944524976	0.64	0.751617579	2.200082832	1.944651326	0.883951889	0.398	0.661682602
ENSMUST00000033591	Itm2a	13.5544719	18.10753519	1.335908571	0.034	0.17847596	69.98808749	74.66063202	1.066761044	0.25	0.375838926	5.179093865	4.120412535	0.795625068	0.058	0.410260172
ENSMUST00000033662	Pdha1	11.56648767	14.65499482	1.267022041	0.1	0.203201708	31.08192978	44.40831409	1.428736429	0.032	0.133175956	2.718934233	3.022842996	1.111733864	0.32	0.603098243
ENSMUST00000033699	Flna	19.1658328	14.84115305	0.774354718	0.042	0.17847596	69.18154818	49.89056161	0.721158196	0.024	0.129157716	3.618088225	3.362474764	0.929370757	0.236	0.533345994
ENSMUST00000033713	Cetn2	72.86055757	72.82347734	0.99949108	0.998	0.998	237.0849437	274.7218035	1.158747749	0.022	0.129157716	3.257707605	3.944465461	1.210745467	0.254	0.54831746
ENSMUST00000033715	Nsdhl	29.93398673	31.56674952	1.05454545	0.696	0.769114335	81.45709959	90.21441843	1.107507036	0.354	0.484990826	2.760307634	2.997951782	1.086062177	0.724	0.897896759
ENSMUST00000033717	Hccs	12.39969137	14.16728835	1.142551692	0.434	0.540795812	97.19636968	107.1719727	1.102632438	0.37	0.501230879	7.821900522	7.994343422	1.022043346	0.858	0.973558999
ENSMUST00000033720	Rbbp7	33.21334718	38.08536546	1.146688567	0.166	0.275077459	48.43583756	50.58827306	1.044437986	0.61	0.72658117	1.484968152	1.323988527	0.891666841	0.424	0.68429413
ENSMUST00000033723	Syap1	18.44305611	19.10131107	1.035691209	0.832	0.87520884	66.20274656	89.4695133	1.351441843	0.054	0.150701356	3.575099892	5.01013638	1.401285348	0.18	0.48907599
ENSMUST00000033725	Msl3	14.55853741	23.51496066	1.615200758	0.05	0.17847596	32.08917219	29.04147959	0.905027228	0.21	0.333130598	2.232434216	1.235687914	0.553715845	0.042	0.410260172
ENSMUST00000033727	Ctps2	10.64003304	9.984818249	0.938419854	0.646	0.728447735	18.65661873	19.79023381	1.06075883	0.442	0.575037923	1.813097984	1.987008702	1.095866221	0.504	0.745332816
ENSMUST00000033734	Ap1s2	22.89063136	22.87020185	0.999107517	0.994	0.995437738	104.3953516	136.0539671	1.30325404	0.128	0.236786009	4.734916315	5.942714598	1.255029482	0.308	0.595060375
ENSMUST00000033737	Haus7	14.98948021	17.14176461	1.143586327	0.206	0.317269161	28.68608296	20.0447692	0.698773355	0.06	0.158008299	1.91744516	1.173357309	0.61214015	0.028	0.410260172
ENSMUST00000033739	Car5b	11.08452944	13.42932283	1.211537477	0.248	0.360245661	64.98788928	82.77741844	1.273731854	0.02	0.129157716	6.043798745	6.2328825	1.031280405	0.85	0.968956743
ENSMUST00000033741	Bgn	83.36540064	76.79056535	0.921132325	0.518	0.616998436	155.2880893	213.3008566	1.373579158	0.074	0.173892009	1.884101043	2.764536527	1.467049492	0.042	0.410260172
ENSMUST00000033752	Slc6a8	82.31370952	96.87752795	1.176930654	0.032	0.17847596	17.56937125	14.95752237	0.851349249	0.162	0.277818509	0.21352686	0.154397217	0.724371844	0.056	0.410260172
ENSMUST00000033761	Hcfc1	23.69689541	42.63765271	1.799292775	0.032	0.17847596	30.18118006	45.69707486	1.514074688	0.024	0.129157716	1.284490627	1.07478982	0.836870995	0.218	0.521611059
ENSMUST00000033775	Mpp1	30.66282344	24.3998414	0.795746727	0.05	0.17847596	93.37523434	84.66646678	0.906734646	0.466	0.598895714	3.076131736	3.473065942	1.128994869	0.446	0.70194999
ENSMUST00000033797	Morf4l2	67.31134759	120.6264052	1.792066413	0.046	0.17847596	9.890680292	10.83954458	1.095925491	0.752	0.847474401	0.144990574	0.091094373	0.630824105	0.252	0.546634007
ENSMUST00000033800	Plp1	26.02144478	23.96577471	0.921000925	0.108	0.21193713	377.5673058	441.0528331	1.168143158	0.106	0.211168193	14.49698876	18.531523	1.27828234	0.074	0.410260172
ENSMUST00000033804	Zcchc18	12.82804739	11.41304315	0.889694496	0.192	0.303943463	98.49901799	116.5320886	1.183076825	0.138	0.248995025	7.679727155	10.20217197	1.328412241	0.026	0.410260172
ENSMUST00000033805	Psmd10	15.89785558	11.87125896	0.74672077	0.072	0.185693193	40.13250146	37.64488411	0.938016439	0.698	0.802531401	2.639563941	3.171225227	1.201343841	0.386	0.653428762
ENSMUST00000033824	Lamp1	636.2572817	881.5132701	1.38546669	0.034	0.17847596	691.3860727	760.6654025	1.100203392	0.494	0.62424158	1.092214347	0.862842107	0.790185484	0.32	0.603098243
ENSMUST00000033828	Gas6	80.45669618	98.86355475	1.228779697	0.038	0.17847596	51.7621018	39.98071966	0.772398065	0.19	0.309527273	0.642807552	0.403953084	0.628997101	0.078	0.410260172
ENSMUST00000033839	Coprs	50.26347253	44.87485837	0.892792641	0.366	0.476977413	19.24959805	15.66252626	0.813664397	0.072	0.171628169	0.392283387	0.348431465	0.888497905	0.444	0.700829845
ENSMUST00000033873	Erlin2	84.71935139	70.15281834	0.828061325	0.086	0.193550827	308.2220858	257.6730882	0.835998665	0.104	0.208547657	3.631956414	3.731146171	1.027302766	0.778	0.930472362
ENSMUST00000033875	Prosc	21.75459855	25.01479057	1.149862201	0.088	0.194941245	71.36358128	79.66766395	1.116361401	0.218	0.341763689	3.288564242	3.175527995	0.965637927	0.508	0.747907984
ENSMUST00000033899	Col4a2	17.08031988	12.95774727	0.758636101	0.038	0.17847596	50.28853551	43.37186526	0.862463032	0.224	0.347238754	2.964703962	3.341402517	1.127018259	0.37	0.641602914
ENSMUST00000033901	Carkd	46.60464065	42.52587198	0.912481491	0.432	0.538832624	57.21876739	69.29974649	1.211132964	0.096	0.199491405	1.258816803	1.642356039	1.304440483	0.136	0.447033233
ENSMUST00000033905	Ankrd10	12.20539983	25.69453509	2.105177662	0.046	0.17847596	14.60717982	43.64891939	2.988046418	0.022	0.129157716	1.199156637	1.767851795	1.473850779	0.182	0.491703441
ENSMUST00000033913	Dctn6	41.72777375	50.66415793	1.214159141	0.152	0.259791741	95.14870069	119.3380137	1.254223743	0.128	0.236786009	2.353355126	2.361412185	1.003422194	0.986	1
ENSMUST00000033915	Gpm6a	130.5169848	171.2657607	1.312210521	0.098	0.201340167	1196.55234	1557.611029	1.30174893	0.02	0.129157716	9.336539785	9.209029156	0.986344301	0.89	0.989379653
ENSMUST00000033920	Aga	9.948248948	11.71168402	1.177260851	0.15	0.257123565	29.47546997	27.52741662	0.933911579	0.428	0.560847901	2.976880898	2.364006715	0.79419117	0.076	0.410260172
ENSMUST00000033923	Dlc1	7.982404567	27.34337478	3.425455895	0.046	0.17847596	11.41333157	37.00944008	3.242453565	0.018	0.129157716	1.440978269	1.354473028	0.940009331	0.588	0.802402437
ENSMUST00000033929	Tnks	8.652063417	11.45333942	1.323769703	0.17	0.280181779	40.14670982	58.18394066	1.449271725	0.022	0.129157716	4.914263046	5.094233425	1.036614598	0.886	0.987094207
ENSMUST00000033933	Tmem66	128.2117196	184.0580195	1.435578745	0.046	0.17847596	236.2590368	323.7323264	1.370241581	0.03	0.129157716	1.875091493	1.78295753	0.950890475	0.812	0.948204845
ENSMUST00000033934	Mrps31	12.81148631	11.14346707	0.869802831	0.208	0.319059013	31.9700746	21.49356893	0.672312995	0.046	0.141836437	2.509882074	1.928929113	0.768625947	0.08	0.410260172
ENSMUST00000033935	Smim19	23.37875829	17.8492715	0.763482443	0.054	0.17847596	44.1599277	29.34857824	0.664605111	0.274	0.400227081	1.922567713	1.641412004	0.853836334	0.606	0.814559831
ENSMUST00000033938	Polb	20.7380562	24.59241265	1.185859099	0.288	0.400329987	32.26775308	36.80876059	1.140724604	0.234	0.358219899	1.689838312	1.499492013	0.887424896	0.652	0.845933901
ENSMUST00000033941	Plat	44.69631971	48.9023953	1.094103399	0.118	0.222723172	322.4325566	388.152637	1.203825188	0.03	0.129157716	7.209173664	7.945212741	1.102083405	0.058	0.410260172
ENSMUST00000033950	Gins4	28.15256709	23.25673754	0.826096514	0.084	0.191712316	40.48029492	33.3245376	0.823232994	0.186	0.305033592	1.456406117	1.438315181	0.987586894	0.96	1
ENSMUST00000033952	Sfrp1	49.87824319	60.56483876	1.214253648	0.122	0.226071046	88.44695442	111.0221772	1.255237364	0.104	0.208547657	1.783183898	1.847338474	1.035957379	0.9	0.993582875
ENSMUST00000033961	Tm2d2	43.33933152	56.74070712	1.309219712	0.028	0.17847596	23.67031376	19.46996715	0.822555408	0.264	0.391248103	0.54621524	0.342445148	0.627623507	0.08	0.410260172
ENSMUST00000033965	Tenm3	13.81503362	12.83125589	0.928789335	0.354	0.46596336	23.39568536	27.66957331	1.18267066	0.024	0.129157716	1.702234311	2.157131402	1.267078398	0.032	0.410260172
ENSMUST00000033973	Rwdd4a	12.07014003	17.71283686	1.467492242	0.074	0.186432021	44.68401618	53.54289018	1.198251556	0.176	0.294726473	3.938613426	3.017473814	0.76618528	0.358	0.631579338
ENSMUST00000033983	Mak16	13.48214932	11.0433724	0.819110673	0.062	0.179132018	32.92537786	20.66256483	0.627568721	0.104	0.208547657	2.424638887	1.870441058	0.771525006	0.164	0.476363082
ENSMUST00000033992	Gsr	35.32252413	24.16152204	0.684025919	0.05	0.17847596	43.65315113	25.80206747	0.591079354	0.028	0.129157716	1.251195059	1.065787226	0.851933744	0.28	0.56957265
ENSMUST00000034000	Asah1	14.40860681	13.16992489	0.914031806	0.27	0.382144583	131.5627648	126.5611304	0.961983192	0.586	0.705943689	9.131221895	9.689401295	1.061121971	0.564	0.786275673
ENSMUST00000034012	Cnot7	14.3610969	17.46730355	1.216293133	0.068	0.182226601	25.80115043	23.17831385	0.89834814	0.538	0.663440415	1.80901384	1.355991538	0.749713349	0.282	0.571960586
ENSMUST00000034015	Sc4mol	65.90549203	127.0425005	1.927646643	0.042	0.17847596	525.253784	754.9691352	1.437340807	0.044	0.139918163	7.97943164	5.949788247	0.745672479	0.152	0.463794872
ENSMUST00000034022	Sap30	21.76613523	23.74736102	1.091023315	0.592	0.680759777	51.67013741	84.35713294	1.632596787	0.048	0.144037825	2.604990848	3.619430036	1.389271969	0.288	0.577516588
ENSMUST00000034023	Scrg1	182.7846852	183.6204458	1.004572377	0.912	0.936595469	476.1635615	511.3689753	1.073935393	0.454	0.587538488	2.630090696	2.785689778	1.059138623	0.572	0.79091358
ENSMUST00000034049	Slc25a4	179.9336121	167.5123749	0.930967666	0.42	0.528103021	503.5628987	512.1263066	1.017005603	0.788	0.875095946	2.799227344	3.086484262	1.102583427	0.232	0.531881999
ENSMUST00000034051	Ufsp2	12.43479416	7.08427542	0.569713928	0.044	0.17847596	18.26730113	17.60065928	0.963508273	0.716	0.818900135	1.474302045	2.525146211	1.712290862	0.032	0.410260172
ENSMUST00000034058	Cbr4	18.62983459	9.214911289	0.494631944	0.08	0.189276173	25.53637032	14.21533636	0.55668756	0.05	0.145788668	1.397933889	1.93600869	1.384632044	0.374	0.644868463
ENSMUST00000034065	Nek1	9.631931532	12.91091115	1.340428045	0.098	0.201340167	20.24056204	31.69014137	1.565647024	0.024	0.129157716	2.169053973	2.451531422	1.130170702	0.43	0.689158249
ENSMUST00000034085	Brd7	12.38067581	11.75118537	0.949155406	0.488	0.590875676	24.3193829	19.46188116	0.800270342	0.118	0.225348044	1.960799416	1.655691881	0.844475673	0.072	0.410260172
ENSMUST00000034090	Sall1	11.35866789	14.74346295	1.297992255	0.062	0.179132018	10.82022585	12.60265166	1.164715702	0.104	0.208547657	0.951748782	0.859246572	0.902910177	0.136	0.447033233
ENSMUST00000034121	Man2b1	13.62375397	13.65316359	1.002158701	0.966	0.974831854	30.61582683	40.70425429	1.329505978	0.03	0.129157716	2.260638867	2.994269135	1.324379935	0.052	0.410260172
ENSMUST00000034131	Vps35	26.37069602	41.67378897	1.580306752	0.07	0.184343015	133.5775091	223.9131311	1.676273621	0.018	0.129157716	5.197499248	5.544454637	1.066741452	0.772	0.926935519
ENSMUST00000034132	Orc6	14.58204324	19.50900682	1.337878821	0.08	0.189276173	40.40796719	42.95746512	1.06309238	0.524	0.652302059	2.876888358	2.200223589	0.764874559	0.298	0.58614876
ENSMUST00000034136	Gpt2	22.61205622	26.43184609	1.168927135	0.118	0.222723172	41.5097299	43.76798979	1.054401835	0.224	0.347238754	1.848234392	1.664958613	0.900890996	0.322	0.604027586
ENSMUST00000034138	Dnaja2	50.998699	58.96590773	1.156223764	0.198	0.309835217	190.7352738	236.4412695	1.239629279	0.03	0.129157716	3.773509625	4.050740388	1.073448154	0.48	0.725477277
ENSMUST00000034150	Gab1	29.95234676	42.17359465	1.40802305	0.036	0.17847596	34.88203636	46.67723708	1.338135723	0.068	0.167222473	1.17018768	1.106991316	0.946040788	0.668	0.857634525
ENSMUST00000034171	Ap1g1	22.1479397	26.82179987	1.211029118	0.098	0.201340167	60.53256053	74.23358927	1.226337731	0.072	0.171628169	2.738842276	2.767429779	1.010433996	0.864	0.978035672
ENSMUST00000034187	Mmp2	17.83149743	19.29768061	1.082224344	0.206	0.317269161	39.31925353	44.0669199	1.120743534	0.086	0.188319724	2.221956812	2.284821052	1.02827956	0.758	0.919548901
ENSMUST00000034197	St3gal2	26.67586982	20.62396554	0.773131886	0.038	0.17847596	16.51550672	5.839579716	0.353620763	0.02	0.129157716	0.619916882	0.285069884	0.460721704	0.03	0.410260172
ENSMUST00000034214	Mt2	4337.535783	2239.091759	0.516212862	0.034	0.17847596	5427.948267	3676.669273	0.677358997	0.038	0.135427234	1.248009528	1.642004885	1.315446237	0.028	0.410260172
ENSMUST00000034215	Mt1	2420.961445	1260.915634	0.520832596	0.042	0.17847596	6432.069798	5540.116515	0.861327198	0.15	0.263468635	2.654415079	4.419891774	1.66485903	0.032	0.410260172
ENSMUST00000034220	Herpud1	10.80989918	31.34973597	2.90009513	0.05	0.17847596	22.28067393	59.19957278	2.656917651	0.028	0.129157716	2.087050502	2.082515994	0.997828353	1	1
ENSMUST00000034226	Fam192a	38.25328258	30.91989394	0.808293873	0.128	0.232494157	62.63943887	45.98236762	0.734084378	0.07	0.169029803	1.641297493	1.501443996	0.914842775	0.336	0.614695172
ENSMUST00000034227	Pllp	14.327224	8.95723851	0.625190093	0.048	0.17847596	22.85921676	12.21776709	0.534499179	0.016	0.129157716	1.593976145	1.405303033	0.881707878	0.212	0.515844089
ENSMUST00000034228	Arl2bp	72.8905025	77.47376879	1.062878786	0.524	0.621908057	74.29835981	32.10227783	0.432080141	0.036	0.133483934	1.024832613	0.41649357	0.406980208	0.04	0.410260172
ENSMUST00000034230	Cx3cl1	11.20098398	7.881919421	0.703680983	0.058	0.17847596	67.09012365	57.42277185	0.855907141	0.21	0.333130598	6.08199303	7.319674987	1.20346595	0.284	0.573725199
ENSMUST00000034234	Coq9	31.98967664	19.31086622	0.603659313	0.038	0.17847596	39.00824095	40.33550914	1.034024456	0.782	0.871355084	1.217932556	2.10606342	1.728613621	0.04	0.410260172
ENSMUST00000034239	Katnb1	12.41118736	9.860235417	0.794463505	0.272	0.383976274	12.24562688	9.812644601	0.801334498	0.194	0.31476438	1.012821312	1.022896539	1.009937872	0.984	1
ENSMUST00000034245	Usb1	12.09548116	7.711753013	0.637573067	0.058	0.17847596	15.31565309	8.067187761	0.526759189	0.042	0.139074783	1.260528691	1.056026119	0.837893047	0.178	0.489050505
ENSMUST00000034264	Pgls	50.43991393	37.16866159	0.736889869	0.07	0.184343015	86.10169949	67.69759451	0.78625403	0.062	0.160173677	1.719455653	1.852613954	1.077397113	0.578	0.79516763
ENSMUST00000034267	Slc27a1	28.56674053	28.20902752	0.98747799	0.902	0.928830719	64.23486308	74.50558978	1.159890849	0.074	0.173892009	2.305292233	2.656636878	1.152341772	0.342	0.617513514
ENSMUST00000034272	Mvb12a	28.76177261	19.87679526	0.691083805	0.044	0.17847596	23.66285483	25.59578829	1.08168295	0.69	0.794652956	0.836430149	1.299583435	1.553064977	0.128	0.438528115
ENSMUST00000034277	Emc8	25.8830086	27.89845201	1.077867432	0.206	0.317269161	54.37396182	35.84519342	0.659240802	0.034	0.133483934	2.101602544	1.297028329	0.61734365	0.048	0.410260172
ENSMUST00000034285	Cotl1	50.62812894	44.20638349	0.873158547	0.116	0.22091923	537.1768144	592.7634083	1.103478946	0.024	0.129157716	10.6355545	13.53884253	1.272953806	0.07	0.410260172
ENSMUST00000034296	Pik3r2	11.99148224	15.0342706	1.253745809	0.226	0.337030742	18.62877692	16.07659401	0.863005182	0.32	0.448825046	1.638946806	1.08148803	0.660075086	0.31	0.596654031
ENSMUST00000034299	Ifi30	31.07820679	62.56207984	2.013053078	0.034	0.17847596	45.073745	52.73240001	1.169910113	0.09	0.192269285	1.53163809	0.843489085	0.551003587	0.086	0.410260172
ENSMUST00000034301	Rab3a	30.15534503	33.41892715	1.10822566	0.188	0.300043588	72.39224636	84.97462799	1.173806015	0.266	0.392912335	2.392588619	2.542944269	1.062815995	0.53	0.762607217
ENSMUST00000034313	Ntpcr	12.07219441	8.323683572	0.689492174	0.046	0.17847596	15.40782804	14.84898929	0.96373256	0.8	0.884424445	1.289624803	1.825954383	1.415558091	0.13	0.439059867
ENSMUST00000034361	D230025D16Rik	8.97226099	18.07204065	2.014212546	0.038	0.17847596	15.39107738	17.69513953	1.149691435	0.162	0.277818509	1.739176072	0.996900175	0.57344782	0.052	0.410260172
ENSMUST00000034369	Psmb10	22.95249565	15.96686776	0.695648438	0.064	0.180929473	36.06704101	37.72337703	1.045922539	0.586	0.705943689	1.588759197	2.395224711	1.507287843	0.064	0.410260172
ENSMUST00000034370	Slc12a4	14.83567241	12.7432163	0.858957784	0.184	0.29576699	25.05187284	19.26710144	0.769097483	0.046	0.141836437	1.715009314	1.517898371	0.885134106	0.446	0.70194999
ENSMUST00000034400	Cyb5b	26.77303304	24.72769179	0.923604425	0.354	0.46596336	153.2718339	149.0909273	0.972722456	0.742	0.840058273	5.776739177	6.00899642	1.040198638	0.736	0.906139024
ENSMUST00000034414	4931406C07Rik	27.16678393	25.79050735	0.949339731	0.586	0.675696593	70.86562363	79.60495282	1.123320807	0.276	0.401915105	2.608756505	3.112935154	1.19318992	0.116	0.433279058
ENSMUST00000034426	Kars	11.05634747	9.000477826	0.814055261	0.204	0.315336716	9.58414695	8.652644689	0.902818155	0.206	0.328427046	0.881590175	0.965301194	1.094846987	0.344	0.620095621
ENSMUST00000034432	Cfdp1	46.51251708	47.86667959	1.029113938	0.82	0.866294909	75.81803935	62.46888189	0.823933967	0.06	0.158008299	1.636230533	1.359252609	0.830825337	0.276	0.567039655
ENSMUST00000034441	Aars	26.82536337	19.21577923	0.716328758	0.044	0.17847596	74.42628153	70.35645087	0.945318026	0.222	0.345403882	2.779060545	3.714672816	1.336543847	0.074	0.410260172
ENSMUST00000034464	2310022B05Rik	44.80231571	46.91419667	1.047137763	0.34	0.452936855	120.0979611	146.3794868	1.218832248	0.064	0.162096442	2.678320845	3.117569207	1.163940188	0.038	0.410260172
ENSMUST00000034465	2810004N23Rik	25.57218923	13.27416006	0.519085791	0.038	0.17847596	32.5886753	14.92585511	0.458024051	0.02	0.129157716	1.274946405	1.137455443	0.892243936	0.22	0.521968847
ENSMUST00000034469	Egln1	45.45879648	45.5446577	1.00188877	0.984	0.988021622	15.33149301	10.52085907	0.686245809	0.058	0.155977401	0.339332601	0.229958518	0.678625902	0.06	0.410260172
ENSMUST00000034470	Vps26b	17.77277642	20.65721362	1.16229525	0.044	0.17847596	61.73579915	77.11818081	1.249160661	0.138	0.248995025	3.487095839	3.734192843	1.070840085	0.554	0.779324714
ENSMUST00000034472	Jam3	35.20943588	48.5736204	1.379562586	0.068	0.182226601	103.3449683	138.114848	1.336441569	0.024	0.129157716	2.968583888	2.881184355	0.970568424	0.796	0.939460096
ENSMUST00000034507	Sesn3	14.25738213	22.5895261	1.584409108	0.042	0.17847596	45.87795083	44.24753742	0.964462714	0.732	0.831704013	3.209953423	1.962336094	0.611449571	0.042	0.410260172
ENSMUST00000034512	Oaf	17.19642891	5.202326901	0.302523677	0.038	0.17847596	52.50792835	21.00879276	0.400118483	0.026	0.129157716	3.097923742	4.117666926	1.329063659	0.202	0.506563056
ENSMUST00000034524	Rexo2	93.37044182	72.4037657	0.775446322	0.04	0.17847596	100.9790272	76.25346212	0.755144005	0.038	0.135427234	1.08096583	1.055980069	0.976907071	0.67	0.859622642
ENSMUST00000034539	Dcps	19.9650193	17.77879223	0.890497122	0.19	0.301843972	32.84763982	25.84548884	0.786835893	0.212	0.334769231	1.672452426	1.472575462	0.880560115	0.534	0.764894489
ENSMUST00000034547	Acat1	48.50621215	45.64162322	0.940943875	0.46	0.564148148	213.0417728	214.4025606	1.006387393	0.904	0.963457039	4.421031588	4.718430232	1.067253849	0.442	0.699267138
ENSMUST00000034552	Fdx1	36.72275626	34.53619503	0.940457595	0.326	0.43943646	44.06945832	46.17428855	1.047760571	0.752	0.847474401	1.213692388	1.361107364	1.121359925	0.6	0.81064396
ENSMUST00000034567	Dlat	12.44661887	12.51813449	1.005745787	0.944	0.959752236	39.12721718	40.12081167	1.025393298	0.528	0.655460147	3.175990111	3.23397495	1.018251501	0.852	0.970220096
ENSMUST00000034590	Tagln	57.7287142	33.49410427	0.580198342	0.044	0.17847596	329.3183064	246.2102403	0.747636824	0.05	0.145788668	5.801041474	7.379974087	1.272133976	0.148	0.461198036
ENSMUST00000034611	Phldb1	16.15133421	11.73206934	0.726383913	0.09	0.196008007	34.84330204	19.84546385	0.569575589	0.02	0.129157716	2.193469001	1.69428749	0.772527427	0.112	0.430369324
ENSMUST00000034623	Trappc4	75.14264385	63.34562261	0.843004975	0.034	0.17847596	89.8750105	68.55855885	0.762823789	0.02	0.129157716	1.196422577	1.082819477	0.905126977	0.122	0.435608064
ENSMUST00000034630	Fez1	137.5425378	137.3283578	0.998442808	0.988	0.990731797	226.5571058	215.3887428	0.9507042	0.38	0.511231231	1.648643449	1.571253864	0.953087084	0.442	0.699267138
ENSMUST00000034644	Vps11	7.524314241	12.92924095	1.718328147	0.044	0.17847596	20.56335964	29.56715159	1.437834784	0.03	0.129157716	2.82984061	2.300683786	0.813074313	0.302	0.589298488
ENSMUST00000034697	Slc44a2	16.98014066	15.23470135	0.897207017	0.204	0.315336716	24.51660684	21.37242831	0.871758343	0.146	0.258229447	1.461187864	1.407746734	0.963451256	0.798	0.940363299
ENSMUST00000034702	Lysmd2	16.48566561	15.89117739	0.963939083	0.724	0.791443089	26.81436177	23.46972268	0.875271528	0.134	0.243799331	1.639017188	1.523579327	0.929611798	0.578	0.79516763
ENSMUST00000034703	Carm1	14.53846446	9.508167776	0.654000827	0.056	0.17847596	24.42659859	15.90078734	0.650976283	0.044	0.139918163	1.706910353	1.677204116	0.982606677	0.91	0.997346381
ENSMUST00000034713	Ldlr	6.015450715	18.82510038	3.129458002	0.04	0.17847596	20.44603312	74.61505679	3.649236364	0.02	0.129157716	3.562166889	3.967330291	1.113708792	0.508	0.747907984
ENSMUST00000034717	Kank2	13.85340944	8.593436351	0.620312017	0.038	0.17847596	18.28066284	11.89075802	0.650474638	0.108	0.213034965	1.325478486	1.410593822	1.06416639	0.778	0.930472362
ENSMUST00000034739	Rnf111	10.18616967	18.20338916	1.787069109	0.042	0.17847596	17.58185894	25.15695699	1.430822887	0.06	0.158008299	1.712314559	1.381809914	0.807096342	0.172	0.484449704
ENSMUST00000034740	Nedd4	107.3973932	80.01005775	0.744990687	0.058	0.17847596	533.8442164	431.0864617	0.807513954	0.084	0.185756098	5.013698713	5.38745147	1.074531448	0.482	0.727057239
ENSMUST00000034745	Myo1e	17.95819671	20.09041868	1.118732521	0.362	0.473709966	42.26603034	44.17922238	1.045264406	0.39	0.521277641	2.400153487	2.202598715	0.917725055	0.466	0.715102962
ENSMUST00000034746	Mns1	15.20071204	19.34956231	1.27293789	0.042	0.17847596	85.69686746	137.2970082	1.602116975	0.018	0.129157716	5.702224699	7.095156833	1.244235885	0.092	0.410260172
ENSMUST00000034749	Fam81a	17.15340369	17.88406967	1.042595977	0.814	0.861749235	15.61778483	4.233860353	0.271138914	0.024	0.129157716	0.945028095	0.223744674	0.237566596	0.034	0.410260172
ENSMUST00000034754	Bnip2	29.91591971	34.19264767	1.142958265	0.11	0.21426087	40.93751595	42.06631486	1.027573029	0.764	0.857571702	1.385613599	1.233851462	0.890551962	0.468	0.716727931
ENSMUST00000034756	Anxa2	170.976976	104.2288443	0.609607485	0.046	0.17847596	499.7439463	374.7220185	0.74982853	0.116	0.222813619	2.93064549	3.627747299	1.237785166	0.132	0.441507246
ENSMUST00000034763	Rp9	15.37809315	13.75806861	0.894653744	0.47	0.573365369	11.5543394	7.911654594	0.684761764	0.226	0.348989457	0.79992426	0.587818668	0.73517397	0.458	0.710557751
ENSMUST00000034775	Fem1b	40.0662207	38.98540009	0.973024144	0.542	0.637607661	62.80808844	51.43349974	0.818902185	0.104	0.208547657	1.569002106	1.317678436	0.839921444	0.104	0.419747748
ENSMUST00000034777	Calml4	63.24725585	80.88326622	1.278842301	0.064	0.180929473	142.4398529	143.5763527	1.007978749	0.904	0.963457039	2.283717744	1.773279913	0.776586043	0.176	0.487246819
ENSMUST00000034796	Elovl4	9.469977517	14.61805514	1.543620892	0.058	0.17847596	45.64516911	62.23363348	1.363414163	0.052	0.148326592	4.844735959	4.374799652	0.903020654	0.506	0.746550949
ENSMUST00000034815	Kif23	16.53134381	25.10352079	1.518540845	0.068	0.182226601	9.402612634	12.69228427	1.34983062	0.062	0.160173677	0.565839722	0.531519626	0.939453616	0.716	0.892772757
ENSMUST00000034820	Tle3	34.49888233	58.67707084	1.700839763	0.034	0.17847596	42.13454269	67.17868206	1.594370875	0.046	0.141836437	1.223545555	1.160590055	0.948588683	0.776	0.929247799
ENSMUST00000034822	Acsbg1	43.63359101	41.98475021	0.962211664	0.554	0.648220003	145.8741989	174.1149211	1.19359509	0.028	0.129157716	3.360408465	4.157438844	1.237112028	0.078	0.410260172
ENSMUST00000034830	Crabp1	14.78434279	17.02204543	1.151356247	0.402	0.510697581	17.26896289	20.11962678	1.165064854	0.46	0.59278511	1.170531963	1.309244185	1.118402422	0.712	0.889386912
ENSMUST00000034832	Ptpn9	10.95673478	8.913287758	0.813498541	0.086	0.193550827	17.67436987	9.576300979	0.541844445	0.03	0.129157716	1.621861994	1.086074707	0.66985037	0.072	0.410260172
ENSMUST00000034834	Pkm	147.9131909	161.7865863	1.093794173	0.304	0.416639194	36.81845827	40.83190834	1.109003507	0.326	0.454644937	0.252457738	0.252332822	0.999507152	0.984	1
ENSMUST00000034843	Ireb2	11.12201594	12.88985301	1.158949339	0.278	0.390420063	41.13922216	38.78239559	0.942712352	0.366	0.49776	3.908286172	3.010142681	0.770253839	0.316	0.599714926
ENSMUST00000034856	Mpi	13.65341698	9.706092767	0.710891111	0.076	0.187319094	24.95268989	27.4013016	1.098126238	0.468	0.600959029	1.845222026	2.850033169	1.544252603	0.04	0.410260172
ENSMUST00000034859	Fbxo22	14.88481108	12.3153709	0.827378381	0.108	0.21193713	22.19469598	17.85311952	0.80439557	0.108	0.213034965	1.520643163	1.452132646	0.954975964	0.762	0.922051478
ENSMUST00000034863	Csk	18.30513811	19.99221207	1.092163957	0.522	0.620017467	21.25177014	24.02140746	1.130318886	0.244	0.368930713	1.205997221	1.20004347	0.995067303	0.986	1
ENSMUST00000034868	Clk1	16.00915077	34.62392044	2.162758096	0.058	0.17847596	25.88336005	75.42846533	2.914094271	0.024	0.129157716	1.667237009	2.328685304	1.396495396	0.282	0.571960586
ENSMUST00000034878	Tmem30a	21.97978013	21.5038795	0.978348253	0.824	0.869314864	169.1727558	171.7532569	1.015253554	0.88	0.944620155	7.813295625	8.005874101	1.024644381	0.864	0.978035672
ENSMUST00000034883	Stoml1	13.53742684	10.12672843	0.748054158	0.044	0.17847596	28.85671515	26.45120598	0.916642425	0.494	0.62424158	2.139016959	2.618555635	1.224081718	0.198	0.504337124
ENSMUST00000034904	Elovl5	94.13553367	112.5657339	1.19578367	0.036	0.17847596	320.2030112	366.5003263	1.14458693	0.244	0.368930713	3.405785791	3.256669844	0.956229726	0.7	0.881190083
ENSMUST00000034905	Gclc	28.01061822	24.73685735	0.883124291	0.342	0.454964541	58.66130245	52.28179443	0.891250296	0.37	0.501230879	2.16987566	2.126009334	0.979793258	0.914	0.99985981
ENSMUST00000034913	Fam195b	94.86574499	57.14728242	0.602401662	0.044	0.17847596	119.9987792	100.3405455	0.836181084	0.482	0.613659646	1.256587681	1.760571089	1.400754091	0.078	0.410260172
ENSMUST00000034915	Ctsh	15.24228733	17.73721946	1.163684891	0.336	0.449416228	11.46925241	17.1317877	1.493671376	0.064	0.162096442	0.777757468	0.977125337	1.256007649	0.256	0.549519729
ENSMUST00000034946	Snx1	27.68103321	25.21788481	0.911016747	0.44	0.546394913	59.16373562	46.89706218	0.792669175	0.054	0.150701356	2.200168137	1.865555659	0.847984135	0.436	0.694100334
ENSMUST00000034947	Ppib	37.14416877	28.63129032	0.770815212	0.094	0.198696642	187.1157064	207.021293	1.106380595	0.422	0.554990848	5.025838064	7.267769909	1.445992454	0.048	0.410260172
ENSMUST00000034955	Spg21	20.44345113	27.73534596	1.356686098	0.098	0.201340167	34.7356187	27.30198057	0.78599995	0.184	0.303058824	1.720339788	0.983421539	0.571892631	0.07	0.410260172
ENSMUST00000034964	Tipin	11.07010768	10.0707842	0.909727754	0.626	0.71190324	11.87458744	8.136211437	0.685204962	0.33	0.459550192	1.282293941	0.811898328	0.633446712	0.448	0.703643638
ENSMUST00000034965	Snapc5	31.81733106	26.69588014	0.83903581	0.28	0.392	53.74866329	53.76459168	1.000296344	0.998	1	1.785690152	2.017682644	1.129844837	0.652	0.845933901
ENSMUST00000035007	Cmtm6	9.466184443	12.03310194	1.27116707	0.158	0.266340859	47.55605948	55.99213637	1.17738853	0.122	0.228798818	5.212285519	4.664051864	0.894839127	0.518	0.754607498
ENSMUST00000035010	Stt3b	25.26453298	37.02134952	1.465348659	0.042	0.17847596	83.89822531	98.41421456	1.173016964	0.18	0.299122845	3.314188714	2.655329254	0.801260345	0.07	0.410260172
ENSMUST00000035014	Tgfbr2	14.19878569	8.179311867	0.576057139	0.036	0.17847596	21.5881628	9.842055168	0.455925747	0.022	0.129157716	1.521504729	1.242966107	0.817052376	0.258	0.55086291
ENSMUST00000035029	Rbp2	20.40104444	16.19080953	0.793626502	0.476	0.579478261	34.82586573	37.09584648	1.065179013	0.852	0.925521609	1.91346973	2.301296551	1.202576627	0.54	0.770157303
ENSMUST00000035033	Copb2	52.74835168	61.67895089	1.169305749	0.08	0.189276173	128.5632923	140.4841806	1.092723167	0.354	0.484990826	2.431030434	2.282797895	0.939049883	0.402	0.666006526
ENSMUST00000035034	Mrps22	19.6186158	14.93606944	0.761321267	0.08	0.189276173	48.8434179	48.81455166	0.999409017	0.998	1	2.496969934	3.258527372	1.304870538	0.05	0.410260172
ENSMUST00000035038	Faim	19.94424976	23.19750325	1.163117366	0.242	0.354232558	14.49777049	16.1609478	1.11471161	0.422	0.554990848	0.73800521	0.729659946	0.988707436	0.952	1
ENSMUST00000035045	Mras	52.78812585	42.58604068	0.806735227	0.122	0.226071046	109.5452463	57.19789655	0.52214383	0.056	0.153581563	2.067909434	1.358207149	0.65696793	0.082	0.410260172
ENSMUST00000035057	Smarcc1	23.49706844	25.30722986	1.077037756	0.288	0.400329987	50.87701791	53.02387678	1.042196197	0.67	0.777853659	2.18143243	2.115025925	0.969572252	0.834	0.960493573
ENSMUST00000035086	Pdcd6ip	16.34720376	20.33958968	1.244224393	0.046	0.17847596	54.55469102	59.26212718	1.086286803	0.41	0.54229941	3.350311856	2.921441919	0.872029236	0.33	0.60928
ENSMUST00000035100	Ttc21a	11.19796448	10.30282151	0.920061992	0.542	0.637607661	28.71713875	34.68408168	1.207776102	0.022	0.129157716	2.616315542	3.380281741	1.291889223	0.086	0.410260172
ENSMUST00000035101	Csrnp1	3.136748861	34.89857246	11.12571455	0.034	0.17847596	4.694433126	44.83268478	9.548359774	0.02	0.129157716	1.64639311	1.314507124	0.798538683	0.474	0.720268156
ENSMUST00000035110	Hhatl	12.77103202	13.04355044	1.021338794	0.786	0.841345889	19.51148405	18.74040527	0.960482798	0.844	0.919322654	1.574727228	1.433552622	0.910406698	0.724	0.897896759
ENSMUST00000035120	Cck	19.11137986	16.59964979	0.868574112	0.738	0.803977686	18.48664081	17.34311629	0.938146542	0.788	0.875095946	1.227264516	1.067953365	0.870295731	0.726	0.899644647
ENSMUST00000035121	Amotl2	9.352813017	37.34928122	3.993374095	0.042	0.17847596	40.47044817	177.7635196	4.392343928	0.024	0.129157716	4.405753378	4.798657551	1.089159556	0.53	0.762607217
ENSMUST00000035142	Ryk	22.05134648	21.70833968	0.984445086	0.626	0.71190324	9.901709557	4.558150309	0.460394227	0.09	0.192269285	0.452062082	0.209886659	0.465469672	0.096	0.411212598
ENSMUST00000035155	Rab6b	26.67468878	30.45938249	1.141883332	0.41	0.518353254	45.37372021	56.1333406	1.237128082	0.232	0.356016925	1.706523649	1.837498385	1.076704493	0.168	0.480829763
ENSMUST00000035166	Uba5	22.73137033	23.67010263	1.041296776	0.536	0.631817985	50.05744812	62.13276579	1.241224371	0.042	0.139074783	2.217547346	2.622448487	1.182507325	0.1	0.415267176
ENSMUST00000035177	Mrpl3	33.60796923	28.28057426	0.841484175	0.204	0.315336716	62.84468278	54.04890791	0.860041701	0.452	0.585248555	1.857091167	1.911229491	1.029136527	0.84	0.9633248
ENSMUST00000035199	Rbm5	34.80771584	42.08369024	1.209033377	0.082	0.190341969	41.24340828	50.05053028	1.213534934	0.03	0.129157716	1.191376961	1.200749857	1.007860681	0.952	1
ENSMUST00000035232	Klhdc8b	15.50683164	31.59708267	2.037623378	0.034	0.17847596	17.86887498	15.51610289	0.868338637	0.232	0.356016925	1.170093937	0.496690975	0.424979551	0.036	0.410260172
ENSMUST00000035237	Usp4	27.43913039	20.18033688	0.735458325	0.072	0.185693193	38.22607516	28.07685733	0.734501848	0.068	0.167222473	1.416261562	1.399835972	0.988410332	0.944	1
ENSMUST00000035242	Rab24	21.46527721	17.72296687	0.825657489	0.058	0.17847596	29.77660731	25.32891966	0.8506365	0.294	0.420489014	1.393348001	1.45579823	1.044788122	0.834	0.960493573
ENSMUST00000035276	Dctpp1	50.92307908	36.16114285	0.710113047	0.048	0.17847596	26.38849589	16.24592255	0.615658693	0.08	0.181549464	0.522666725	0.449255194	0.859812497	0.428	0.688124974
ENSMUST00000035295	Degs1	83.54515172	91.94657458	1.100561465	0.082	0.190341969	146.7804446	166.284428	1.132877718	0.17	0.287587739	1.759042646	1.806297654	1.026848786	0.734	0.905139896
ENSMUST00000035325	Qsox1	6.228135406	11.28979763	1.812709085	0.038	0.17847596	33.97044058	32.63276901	0.960623643	0.762	0.856336432	5.643021221	2.882989852	0.510981398	0.098	0.413500277
ENSMUST00000035346	8430427H17Rik	11.43914337	12.03597211	1.052174251	0.594	0.68223556	9.247501169	9.225548146	0.997626315	0.992	1	0.806351788	0.779818107	0.96713492	0.838	0.961465502
ENSMUST00000035499	Igdcc4	15.84601562	21.22901608	1.339706876	0.062	0.179132018	13.16019692	10.14894168	0.771202022	0.07	0.169029803	0.834498914	0.479493554	0.57509776	0.036	0.410260172
ENSMUST00000035532	Pik3r1	23.48154022	20.11186428	0.856496809	0.034	0.17847596	75.83012938	64.69378016	0.853142775	0.268	0.395176767	3.231993096	3.216265179	0.995135184	0.976	1
ENSMUST00000035538	Wnk2	10.02386246	9.479877429	0.945730996	0.552	0.646376384	9.442985681	5.459131983	0.578159706	0.036	0.133483934	0.947773744	0.572335084	0.60429063	0.048	0.410260172
ENSMUST00000035540	Phf2	15.44628723	21.39789886	1.385310175	0.052	0.17847596	13.22203343	8.566035105	0.647887276	0.042	0.139074783	0.870018258	0.400567129	0.461031816	0.046	0.410260172
ENSMUST00000035559	Armcx2	17.08872494	19.5666823	1.145005398	0.088	0.194941245	23.6160807	32.25814914	1.3659245	0.024	0.129157716	1.397682335	1.65191687	1.181767173	0.224	0.524918154
ENSMUST00000035579	Fbxo21	12.55862821	11.68340962	0.93030938	0.398	0.507308452	13.6833311	22.19897962	1.622291909	0.016	0.129157716	1.088798582	1.915512906	1.758593687	0.042	0.410260172
ENSMUST00000035608	Olig2	40.63630211	45.56296407	1.12123795	0.158	0.266340859	46.78111665	57.50318207	1.229191541	0.068	0.167222473	1.154627523	1.270975964	1.10067988	0.424	0.68429413
ENSMUST00000035635	Bmp2k	10.66255087	17.65421256	1.655721297	0.04	0.17847596	15.88078251	26.70240549	1.68138592	0.02	0.129157716	1.530915939	1.512307047	0.987852537	0.952	1
ENSMUST00000035638	Zfp637	23.33540637	10.48371814	0.449262292	0.042	0.17847596	15.68722583	10.01199837	0.63824925	0.118	0.225348044	0.687905844	0.994291218	1.444742016	0.286	0.575323825
ENSMUST00000035645	Rusc2	8.388026171	10.35149196	1.234079598	0.076	0.187319094	12.57535164	16.59197288	1.319378892	0.062	0.160173677	1.517882787	1.600107524	1.054135011	0.572	0.79091358
ENSMUST00000035648	Atg12	22.79086496	43.36096237	1.902558874	0.044	0.17847596	107.6822303	163.4839438	1.518202447	0.042	0.139074783	4.716264939	3.810539411	0.80799774	0.076	0.410260172
ENSMUST00000035657	Tssc1	9.771103001	6.127358017	0.627089697	0.038	0.17847596	16.33250626	13.77605662	0.843484332	0.276	0.401915105	1.673509488	2.284051433	1.364609427	0.116	0.433279058
ENSMUST00000035673	Vhl	30.73951928	31.73300557	1.032319513	0.554	0.648220003	83.04396654	89.82708417	1.081680057	0.24	0.364984026	2.698560653	2.857715547	1.058955851	0.472	0.718375699
ENSMUST00000035735	Ndufa4l2	10.78894834	10.17704915	0.943284631	0.85	0.888986542	22.32995425	27.67642477	1.239419706	0.582	0.702013304	3.138217081	2.789126923	0.888797064	0.866	0.979571662
ENSMUST00000035779	Acsl3	38.60028376	30.46488469	0.789239916	0.118	0.222723172	134.9529321	109.8323628	0.813858189	0.13	0.238630995	3.567285005	3.607618946	1.011303453	0.938	1
ENSMUST00000035785	Ssr2	112.9723951	134.3605232	1.189321719	0.062	0.179132018	275.0984585	290.4327758	1.055740994	0.252	0.37787596	2.433765044	2.167230962	0.890529855	0.054	0.410260172
ENSMUST00000035804	Cdo1	14.21044387	13.28993387	0.935222995	0.606	0.693716519	28.01460942	21.87257263	0.780763763	0.14	0.251412403	2.059166087	1.645521213	0.799217706	0.358	0.631579338
ENSMUST00000035812	Ttl	14.75335999	13.774786	0.93367111	0.386	0.495662789	24.63485261	26.04297176	1.057157313	0.616	0.73121197	1.689504081	1.896638248	1.122528049	0.446	0.70194999
ENSMUST00000035836	Inppl1	7.537776691	11.28809513	1.497536421	0.034	0.17847596	13.25356717	19.59142947	1.47816441	0.048	0.144037825	1.755327158	1.73606494	0.989032671	0.94	1
ENSMUST00000035840	Zdhhc5	12.77573042	23.45781517	1.836123211	0.034	0.17847596	9.049832888	9.37695461	1.03614272	0.866	0.934730159	0.703319789	0.399436854	0.568544091	0.108	0.426622407
ENSMUST00000035844	Josd2	26.14191973	13.83051939	0.529055231	0.044	0.17847596	28.66315854	14.48070599	0.505219994	0.044	0.139918163	1.107600169	1.013129102	0.914783463	0.626	0.826849809
ENSMUST00000035849	1700028P14Rik	28.36621256	32.58030317	1.148560214	0.28	0.392	42.45915595	43.42599683	1.022770545	0.926	0.982504319	1.520529416	1.381392655	0.908554669	0.708	0.887300971
ENSMUST00000035861	Pex5	9.739106502	16.51469651	1.695709612	0.032	0.17847596	36.05430174	45.48726904	1.261624972	0.112	0.217877905	3.785876153	2.76800151	0.731209947	0.226	0.527333333
ENSMUST00000035871	Tmem127	37.78300489	44.24700284	1.171082156	0.22	0.330934229	73.55596932	79.92536317	1.086591303	0.404	0.536132427	2.018527844	1.808609415	0.89605569	0.56	0.784576895
ENSMUST00000035889	Myo6	11.21653296	11.26252253	1.004100159	0.954	0.965665072	94.76482343	111.9142865	1.18096675	0.09	0.192269285	8.463884986	10.04440923	1.186715383	0.184	0.493778717
ENSMUST00000035899	Bloc1s5	11.40689839	4.796216917	0.420466349	0.062	0.179132018	18.21089261	18.84264134	1.034688802	0.824	0.904523494	1.729290869	3.925798089	2.269443917	0.036	0.410260172
ENSMUST00000035925	Slc7a6os	9.554713047	10.53375009	1.102466399	0.492	0.594584576	19.18524434	23.90225811	1.24585394	0.124	0.231523413	2.10783368	2.328407903	1.104595362	0.706	0.885668918
ENSMUST00000035934	Exoc3	14.76104471	9.073490663	0.614691632	0.042	0.17847596	48.73635764	35.9601487	0.737855937	0.094	0.197599779	3.303937417	3.959499844	1.198358499	0.122	0.435608064
ENSMUST00000035935	Ccdc40	13.81255775	14.10414757	1.021110488	0.85	0.888986542	26.35833071	25.60220408	0.97131465	0.798	0.882597735	1.943591019	1.809685796	0.931139647	0.582	0.798219341
ENSMUST00000035988	Txndc5	67.08076684	66.96364455	0.998254011	0.996	0.996916283	153.7411629	167.5520737	1.089831641	0.14	0.251412403	2.29828257	2.514247718	1.093927189	0.18	0.48907599
ENSMUST00000036049	Hsdl1	17.71529547	15.89692975	0.897356173	0.276	0.38832736	30.97402801	32.31244003	1.043209388	0.504	0.634037661	1.779134169	2.045063445	1.14938721	0.318	0.60201044
ENSMUST00000036070	Fam107a	95.84340578	101.0131674	1.05393967	0.098	0.201340167	305.5036532	344.2490093	1.126824111	0.228	0.351436551	3.185227582	3.410667137	1.070754379	0.404	0.668447534
ENSMUST00000036153	Cops8	36.81064216	48.54352895	1.31873627	0.04	0.17847596	99.33451142	107.7397081	1.084614219	0.406	0.538317549	2.707901066	2.219134793	0.819570275	0.172	0.484449704
ENSMUST00000036176	Arhgap39	13.94643446	23.53182839	1.687300683	0.024	0.17847596	9.107458674	10.58389703	1.162095302	0.272	0.39883558	0.653599482	0.448700629	0.686985923	0.064	0.410260172
ENSMUST00000036210	Poglut1	16.45841957	10.11872155	0.614805176	0.052	0.17847596	23.15271501	16.54766413	0.714730406	0.044	0.139918163	1.423948384	1.650438228	1.158945998	0.392	0.658608427
ENSMUST00000036215	Foxj1	133.8355915	112.998141	0.844305612	0.256	0.36800604	152.7999434	168.8475775	1.105023135	0.02	0.129157716	1.171748332	1.500591773	1.280404101	0.134	0.445069341
ENSMUST00000036225	Mpp6	32.2906008	24.45571931	0.757363403	0.16	0.268228043	44.74859465	22.67117594	0.506645392	0.02	0.129157716	1.406274304	0.960026239	0.682899017	0.1	0.415267176
ENSMUST00000036236	Mpp6	31.9193464	25.22254649	0.790196208	0.236	0.347520495	45.56999042	23.26113219	0.510459219	0.02	0.129157716	1.454401204	0.952963748	0.655464449	0.1	0.415267176
ENSMUST00000036247	C030006K11Rik	9.643814545	6.128121461	0.635445801	0.046	0.17847596	15.11891044	15.95576116	1.055347598	0.358	0.488712673	1.570792373	2.620250994	1.667682729	0.032	0.410260172
ENSMUST00000036248	Pmepa1	18.94312644	31.2625386	1.650336796	0.034	0.17847596	14.54277055	16.62997062	1.14351162	0.042	0.139074783	0.780258978	0.53196816	0.682191405	0.064	0.410260172
ENSMUST00000036253	Tnrc18	10.24279292	7.300622497	0.712757014	0.088	0.194941245	18.22201012	13.07537655	0.717575004	0.018	0.129157716	1.814815711	1.804612629	0.994380993	0.96	1
ENSMUST00000036267	Chst2	134.4079622	108.7579915	0.80916331	0.06	0.1785	68.20761392	18.6170314	0.272957187	0.024	0.129157716	0.51239501	0.17117065	0.335357078	0.034	0.410260172
ENSMUST00000036288	R3hdm1	20.92187675	17.42458845	0.832840603	0.208	0.319059013	10.94771117	7.089992099	0.647655417	0.08	0.181549464	0.533644236	0.404990842	0.75936635	0.234	0.532142132
ENSMUST00000036354	Pja1	21.92402305	27.01572182	1.232242903	0.036	0.17847596	56.09414191	70.34292604	1.254011019	0.08	0.181549464	2.571128891	2.61439062	1.016819425	0.922	1
ENSMUST00000036372	Chsy1	33.06571089	34.12557648	1.032053313	0.716	0.785629736	10.3738387	6.256935519	0.603183885	0.136	0.246378687	0.312146015	0.182320379	0.585415013	0.114	0.431737444
ENSMUST00000036376	Tmub2	12.9081014	12.89336896	0.998858667	0.998	0.998	40.60180658	52.25909047	1.287105372	0.184	0.303058824	3.112790249	4.389380574	1.40997955	0.202	0.506563056
ENSMUST00000036381	Chmp7	23.24156615	18.53438695	0.797467212	0.146	0.252082521	23.54681672	21.66631701	0.920141229	0.414	0.546356611	1.044067304	1.16871956	1.119276773	0.488	0.732625271
ENSMUST00000036383	Dnali1	34.75682678	41.79518588	1.202502925	0.042	0.17847596	76.32993955	93.24641832	1.221620209	0.156	0.270083201	2.196504674	2.230252998	1.015357566	0.876	0.984304515
ENSMUST00000036387	S100b	65.93508298	56.2619148	0.853292546	0.348	0.460453092	109.5121444	140.4539621	1.282539761	0.068	0.167222473	1.706816723	2.499028964	1.463874273	0.068	0.410260172
ENSMUST00000036451	Wdr78	11.55341416	9.616714366	0.832369915	0.176	0.28751952	36.66660357	41.79848721	1.139956887	0.186	0.305033592	3.265610986	4.361718841	1.33554894	0.118	0.433520502
ENSMUST00000036470	Ccdc32	16.72674046	11.906122	0.711801682	0.078	0.188287797	43.02094971	54.22347144	1.260390842	0.25	0.375838926	2.671511184	4.589636562	1.717723985	0.072	0.410260172
ENSMUST00000036476	Kazn	13.74466109	6.817500553	0.496010815	0.052	0.17847596	17.84550304	10.55033363	0.591226954	0.046	0.141836437	1.327978252	1.564418254	1.177911114	0.362	0.635544491
ENSMUST00000036509	Ubac1	25.56507462	13.04515945	0.510272692	0.034	0.17847596	24.04277434	10.82888689	0.450423745	0.024	0.129157716	0.940325082	0.857292106	0.911791392	0.392	0.658608427
ENSMUST00000036540	Fam117b	12.41260561	14.7303551	1.186725459	0.128	0.232494157	23.03209455	24.80031101	1.076768515	0.642	0.75326945	1.917038535	1.684604187	0.878816643	0.58	0.796336759
ENSMUST00000036541	Arl5a	21.74176136	22.22577762	1.022262054	0.868	0.902113537	26.36326734	17.42504283	0.660972012	0.024	0.129157716	1.221196497	0.801182293	0.656344781	0.048	0.410260172
ENSMUST00000036557	Wdr78	11.96525911	9.98081832	0.834149785	0.19	0.301843972	31.29039582	37.12886585	1.18658388	0.11	0.215806285	2.680669468	3.712634855	1.384821992	0.076	0.410260172
ENSMUST00000036665	Cog6	13.04422426	14.53029804	1.113925807	0.482	0.585846154	15.51055473	21.04137552	1.356561343	0.146	0.258229447	1.187330556	1.445627597	1.217361272	0.08	0.410260172
ENSMUST00000036682	Pxk	10.55319505	7.737947558	0.733232686	0.048	0.17847596	20.20332441	14.44320468	0.71490659	0.108	0.213034965	1.920297714	1.869539697	0.973581389	0.846	0.966422079
ENSMUST00000036691	Prrc2b	39.64646681	41.1428421	1.037742967	0.154	0.262151095	27.83236285	37.44711915	1.34543998	0.024	0.129157716	0.701951206	0.911454498	1.298033903	0.032	0.410260172
ENSMUST00000036701	Fhad1	12.87483265	7.198273954	0.559096507	0.064	0.180929473	30.65638947	14.64891259	0.477859102	0.074	0.173892009	2.402439216	2.149007561	0.894554581	0.65	0.844778157
ENSMUST00000036719	Prex1	17.22050413	19.09036776	1.108583559	0.068	0.182226601	31.93134342	22.15901692	0.693967763	0.036	0.133483934	1.857163952	1.160768392	0.625223835	0.038	0.410260172
ENSMUST00000036759	Fam21	12.20486088	16.23419492	1.330141743	0.042	0.17847596	28.52572166	37.87189685	1.327628786	0.024	0.129157716	2.341167861	2.337689653	0.998514962	0.996	1
ENSMUST00000036805	Plekhj1	22.64914121	21.19055618	0.935600868	0.386	0.495662789	36.64788327	46.93822866	1.280781963	0.026	0.129157716	1.621956114	2.25812417	1.391981059	0.08	0.410260172
ENSMUST00000036811	Ctnnd1	27.00093241	41.00078327	1.518495089	0.042	0.17847596	83.831788	142.5724184	1.700688022	0.024	0.129157716	3.106948757	3.48171683	1.120583736	0.09	0.410260172
ENSMUST00000036854	Efhd2	63.67306599	31.19522919	0.489928178	0.082	0.190341969	90.30635976	41.48097702	0.459342153	0.024	0.129157716	1.499849154	1.342326683	0.895044435	0.564	0.786275673
ENSMUST00000036877	Dennd2a	11.01761585	11.89285965	1.0794404	0.584	0.674002728	20.21194769	9.586528877	0.474326111	0.024	0.129157716	1.859338018	0.828579209	0.445929289	0.032	0.410260172
ENSMUST00000036880	Cdk10	15.79470761	14.15087487	0.895925092	0.078	0.188287797	17.32796182	17.48788528	1.009228681	0.93	0.985512731	1.10641006	1.238137933	1.118951306	0.436	0.694100334
ENSMUST00000036884	Klf9	10.54797002	8.434477739	0.799630424	0.13	0.234671723	38.07912357	28.80508605	0.756459889	0.054	0.150701356	3.644019595	3.46479209	0.950829481	0.692	0.874733942
ENSMUST00000036928	Ephx1	79.12786547	86.1270738	1.088454406	0.216	0.327178998	204.614233	219.4819399	1.07266178	0.576	0.697094549	2.616020713	2.547366185	0.97376615	0.872	0.982855113
ENSMUST00000036991	Hspb8	285.9359064	535.6332506	1.873263338	0.04	0.17847596	423.7187895	713.0517633	1.682840361	0.014	0.129157716	1.503344444	1.365351382	0.908270302	0.594	0.806687589
ENSMUST00000036996	Ndufb7	18.7033341	20.76036493	1.10998204	0.16	0.268228043	22.07421259	15.43317195	0.699163004	0.236	0.360701585	1.174624475	0.740326165	0.630580751	0.16	0.472127083
ENSMUST00000036999	Clip2	11.53599494	11.50621164	0.997418229	0.98	0.985564505	32.70748088	36.80064468	1.125140749	0.05	0.145788668	2.835249607	3.222129853	1.136405571	0.134	0.445069341
ENSMUST00000037001	Letmd1	20.44872419	12.89930445	0.630812188	0.04	0.17847596	21.81264988	14.44744152	0.662357817	0.06	0.158008299	1.076270485	1.118055978	1.038788302	0.77	0.925994
ENSMUST00000037014	BC022687	20.56988609	33.58438574	1.63269673	0.062	0.179132018	23.83850706	26.51537757	1.112287159	0.062	0.160173677	1.2177803	0.791943759	0.650604345	0.154	0.466162162
ENSMUST00000037029	9430020K01Rik	17.70994627	15.3405976	0.866213672	0.158	0.266340859	17.12161185	9.82199794	0.573685722	0.11	0.215806285	0.95516891	0.641830947	0.672298524	0.132	0.441507246
ENSMUST00000037048	Mmd2	154.3700719	193.4433476	1.25311432	0.052	0.17847596	292.5533387	311.0195909	1.06312076	0.432	0.565020093	1.91359571	1.608422234	0.840606832	0.224	0.524918154
ENSMUST00000037055	Atp13a2	16.29921954	13.31654182	0.817004875	0.076	0.187319094	9.162523176	11.84119446	1.29231893	0.192	0.312184458	0.561348755	0.885893668	1.57712391	0.042	0.410260172
ENSMUST00000037099	Clic4	63.64783924	57.99144124	0.911129772	0.196	0.307717172	262.7275787	284.1446213	1.08151775	0.438	0.571102209	4.109536372	4.904495646	1.193395509	0.05	0.410260172
ENSMUST00000037119	Dlx1	33.68430427	28.81133191	0.855334036	0.174	0.285292573	58.86682338	63.41723263	1.077298751	0.496	0.626353175	1.758554524	2.20178149	1.251897261	0.088	0.410260172
ENSMUST00000037127	Eri3	41.36773704	40.54333069	0.980071273	0.82	0.866294909	71.84171376	70.09667494	0.975710288	0.79	0.876677838	1.751184233	1.727627044	0.986555529	0.894	0.990356945
ENSMUST00000037141	Setd7	18.1767643	14.62094175	0.804375383	0.062	0.179132018	41.3969623	27.05968995	0.653672027	0.038	0.135427234	2.288568055	1.844640673	0.806108676	0.142	0.454018472
ENSMUST00000037190	2700029M09Rik	34.13790058	19.81707971	0.580500833	0.054	0.17847596	37.62054099	18.52363847	0.492394463	0.028	0.129157716	1.121811565	0.938637917	0.83686163	0.32	0.603098243
ENSMUST00000037205	Mcee	47.64695869	54.97881811	1.153878854	0.304	0.416639194	55.91634618	66.1490089	1.182996215	0.156	0.270083201	1.196075573	1.203865594	1.006507543	0.964	1
ENSMUST00000037246	Ccs	33.70356393	33.18403166	0.984585242	0.766	0.826325212	66.40494211	60.7541023	0.914904606	0.642	0.75326945	2.003226367	1.834079214	0.915604766	0.66	0.851814947
ENSMUST00000037270	D15Ertd621e	12.26446011	19.88672876	1.621492391	0.06	0.1785	25.7290852	24.6596151	0.958435035	0.794	0.878939535	2.08887799	1.254699009	0.600847999	0.048	0.410260172
ENSMUST00000037285	Git1	28.01267556	34.36785995	1.226868168	0.098	0.201340167	21.39243622	13.11145669	0.612919615	0.076	0.176629844	0.766084439	0.387664393	0.506677457	0.072	0.410260172
ENSMUST00000037299	Ythdf1	27.52106609	49.5741877	1.801317853	0.04	0.17847596	25.92500846	49.99253237	1.928315824	0.018	0.129157716	0.94680866	1.008606386	1.065200634	0.494	0.736984133
ENSMUST00000037315	Abhd2	42.09274877	40.87898694	0.971164586	0.518	0.616998436	107.3068967	133.7725868	1.246633202	0.064	0.162096442	2.540055561	3.277978485	1.290400153	0.034	0.410260172
ENSMUST00000037324	Skp1a	146.0881387	204.4428993	1.399448998	0.066	0.181595376	87.74790447	78.43503074	0.89386906	0.136	0.246378687	0.601929679	0.386087208	0.642010539	0.026	0.410260172
ENSMUST00000037337	Tbc1d19	18.86558668	15.43850735	0.818342287	0.312	0.425459624	36.29873168	36.08059252	0.993990612	0.972	1	1.985477649	2.485329344	1.251627143	0.446	0.70194999
ENSMUST00000037341	Nhsl1	10.97305932	11.81109329	1.076371953	0.386	0.495662789	13.05742713	11.28483753	0.864257036	0.216	0.33967706	1.185295796	0.96263886	0.812309091	0.09	0.410260172
[truncated: 4,961 more rows]
